# Supplementary material for: Autologous human iPSC–derived alveolus-on-chip reveals early pathological events of Mycobacterium tuberculosis infection
Source: Sci Adv. 2026 Jan 1;12(1):eaea9874. doi: 10.1126/sciadv.aea9874 (PMC12757024; doi:10.1126/sciadv.aea9874)
Supplement: Supplementary file 2 — Data S1 [file sciadv.aea9874_data_s1.zip]

Archive with 1 entries (1 files):
- aea9874_data_s1.xlsx
