# Supplementary material for: Autologous human iPSC–derived alveolus-on-chip reveals early pathological events of Mycobacterium tuberculosis infection
Source: Sci Adv. 2026 Jan 1;12(1):eaea9874. doi: 10.1126/sciadv.aea9874 (PMC12757024; doi:10.1126/sciadv.aea9874)
Supplement: Supplementary file 2 — Data S1 [file sciadv.aea9874_data_s1.zip › aea9874_data_s1.xlsx]

## Sheet: Sheet1
Integrated dataset
iLoC_S vs iAM_S in iAT1 cells							iLoC_S vs iAM_S in iAT2 cells							iLoC_S vs iAM_S in proliferating iAT2 cells							iLoC_S vs iAM_S in iPSDM cells							iLoC_B vs iLoC_S in iAT1 cells							iLoC_B vs iLoC_S in iAT2 cells							iLoC_B vs iLoC_S in proliferating iAT2 cells							iLoC_B vs iLoC_S in iPSDM cells
gene_id	p_val	stat	avg_log2FC	pct.1	pct.2	p_val_adj	gene_id	p_val	stat	avg_log2FC	pct.1	pct.2	p_val_adj	gene_id	p_val	stat	avg_log2FC	pct.1	pct.2	p_val_adj	gene_id	p_val	stat	avg_log2FC	pct.1	pct.2	p_val_adj	gene_id	p_val	stat	avg_log2FC	pct.1	pct.2	p_val_adj	gene_id	p_val	stat	avg_log2FC	pct.1	pct.2	p_val_adj	gene_id	p_val	stat	avg_log2FC	pct.1	pct.2	p_val_adj	gene_id
FN1	2.97165e-176	28.3053	3.10959	1	1	1.08765e-171	ERRFI1	0	43.7443	1.86131	1	1	0	SCGB3A2	0	-47.4804	-6.89239	1	1	0	H19	1.86516e-174	-28.1589	-1.35218	1	1	6.82668e-170	CCL4	2.15033e-36	-12.5986	-1.13174	1	1	7.87044e-32	PI3	6.34717e-44	-13.8999	-0.890153	1	1	2.32313e-39	CXCL8	2.21827e-41	-13.4742	-1.28059	1	1	8.11909e-37	ALOX5AP
GSTA1	4.19593e-166	-27.4683	-2.11209	1	1	1.53575e-161	ITGB6	0	52.489	2.08081	1	1	0	C3	5.96242e-235	32.7294	2.10556	1	1	2.1823e-230	FXYD2	4.82988e-128	-24.0727	-1.32575	1	1	1.76778e-123	LTB	7.05024e-35	-12.3202	-0.874477	1	1	2.58046e-30	C3	6.13452e-35	-12.3314	-0.731953	1	1	2.2453e-30	AC108752.1	1.49083e-33	-12.0717	-0.869132	1	1	5.45659e-29	FCGR2A
IL32	4.69186e-134	24.6402	2.70318	1	1	1.71727e-129	FN1	0	57.1936	3.4085	1	1	0	FN1	1.86213e-216	31.4026	2.42698	1	1	6.81559e-212	CYB5A	6.02508e-117	-22.9889	-1.25408	1	1	2.20524e-112	KRTAP2-3	7.2254e-32	-11.7481	-0.776771	1	1	2.64457e-27	PON2	4.76763e-33	-11.9756	-0.622588	1	1	1.745e-28	SOD2	5.76069e-33	-11.9599	-0.840882	1	1	2.10847e-28	TREM2
SPINK5	1.07042e-132	-24.5131	-1.85757	1	1	3.91786e-128	CCL20	0	38.5683	3.05744	1	1	0	CXCL8	1.28629e-186	29.1352	2.85135	1	1	4.70796e-182	S100A9	1.41757e-116	22.9517	1.54608	1	1	5.18845e-112	IL1A	7.42719e-31	-11.5495	-0.64847	1	1	2.71843e-26	SLPI	8.35078e-31	-11.5394	-0.789108	1	1	3.05647e-26	NFKBIA	2.35186e-32	-11.8426	-0.82733	1	1	8.60804e-28	AIF1
LGALS1	7.98429e-129	24.1472	3.27189	1	1	2.92233e-124	IGFBP7	0	45.9014	2.41629	1	1	0	SFTPB	1.60086e-181	-28.7302	-3.44684	1	1	5.8593e-177	FCGR2A	2.97828e-111	22.4124	1.1947	1	1	1.09008e-106	IL32	6.7648e-27	-10.7378	-0.829458	1	1	2.47598e-22	MGST1	6.42896e-28	-10.953	-0.551353	1	1	2.35306e-23	LTB	2.14963e-30	-11.4578	-1.02986	1	1	7.86788e-26	MT1X
CXCL17	1.1225e-116	-22.9618	-2.1455	1	1	4.10845e-112	CXCL8	0	46.1301	2.85929	1	1	0	SERPINA3	2.49577e-169	27.7371	2.56988	1	1	9.13475e-165	S100A8	2.09246e-100	21.2713	1.54501	1	1	7.6586e-96	KRT5	7.73019e-27	10.7255	0.725015	1	1	2.82933e-22	LCN2	3.33545e-27	-10.8029	-0.551302	1	1	1.22081e-22	TNFAIP2	5.5722e-30	-11.375	-0.856738	1	1	2.03948e-25	IFI30
AGR2	1.09319e-105	-21.8344	-2.77267	1	1	4.00117e-101	CXCL6	0	43.3782	2.53625	1	1	0	PTHLH	9.71571e-162	27.1005	1.51155	1	1	3.55605e-157	CD14	5.99427e-100	21.2219	1.28929	1	1	2.19396e-95	SH3BGRL3	2.93588e-25	-10.3839	-0.617059	1	1	1.07456e-20	SNHG7	6.37746e-27	-10.7432	-0.469423	1	1	2.33421e-22	SFTPB	1.07567e-29	11.3174	1.2548	1	1	3.93707e-25	PRDX6
COL1A1	1.52279e-105	21.8193	2.58587	1	1	5.57356e-101	CXCL5	0	48.0905	2.54729	1	1	0	CXCL6	6.36952e-158	26.7747	2.10144	1	1	2.33131e-153	AIF1	3.48254e-97	20.9205	1.13339	1	1	1.27465e-92	TMEM256	1.1446e-24	-10.2532	-0.45675	1	1	4.18935e-20	PCP4	7.16527e-27	10.7325	0.64006	1	1	2.62256e-22	IER3	3.37853e-28	-11.0111	-0.799105	1	1	1.23658e-23	PLAUR
KRT15	3.38966e-104	-21.6769	-1.95973	1	1	1.24065e-99	AREG	0	43.0204	2.94514	1	1	0	ITGB1	1.74307e-156	26.651	1.66014	1	1	6.37981e-152	BEX1	2.62255e-96	-20.824	-1.0843	1	1	9.59879e-92	EDN1	8.8248e-24	-10.054	-0.675838	1	1	3.22997e-19	CXCL8	4.28415e-26	-10.566	-0.882646	1	1	1.56804e-21	DEFB1	4.91124e-27	-10.7673	-0.950337	1	1	1.79756e-22	G0S2
PMEPA1	7.6184e-103	21.5331	1.71601	1	1	2.78841e-98	SOD2	0	39.5944	1.66411	1	1	0	TIMP1	1.00241e-152	26.3246	1.5325	1	1	3.66891e-148	IL7R	2.34244e-90	20.1569	1.28962	1	1	8.57356e-86	HTRA1	3.26612e-23	9.92423	0.518181	1	1	1.19543e-18	S100P	2.61111e-25	-10.3951	-0.576868	1	1	9.55693e-21	CGA	8.57749e-26	10.5007	0.670131	1	1	3.13945e-21	APOC1
MMP7	1.81845e-102	21.4928	3.33134	1	1	6.65571e-98	PON2	0	43.7305	2.04946	1	1	0	PON2	3.38294e-149	26.0146	1.55963	1	1	1.23819e-144	SIGLEC10	7.02641e-80	18.9255	1.08702	1	1	2.57174e-75	IER3	3.61838e-23	-9.91401	-0.642371	1	1	1.32436e-18	SOD2	3.25598e-25	-10.374	-0.56226	1	1	1.19172e-20	ANKRD1	5.03454e-25	-10.3323	-0.762367	1	1	1.84269e-20	GSTO1
KRT4	5.09241e-101	-21.3375	-1.63236	1	1	1.86387e-96	CDKN2B	0	46.7659	1.83484	1	1	0	CXCL1	2.81205e-141	25.305	2.60156	1	1	1.02924e-136	S100B	7.23106e-80	18.924	1.19548	1	1	2.64664e-75	C15orf48	8.27703e-23	-9.83103	-0.737895	1	1	3.02948e-18	EMP2	7.37551e-25	-10.2956	-0.687953	1	1	2.69951e-20	IL32	7.67541e-23	-9.83862	-0.788512	1	1	2.80928e-18	ETS2
SPARC	5.41711e-95	20.6784	1.91856	1	1	1.98272e-90	SAA2	0	47.174	2.76998	1	1	0	CXCL17	2.59842e-131	-24.3829	-2.25466	1	1	9.51047e-127	SOD2	1.93203e-63	16.8139	1.20337	1	1	7.07141e-59	CXCL8	1.23207e-22	-9.79089	-0.878928	1	1	4.5095e-18	COX7B	1.35216e-24	-10.2371	-0.482472	1	1	4.94904e-20	TCN1	9.42825e-23	9.81791	0.817523	1	1	3.45083e-18	TIMP1
LMO4	1.32095e-88	-19.9563	-1.32271	1	1	4.83481e-84	SAA1	0	55.5504	3.53197	1	1	0	CCL20	8.49307e-125	23.7608	3.1125	1	1	3.10855e-120	CXCL8	8.39596e-59	16.1686	1.36315	1	1	3.07301e-54	TMEM141	1.23492e-22	-9.79066	-0.484749	1	1	4.51994e-18	IER3	1.63195e-23	-9.99322	-0.594832	1	1	5.97308e-19	CCL20	4.11995e-22	-9.66809	-1.25795	1	1	1.50794e-17	CCL2
INHBA	1.11775e-84	19.4991	1.81532	1	1	4.09108e-80	SCGB1A1	0	-40.6487	-4.7412	1	1	0	SOD2	1.0264e-123	23.6559	1.53374	1	1	3.75672e-119	CXCL17	1.66071e-58	-16.1265	-0.696875	1	1	6.07835e-54	NFKBIA	1.25437e-22	-9.78908	-0.578417	1	1	4.59112e-18	SAA2	5.82694e-23	-9.86631	-0.944245	1	1	2.13272e-18	ZC3H12A	3.566e-21	-9.44465	-0.547109	1	1	1.30519e-16	APOE
ACTN1	1.19755e-84	19.4956	1.61163	1	1	4.38316e-80	MMP7	0	58.9683	3.65763	1	1	0	UGT2B4	1.95076e-121	23.4334	1.35248	1	1	7.13997e-117	CLU	2.34782e-53	-15.3767	-0.756567	1	1	8.59326e-49	SAT1	3.19976e-22	-9.69393	-0.567213	1	1	1.17114e-17	TMEM256	2.43091e-22	-9.72195	-0.421715	1	1	8.89737e-18	C3	3.12008e-19	-8.96439	-0.649765	1	1	1.14198e-14	THBD
FXYD3	2.17769e-84	-19.4649	-1.51752	1	1	7.97057e-80	KRT18	0	40.5698	2.21567	1	1	0	CTSC	5.44822e-121	23.3896	1.49646	1	1	1.9941e-116	FCGR3A	4.30212e-53	15.3374	0.77516	1	1	1.57462e-48	ETHE1	1.33096e-21	-9.54732	-0.392183	1	1	4.87143e-17	UQCRB	2.72363e-22	-9.71036	-0.455052	1	1	9.96876e-18	FGB	6.03889e-19	-8.89132	-0.535658	1	1	2.21029e-14	CCL20
OCIAD2	2.78544e-82	19.2148	1.56215	1	1	1.0195e-77	RNASE1	0	-40.2605	-2.76741	1	1	0	CYBA	6.31137e-116	22.8866	1.60458	1	1	2.31003e-111	CYP1B1	7.27363e-51	15.0006	0.9237	1	1	2.66222e-46	KRT18	2.03872e-21	-9.50303	-0.765389	1	1	7.46191e-17	CD47	7.4688e-22	-9.60701	-0.452359	1	1	2.73365e-17	RAB32	1.0819e-18	-8.82631	-0.496948	1	1	3.95986e-14	C1QA
TPM1	2.8841e-82	19.2129	1.89815	1	1	1.05561e-77	SERPINA3	0	53.4209	3.51646	1	1	0	CXCL3	1.19298e-108	22.144	2.09923	1	1	4.36644e-104	ACTB	8.40211e-51	14.991	0.825108	1	1	3.07526e-46	PSME2	2.28289e-21	-9.49125	-0.409712	1	1	8.35561e-17	REEP5	1.20008e-21	-9.55804	-0.392492	1	1	4.3924e-17	RND1	3.19251e-18	-8.7044	-0.501757	1	1	1.16849e-13	APOC2
CDKN2B	6.72532e-82	19.1689	1.41983	1	1	2.46153e-77	IL32	0	39.8552	1.90828	1	1	0	IGFBP7	8.75593e-108	22.0539	1.63186	1	1	3.20476e-103	STAB1	6.12383e-50	14.8585	0.672423	1	1	2.24138e-45	RHOC	2.40274e-21	-9.48591	-0.443852	1	1	8.79427e-17	KRT18	3.5208e-21	-9.44598	-0.654233	1	1	1.28865e-16	NNMT	3.46588e-18	-8.69508	-0.694765	1	1	1.26855e-13	MT1E
TAGLN	7.08996e-82	19.1662	2.84745	1	1	2.595e-77	TUBB3	0	37.977	1.68008	1	1	0	AGR2	4.30719e-107	-21.9817	-1.8434	1	1	1.57647e-102	PMP22	1.44045e-48	14.6454	0.66064	1	1	5.27218e-44	TFPI2	3.03016e-21	-9.46169	-0.624396	1	1	1.10907e-16	MGST3	8.90733e-21	-9.34829	-0.457262	1	1	3.26017e-16	IGFBP7	3.50909e-18	-8.69367	-0.631019	1	1	1.28436e-13	TMSB10
FLNA	9.75067e-82	19.1496	1.50048	1	1	3.56884e-77	C3	0	53.7363	2.35054	1	1	0	PMEPA1	8.14844e-107	21.9528	1.61858	1	1	2.98241e-102	LST1	5.54993e-48	14.5535	0.703511	1	1	2.03133e-43	TNIP1	5.17924e-21	-9.40548	-0.4172	1	1	1.89565e-16	DEFB4A	9.45508e-21	-9.34198	-0.393381	1	1	3.46065e-16	CXCL6	6.35775e-18	-8.62592	-0.654667	1	1	2.327e-13	S100A11
SCGB3A2	3.66327e-81	-19.0806	-3.62243	1	1	1.34079e-76	ICAM1	0	45.0106	2.33065	1	1	0	CLDN6	5.10047e-106	21.8692	1.32574	1	1	1.86682e-101	MGST1	1.80303e-47	-14.4727	-0.776531	1	1	6.59928e-43	GSTO1	1.0608e-20	-9.32979	-0.49984	1	1	3.88263e-16	GAS5	1.14242e-20	-9.32193	-0.450145	1	1	4.18138e-16	JPT1	1.7622e-17	-8.50849	-0.492215	1	1	6.44982e-13	HCST
IGFBP7	4.17454e-81	19.0737	1.80096	1	1	1.52792e-76	CXCL17	0	-39.1895	-2.6438	1	1	0	RND1	5.77464e-104	21.6524	1.1731	1	1	2.11358e-99	PLIN2	2.53214e-47	14.4493	0.810331	1	1	9.26789e-43	ANXA2	1.90412e-20	-9.26758	-0.465465	1	1	6.96929e-16	ERRFI1	3.65757e-20	-9.19768	-0.534252	1	1	1.33871e-15	RAN	4.65406e-17	-8.39512	-0.432849	1	1	1.70343e-12	TMSB4X
CALD1	9.80014e-80	18.908	1.7205	1	1	3.58695e-75	ANKRD1	8.22365e-308	37.503	2.14987	1	1	3.00994e-303	CLTB	1.27195e-101	21.4023	1.30582	1	1	4.65546e-97	FTL	4.24958e-47	14.4136	0.913794	1	1	1.55539e-42	UQCRB	2.75238e-20	-9.22819	-0.452846	1	1	1.0074e-15	SAA1	1.45441e-19	-9.04813	-0.97129	1	1	5.32328e-15	LIF	9.95222e-17	-8.30535	-0.487635	1	1	3.64261e-12	TGM2
CAP1	5.15327e-76	18.4506	1.29613	1	1	1.88615e-71	PHLDA2	2.15099e-301	37.1072	1.57802	1	1	7.87282e-297	IL32	1.02816e-100	21.3046	1.77025	1	1	3.76315e-96	CKB	3.17227e-46	-14.2741	-0.590861	1	1	1.16108e-41	BTG1	5.10043e-20	-9.16187	-0.524291	1	1	1.86681e-15	RER1	2.08667e-19	-9.00862	-0.351512	1	1	7.6374e-15	BMP2	1.07774e-16	-8.29589	-0.567209	1	1	3.94465e-12	CTSC
VIM	1.0223e-75	18.4136	1.9557	1	1	3.74172e-71	NNMT	2.35736e-299	36.9805	1.84716	1	1	8.62819e-295	C4orf48	4.61774e-99	21.1257	1.17928	1	1	1.69014e-94	APOC1	9.39871e-46	14.1982	1.04336	1	1	3.44002e-41	RASSF4	6.40953e-20	-9.13719	-0.534827	1	1	2.34595e-15	RRAS	3.44933e-19	-8.95332	-0.372658	1	1	1.26249e-14	SELENOM	1.26794e-16	-8.27655	-0.472076	1	1	4.64077e-12	RPS29
PLAU	1.94671e-75	18.3787	1.77118	1	1	7.12516e-71	CYTOR	2.10829e-292	36.5454	1.35938	1	1	7.71655e-288	ZC3H12A	8.53539e-99	21.0967	1.16945	1	1	3.12404e-94	LMO4	3.02274e-44	-13.9529	-0.574725	1	1	1.10635e-39	DMKN	1.24162e-19	-9.06539	-0.448623	1	1	4.54447e-15	CEBPB	8.44779e-19	-8.85395	-0.413607	1	1	3.09198e-14	CXCL3	3.20633e-16	-8.1653	-0.916808	1	1	1.17355e-11	CD52
ITGB1	6.83776e-75	18.3104	1.52408	1	1	2.50269e-70	ALB	3.24026e-282	-35.8984	-3.21992	1	1	1.18597e-277	CTSH	3.72288e-97	20.9173	1.34345	1	1	1.36261e-92	RAB31	5.08156e-44	13.9158	0.663258	1	1	1.8599e-39	TMSB10	2.79562e-19	-8.97648	-0.458977	1	1	1.02322e-14	HIST1H1C	9.81006e-19	-8.83725	-0.405836	1	1	3.59058e-14	APOE	5.45644e-16	-8.10088	-0.669619	1	1	1.99711e-11	FABP5
CLDN6	3.72888e-74	18.2178	1.55858	1	1	1.36481e-69	CDH11	4.19847e-276	35.5044	1.30178	1	1	1.53668e-271	BICC1	6.50954e-97	20.8907	1.24584	1	1	2.38256e-92	KRT19	6.02859e-44	-13.9035	-0.892285	1	1	2.20652e-39	RAN	3.03249e-19	-8.96753	-0.425131	1	1	1.10992e-14	NDUFAF3	1.00513e-18	-8.83454	-0.355048	1	1	3.67886e-14	FABP5	7.21618e-16	-8.0668	-0.435456	1	1	2.64119e-11	TYROBP
MT2A	4.9516e-74	18.2023	3.20148	1	1	1.81233e-69	PMEPA1	1.24586e-270	35.148	1.38664	1	1	4.55998e-266	TNFAIP2	7.52955e-96	20.7734	1.51725	1	1	2.75589e-91	VSIG4	7.0231e-44	13.8926	0.742477	1	1	2.57052e-39	CD24	3.37023e-19	-8.95588	-0.498156	1	1	1.23354e-14	CNIH4	1.01168e-18	-8.83381	-0.357804	1	1	3.70284e-14	SNRPD1	8.98648e-16	-8.03996	-0.377922	1	1	3.28914e-11	CYBA
NNMT	3.02811e-73	18.1028	1.89885	1	1	1.10832e-68	CTSB	1.64816e-266	34.8772	1.27457	1	1	6.03243e-262	CXCL2	8.10169e-95	20.659	1.77076	1	1	2.9653e-90	CTSL	7.81213e-44	13.885	0.925913	1	1	2.85932e-39	GADD45A	4.27665e-19	-8.92957	-0.472871	1	1	1.5653e-14	CHCHD10	1.02057e-18	-8.83283	-0.398216	1	1	3.7354e-14	CEBPB	1.08848e-15	-8.01645	-0.42838	1	1	3.98394e-11	CYBB
TPM2	7.09876e-73	18.0558	2.10886	1	1	2.59822e-68	PROCR	3.46043e-262	34.5909	1.46399	1	1	1.26655e-257	AREG	9.56786e-95	20.651	2.17831	1	1	3.50193e-90	CALR	1.07863e-42	13.6956	0.743614	1	1	3.94789e-38	BID	4.51897e-19	-8.92347	-0.430405	1	1	1.65399e-14	KRT8	1.1428e-18	-8.82018	-0.546542	1	1	4.18277e-14	CXCL1	1.1134e-15	-8.01367	-0.84547	1	1	4.07514e-11	FXYD2
FSCN1	1.74493e-72	18.0061	1.19409	1	1	6.38662e-68	CXCL1	7.37258e-259	34.3688	2.77103	1	1	2.69844e-254	HSPG2	2.13386e-88	19.9323	1.03228	1	1	7.81013e-84	ARHGDIB	3.34369e-42	13.6132	0.639522	1	1	1.22383e-37	OCIAD2	6.49321e-19	-8.88325	-0.476887	1	1	2.37658e-14	ORMDL2	2.29298e-18	-8.74186	-0.34208	1	1	8.39255e-14	DLK1	1.69834e-15	7.9616	0.855977	1	1	6.21611e-11	SH3BGRL3
ENC1	4.44372e-72	17.9543	1.56349	1	1	1.62644e-67	SERPINF1	4.91621e-258	-34.3136	-1.85778	1	1	1.79938e-253	SELENOM	4.49309e-87	19.7793	1.07291	1	1	1.64451e-82	CYBB	7.64154e-42	13.5527	0.662505	1	1	2.79688e-37	CYBA	7.07408e-19	-8.87372	-0.562841	1	1	2.58918e-14	SELENOM	2.97282e-18	-8.71249	-0.436852	1	1	1.08808e-13	ENO1	3.487e-15	-7.87211	-0.412041	1	1	1.27628e-10	UQCRB
FLNB	7.61055e-71	17.7958	1.26588	1	1	2.78554e-66	CCND1	1.7332e-256	34.2097	2.13784	1	1	6.34367e-252	HSPB1	1.98849e-86	19.7041	1.05852	1	1	7.27806e-82	LDHB	1.46491e-41	-13.5048	-0.677957	1	1	5.36171e-37	MYL12A	8.87246e-19	-8.84847	-0.426433	1	1	3.24741e-14	PRSS22	3.71372e-18	-8.68723	-0.392429	1	1	1.35926e-13	HSPB1	4.24758e-15	-7.8474	-0.414913	1	1	1.55466e-10	SFTPB
MYH9	1.03542e-70	17.7786	1.42821	1	1	3.78975e-66	ECE1	4.28579e-255	34.1159	1.1506	1	1	1.56864e-250	RNF19A	4.22758e-86	19.6659	1.23748	1	1	1.54734e-81	CCL4	1.25426e-39	13.1731	0.936391	1	1	4.59073e-35	CYGB	8.91075e-19	-8.84799	-0.389652	1	1	3.26142e-14	SFTA2	3.92696e-18	-8.68089	-0.471093	1	1	1.43731e-13	KRT18	5.80834e-15	-7.80804	-0.535782	1	1	2.12591e-10	VAMP8
CYTOR	2.62571e-70	17.7263	1.43352	1	1	9.61037e-66	S100A9	3.82795e-254	34.0517	2.08083	1	1	1.40107e-249	PROX1	3.96584e-85	19.552	1.19429	1	1	1.45154e-80	LGALS1	7.91858e-39	13.0332	0.860896	1	1	2.89828e-34	PLAUR	9.25773e-19	-8.84373	-0.479497	1	1	3.38842e-14	MRPS15	3.97298e-18	-8.67956	-0.336108	1	1	1.45415e-13	EDN1	1.55668e-14	-7.68278	-0.456317	1	1	5.69762e-10	POMP
ITGB6	7.37234e-70	17.6682	1.44356	1	1	2.69835e-65	TNFRSF12A	6.05162e-253	33.9706	1.56114	1	1	2.21495e-248	SH3BGRL3	2.97652e-83	19.3305	1.24962	1	1	1.08944e-78	LAIR1	4.72837e-38	12.8962	0.547873	1	1	1.73063e-33	PRDX6	1.25084e-18	-8.81006	-0.395165	1	1	4.5782e-14	DEFB1	4.28459e-18	-8.67097	-0.400788	1	1	1.5682e-13	PFN1	2.05858e-14	-7.64692	-0.451087	1	1	7.53459e-10	RNASET2
SH3BGRL3	5.87047e-69	17.5507	1.53928	1	1	2.14865e-64	CTNNB1	5.1017e-252	33.9079	1.29678	1	1	1.86727e-247	SLC12A2	3.10256e-83	19.3283	1.27256	1	1	1.13557e-78	CEBPB	6.21282e-37	12.6961	0.63901	1	1	2.27396e-32	MYL12B	1.80635e-18	-8.76877	-0.434924	1	1	6.6114e-14	SSR3	4.93065e-18	-8.65496	-0.391516	1	1	1.80467e-13	SERPINA3	2.10136e-14	-7.64427	-0.710257	1	1	7.6912e-10	CD14
LAMC2	1.44617e-68	17.4995	1.68098	1	1	5.29313e-64	TIMP1	2.51503e-251	33.8608	1.48079	1	1	9.20526e-247	HABP2	3.21816e-83	19.3264	1.01897	1	1	1.17788e-78	SLCO2B1	2.11841e-36	12.5997	0.581093	1	1	7.75361e-32	RPL35A	2.61285e-18	-8.7271	-0.429642	1	1	9.5633e-14	SLC34A2	7.70111e-18	-8.60396	-0.436098	1	1	2.81868e-13	CXCL2	2.26537e-14	-7.63459	-0.711566	1	1	8.29149e-10	YWHAH
TUBB3	1.90758e-68	17.4837	1.56204	1	1	6.98192e-64	CLTB	8.44378e-248	33.6204	1.31598	1	1	3.09051e-243	JAK1	1.56603e-82	19.2446	1.03125	1	1	5.73184e-78	CTSC	2.20852e-36	12.5965	0.777172	1	1	8.0834e-32	SLC25A3	2.97906e-18	-8.71225	-0.406102	1	1	1.09036e-13	CSTB	1.36902e-17	-8.53772	-0.432269	1	1	5.01074e-13	CYBA	2.55824e-14	-7.61891	-0.524778	1	1	9.36343e-10	ID2
MFGE8	2.30627e-68	17.4729	1.12142	1	1	8.44119e-64	KRT8	4.79427e-247	33.5688	1.63532	1	1	1.75475e-242	FBXO2	3.25965e-82	19.2066	1.02452	1	1	1.19307e-77	TFF3	2.53338e-36	-12.5856	-0.498377	1	1	9.27244e-32	CARHSP1	3.74182e-18	-8.68638	-0.379493	1	1	1.36954e-13	NR4A1	1.50143e-17	8.52704	0.331595	1	1	5.49539e-13	BIRC3	2.62303e-14	-7.61568	-0.429807	1	1	9.60054e-10	GAPDH
DSG2	1.88375e-67	17.3526	1.31162	1	1	6.89472e-63	PRSS2	1.32685e-243	33.332	1.90023	1	1	4.85641e-239	EEF1A2	1.12006e-79	18.901	0.937648	1	1	4.09954e-75	CTSZ	3.08832e-36	12.57	0.635691	1	1	1.13036e-31	FUOM	4.36045e-18	-8.66897	-0.339137	1	1	1.59597e-13	RAB5IF	1.62327e-17	-8.518	-0.359984	1	1	5.94132e-13	TMEM256	2.98215e-14	-7.59909	-0.368849	1	1	1.0915e-09	CEBPB
TMSB10	5.02977e-67	17.2961	1.33742	1	1	1.84094e-62	SAT1	5.09929e-234	32.6638	1.86758	1	1	1.86639e-229	NFKBIZ	1.85724e-77	18.6294	1.02437	1	1	6.79768e-73	TYMP	3.2941e-35	12.3814	0.565926	1	1	1.20567e-30	RPL8	4.87707e-18	-8.65621	-0.421806	1	1	1.78506e-13	IFITM2	1.66919e-17	-8.51477	-0.378229	1	1	6.10941e-13	SAA2	4.29539e-14	-7.55172	-0.414688	1	1	1.57215e-09	INSIG1
RTN4	6.5219e-67	17.2812	1.18213	1	1	2.38708e-62	HLA-B	3.00655e-232	32.5389	1.16172	1	1	1.10043e-227	FXYD3	2.53753e-77	-18.6126	-1.33276	1	1	9.28762e-73	HMGN3	1.1864e-34	-12.2782	-0.606854	1	1	4.34236e-30	SSR3	4.9844e-18	-8.65373	-0.406637	1	1	1.82434e-13	SLC25A5	1.73544e-17	-8.51026	-0.384334	1	1	6.3519e-13	ICAM1	4.63301e-14	-7.54186	-0.558906	1	1	1.69573e-09	S100B
COL4A2	1.43964e-66	17.2354	1.42077	1	1	5.26924e-62	RTN4	9.47398e-231	32.4328	1.28209	1	1	3.46757e-226	IER3	3.3847e-76	18.4733	1.41682	1	1	1.23884e-71	UGT2B15	1.4865e-34	-12.2599	-0.55218	1	1	5.44073e-30	CKB	5.11583e-18	-8.65076	-0.615489	1	1	1.87245e-13	CKB	1.94425e-17	-8.49708	-0.587105	1	1	7.11615e-13	FAM43A	4.74871e-14	-7.53865	-0.38239	1	1	1.73807e-09	FBP1
AKR1C1	8.28253e-66	-17.134	-1.44987	1	1	3.03149e-61	ITGB1	9.74396e-231	32.4319	1.36318	1	1	3.56639e-226	CYTOR	8.88229e-76	18.4212	0.966324	1	1	3.25101e-71	ANXA4	3.75599e-34	-12.1846	-0.536099	1	1	1.37473e-29	CCL20	5.63407e-18	-8.63974	-0.916451	1	1	2.06212e-13	STOM	2.31528e-17	-8.47677	-0.437919	1	1	8.47417e-13	C1QBP	4.76299e-14	-7.53826	-0.360349	1	1	1.7433e-09	CKLF
AREG	1.41554e-65	17.1028	2.32399	1	1	5.18101e-61	IFNGR1	2.3588e-226	32.1195	1.18862	1	1	8.63343e-222	PRSS23	1.07222e-74	18.2859	0.968464	1	1	3.92443e-70	ARPC1B	2.05837e-33	12.0451	0.573409	1	1	7.53384e-29	ARPC1B	5.82588e-18	-8.63592	-0.389485	1	1	2.13233e-13	ATP5MC3	2.45138e-17	-8.47012	-0.38696	1	1	8.97229e-13	S100A16	4.94606e-14	-7.53333	-0.420726	1	1	1.81031e-09	ARPC3
KRT13	7.60053e-65	-17.0045	-2.37278	1	1	2.78187e-60	CCL2	9.73367e-223	31.8595	2.20447	1	1	3.56262e-218	TUBB3	2.9546e-73	18.1042	1.13777	1	1	1.08141e-68	ID1	3.11608e-33	-12.0109	-0.476282	1	1	1.14052e-28	KRT8	6.79062e-18	-8.61838	-0.629066	1	1	2.48544e-13	COX5A	7.93889e-17	-8.33215	-0.368206	1	1	2.90571e-12	MIF	6.86504e-14	-7.49043	-0.408555	1	1	2.51267e-09	CD81
MSN	1.11572e-64	16.982	1.19794	1	1	4.08366e-60	CLDN6	1.81947e-222	31.8398	1.34703	1	1	6.65943e-218	CTSB	3.20852e-73	18.0996	0.94886	1	1	1.17435e-68	CCL20	5.53553e-33	11.9632	0.815662	1	1	2.02606e-28	NOP10	7.42333e-18	-8.60817	-0.380511	1	1	2.71701e-13	SLC25A3	1.37141e-16	-8.2672	-0.369786	1	1	5.01948e-12	EIF4A1	7.12153e-14	-7.48561	-0.416844	1	1	2.60655e-09	CTSL
SERPINF1	1.43978e-64	-16.9671	-1.02752	1	1	5.26975e-60	DKK3	2.65756e-222	31.828	1.31101	1	1	9.72692e-218	FLRT2	5.97502e-73	18.0653	1.04541	1	1	2.18692e-68	MS4A7	9.15536e-33	11.9214	0.664552	1	1	3.35095e-28	TNFRSF12A	8.7241e-18	-8.58964	-0.440672	1	1	3.19311e-13	TXN	1.97223e-16	-8.22376	-0.42259	1	1	7.21857e-12	CYTOR	1.02075e-13	-7.43819	-0.381152	1	1	3.73606e-09	IL7R
AQP3	2.18481e-64	-16.9425	-1.15428	1	1	7.99663e-60	STOM	1.08211e-221	31.7839	1.3984	1	1	3.96063e-217	TSPO	6.70087e-73	18.059	0.963866	1	1	2.45258e-68	IDH1	1.32965e-32	11.8903	0.52102	1	1	4.86664e-28	C4orf3	9.31385e-18	-8.58212	-0.392211	1	1	3.40896e-13	NDUFB4	2.0783e-16	-8.21748	-0.342352	1	1	7.60677e-12	JUNB	1.54392e-13	-7.38332	-0.439749	1	1	5.65088e-09	PMP22
ITGAV	3.19384e-64	16.9202	1.26374	1	1	1.16898e-59	GGT5	1.80893e-221	31.7677	1.26401	1	1	6.62086e-217	NFKBIA	1.1059e-72	18.0313	1.23955	1	1	4.0477e-68	TREM2	1.82389e-32	11.8639	0.565188	1	1	6.67563e-28	FAM3C	9.48413e-18	-8.58004	-0.367754	1	1	3.47128e-13	TKT	2.15479e-16	-8.21314	-0.360561	1	1	7.88675e-12	RHOB	1.7955e-13	-7.3632	-0.444541	1	1	6.57172e-09	MICOS10
PTHLH	1.96953e-63	16.8127	1.69511	1	1	7.20867e-59	ITGAV	1.51432e-220	31.7008	1.11548	1	1	5.54258e-216	NCF2	3.96767e-70	17.7031	0.835989	1	1	1.45221e-65	FXYD3	7.84185e-32	-11.7411	-0.462534	1	1	2.8702e-27	SEC61B	1.32426e-17	-8.54156	-0.412344	1	1	4.84692e-13	ARPC1B	2.45926e-16	-8.19726	-0.393087	1	1	9.00113e-12	TNFAIP3	2.49132e-13	-7.31937	-0.375896	1	1	9.11849e-09	CD53
SAA1	3.22779e-63	16.7834	2.36248	1	1	1.1814e-58	RND1	3.84113e-216	31.3796	1.15574	1	1	1.40589e-211	SCGN	1.58534e-69	-17.6249	-1.11808	1	1	5.80249e-65	HMOX1	1.8783e-31	11.667	0.541089	1	1	6.87477e-27	S100A11	1.36359e-17	-8.53817	-0.461415	1	1	4.99088e-13	FTH1	4.60049e-16	-8.12161	-0.454645	1	1	1.68383e-11	MDK	3.52905e-13	-7.2725	-0.470597	1	1	1.29167e-08	RNASEK
CLTB	7.34282e-63	16.7345	1.34188	1	1	2.68755e-58	F3	1.10302e-215	31.346	1.50631	1	1	4.03717e-211	SMAD5	1.79603e-69	17.6179	0.940062	1	1	6.57363e-65	CTSB	2.1893e-31	11.654	0.595853	1	1	8.01305e-27	EDF1	1.7815e-17	-8.50722	-0.385016	1	1	6.52046e-13	SAT1	5.95465e-16	-8.09024	-0.485932	1	1	2.17946e-11	RPS26	3.82156e-13	-7.26173	-0.367994	1	1	1.39873e-08	HSP90AA1
C4orf48	9.57377e-63	16.7187	1.23621	1	1	3.5041e-58	FBXO2	1.12659e-214	31.2719	1.30709	1	1	4.12345e-210	NEAT1	2.91112e-69	17.5905	1.66941	1	1	1.0655e-64	COTL1	2.33795e-31	11.6484	0.50263	1	1	8.55715e-27	NDUFC2	1.80727e-17	-8.50556	-0.375779	1	1	6.6148e-13	TMEM141	5.9565e-16	-8.0902	-0.375555	1	1	2.18014e-11	SDF2L1	3.88717e-13	-7.25943	-0.331699	1	1	1.42274e-08	UPP1
PDLIM7	1.34247e-61	16.5606	1.27065	1	1	4.91358e-57	TNFRSF21	1.22852e-212	31.1216	1.06485	1	1	4.49649e-208	CXCL5	1.70512e-68	17.4901	1.12451	1	1	6.24091e-64	CENPE	4.13939e-31	-11.5996	-0.489112	1	1	1.51506e-26	CAST	1.90722e-17	-8.49931	-0.496375	1	1	6.98063e-13	PPA1	6.00949e-16	-8.08912	-0.350212	1	1	2.19953e-11	RPL22L1	3.89772e-13	-7.25907	-0.465867	1	1	1.4266e-08	COX7B
ATP5MD	8.5456e-61	16.4489	1.16253	1	1	3.12777e-56	BID	3.07382e-212	31.0922	1.0767	1	1	1.12505e-207	HIF1A	3.22897e-68	17.4537	0.91744	1	1	1.18184e-63	MT-ND3	1.30824e-30	11.5007	0.605831	1	1	4.78829e-26	ATP5MC3	1.92566e-17	-8.49819	-0.411743	1	1	7.0481e-13	BID	7.30085e-16	-8.06538	-0.326054	1	1	2.67218e-11	CSRP2	4.14598e-13	-7.25071	-0.324575	1	1	1.51747e-08	SIGLEC10
GNAI2	8.84196e-61	16.4468	1.15454	1	1	3.23625e-56	SCGB3A2	5.36382e-211	-31.0002	-2.91049	1	1	1.96321e-206	H19	1.15727e-66	-17.2481	-1.54969	1	1	4.23571e-62	MS4A6A	3.00846e-30	11.4286	0.63477	1	1	1.10113e-25	ATP5PO	2.43997e-17	-8.47066	-0.374179	1	1	8.93052e-13	PDXK	7.3462e-16	-8.06462	-0.330299	1	1	2.68878e-11	FN1	4.29877e-13	-7.24581	-0.586002	1	1	1.57339e-08	RPS21
PLAUR	3.49732e-60	16.3633	1.30355	1	1	1.28005e-55	NCOA7	6.00672e-209	30.8477	1.23785	1	1	2.19852e-204	HOPX	1.26261e-66	-17.243	-1.47054	1	1	4.62127e-62	ACTR2	6.13946e-30	11.3665	0.515118	1	1	2.2471e-25	CX3CL1	2.50695e-17	-8.46751	-0.407971	1	1	9.17569e-13	ANKRD1	1.03646e-15	-8.02246	-0.678539	1	1	3.79356e-11	SNRPE	4.42498e-13	-7.24188	-0.336181	1	1	1.61959e-08	COX5B
JPT1	4.10769e-59	16.2126	1.20983	1	1	1.50345e-54	HIF1A	2.41113e-208	30.8027	1.15256	1	1	8.82496e-204	CRLF1	4.49253e-66	-17.1695	-1.25826	1	1	1.64431e-61	GSTP1	8.52031e-30	-11.3379	-0.73357	1	1	3.11852e-25	AC022075.1	2.5874e-17	-8.46383	-0.509027	1	1	9.47015e-13	TALDO1	1.21879e-15	-8.00254	-0.332079	1	1	4.46089e-11	NDUFV2	5.22662e-13	-7.21927	-0.375518	1	1	1.913e-08	C1QB
CLDN1	9.84875e-59	16.1588	1.21112	1	1	3.60474e-54	CEBPB	5.14677e-208	30.7781	1.14452	1	1	1.88377e-203	C12orf75	1.31292e-65	17.1071	1.01337	1	1	4.80543e-61	TPM3	1.23027e-29	11.3057	0.535234	1	1	4.50293e-25	TNFAIP3	2.62133e-17	-8.46231	-0.51461	1	1	9.59432e-13	TGM2	1.74221e-15	-7.95844	-0.371271	1	1	6.37666e-11	UBALD2	6.40521e-13	-7.19157	-0.340493	1	1	2.34437e-08	PRELID1
ACTB	1.50673e-58	16.1325	1.31965	1	1	5.51479e-54	DSG2	1.06774e-207	30.7544	1.13784	1	1	3.90803e-203	IFITM2	1.47574e-65	17.1003	0.878195	1	1	5.40136e-61	SAMHD1	1.32543e-29	11.2991	0.473315	1	1	4.85119e-25	EIF4A1	2.76272e-17	-8.45618	-0.404335	1	1	1.01118e-12	IGFBP7	1.8564e-15	-7.95058	-0.472799	1	1	6.79461e-11	RPS2	9.79454e-13	-7.13336	-0.406569	1	1	3.5849e-08	GLRX
MYL9	2.59872e-58	16.0989	1.76908	1	1	9.51158e-54	TSPO	1.26342e-204	30.5237	1.23885	1	1	4.62425e-200	CLDN1	2.38922e-65	17.0722	0.888488	1	1	8.7448e-61	GPR34	2.90698e-29	11.2299	0.535799	1	1	1.06398e-24	CSTB	3.96007e-17	-8.41408	-0.465929	1	1	1.44942e-12	MRPL41	2.63825e-15	-7.90692	-0.355968	1	1	9.65628e-11	TAGLN2	9.8777e-13	-7.1322	-0.438877	1	1	3.61534e-08	SPP1
CFL1	1.3822e-57	15.9951	1.19333	1	1	5.059e-53	RASSF4	4.94853e-204	30.479	1.04855	1	1	1.81121e-199	CALR	2.74506e-65	17.0641	1.00199	1	1	1.00472e-60	CCL2	5.61832e-29	11.1716	0.689724	1	1	2.05636e-24	TMEM50A	4.09425e-17	-8.41017	-0.33487	1	1	1.49854e-12	OCIAD1	2.80403e-15	-7.89933	-0.292361	1	1	1.0263e-10	PON2	1.02541e-12	-7.12705	-0.430552	1	1	3.7531e-08	IL1B
HSPB1	4.44002e-57	15.9223	1.28405	1	1	1.62509e-52	GSTA1	7.7817e-204	-30.4641	-1.8736	1	1	2.84818e-199	IFNGR2	9.59878e-65	16.9909	0.829578	1	1	3.51325e-60	IER2	6.21881e-29	-11.1625	-0.47922	1	1	2.27615e-24	PPA1	4.43052e-17	-8.4009	-0.385269	1	1	1.62161e-12	TMEM179B	3.16264e-15	-7.88432	-0.303334	1	1	1.15756e-10	RPL36A	1.26686e-12	-7.09788	-0.372641	1	1	4.63684e-08	NCF2
F2RL1	6.29391e-57	15.9004	1.24685	1	1	2.30363e-52	PDLIM1	2.81277e-201	30.2704	1.20221	1	1	1.0295e-196	PHLDA2	1.18053e-64	16.9787	1.10815	1	1	4.32085e-60	BTG1	1.68194e-28	-11.0738	-0.662522	1	1	6.15605e-24	KRT7	5.51355e-17	-8.37519	-0.63191	1	1	2.01801e-12	RPS27L	3.81817e-15	-7.86076	-0.386911	1	1	1.39749e-10	FBXO2	1.60708e-12	-7.06492	-0.379369	1	1	5.88206e-08	EIF4A1
ANXA5	8.69264e-57	15.8802	1.03697	1	1	3.18159e-52	LUM	1.58764e-197	29.984	1.22007	1	1	5.81091e-193	CXXC5	3.87114e-64	16.9089	0.93217	1	1	1.41688e-59	AP1B1	3.30006e-28	11.0132	0.459482	1	1	1.20786e-23	CD151	5.67764e-17	-8.37173	-0.360942	1	1	2.07807e-12	ATP5F1C	5.94396e-15	-7.80513	-0.322292	1	1	2.17555e-10	DUSP1	1.64224e-12	-7.06191	-0.420044	1	1	6.01076e-08	RPL36A
REXO2	7.35118e-56	15.7457	0.997481	1	1	2.6906e-51	SH3BGRL3	3.16304e-197	29.961	1.41443	1	1	1.1577e-192	SCTR	5.53284e-64	16.8878	0.849533	1	1	2.02507e-59	F13A1	3.59798e-28	11.0054	0.595943	1	1	1.3169e-23	CLIC1	5.99963e-17	-8.36523	-0.381581	1	1	2.19592e-12	C19orf33	6.29585e-15	-7.79787	-0.388676	1	1	2.30434e-10	TNFAIP8	2.58803e-12	-6.99845	-0.349594	1	1	9.47243e-08	LST1
PHLDA2	2.04427e-55	15.6809	1.28501	1	1	7.48223e-51	SPARC	3.26858e-196	29.883	1.39893	1	1	1.19633e-191	TRAM1	1.43307e-63	16.8315	0.911928	1	1	5.24519e-59	HSP90B1	5.12772e-28	10.9735	0.630134	1	1	1.8768e-23	SERPINB1	6.71507e-17	-8.35194	-0.501076	1	1	2.45778e-12	DBI	7.59685e-15	-7.77413	-0.366814	1	1	2.78052e-10	PSMB2	2.66323e-12	-6.99444	-0.348553	1	1	9.7477e-08	CD74
CP	2.63309e-55	-15.6648	-1.1546	1	1	9.63738e-51	CALD1	6.51852e-195	29.7828	1.32305	1	1	2.38584e-190	LTB	7.69956e-63	16.7317	1.46289	1	1	2.81812e-58	PFN1	6.91614e-28	10.9464	0.593917	1	1	2.53137e-23	ORMDL2	8.53291e-17	-8.3236	-0.341629	1	1	3.12313e-12	VAMP8	8.03036e-15	-7.7671	-0.361492	1	1	2.93919e-10	UCHL1	2.67263e-12	-6.99394	-0.361277	1	1	9.78211e-08	B2M
COL4A1	3.18475e-55	15.6527	1.3637	1	1	1.16565e-50	PTGFRN	8.35341e-195	29.7745	0.955258	1	1	3.05743e-190	IGFBP2	7.72819e-63	16.7315	1.11879	1	1	2.82859e-58	KRT15	1.13819e-27	-10.9011	-0.451206	1	1	4.16588e-23	TACSTD2	8.70904e-17	-8.32118	-0.611497	1	1	3.1876e-12	CP	9.90279e-15	-7.7405	-0.35944	1	1	3.62452e-10	SH3BGRL3	2.97921e-12	-6.9787	-0.446727	1	1	1.09042e-07	PSMA6
TXN	3.30665e-55	15.6503	1.15802	1	1	1.21027e-50	TRAM1	1.23077e-194	29.7615	1.36341	1	1	4.50475e-190	LIF	1.86014e-62	16.6791	0.941727	1	1	6.8083e-58	CCR1	1.78221e-27	10.8603	0.473557	1	1	6.52308e-23	PFN1	9.02134e-17	-8.31701	-0.443364	1	1	3.3019e-12	NDUFA3	1.16711e-14	-7.71958	-0.300619	1	1	4.27175e-10	POLR2K	3.09757e-12	-6.97322	-0.316473	1	1	1.13374e-07	ITM2B
PFN1	4.13351e-55	15.6361	1.21806	1	1	1.51291e-50	CYBA	1.14406e-190	29.4532	1.49952	1	1	4.18738e-186	ITGAV	1.19832e-61	16.5674	0.808534	1	1	4.38598e-57	C15orf48	2.4422e-27	10.8315	0.599551	1	1	8.9387e-23	OST4	1.02563e-16	-8.30178	-0.403776	1	1	3.75392e-12	PHPT1	1.16991e-14	-7.71928	-0.359698	1	1	4.28199e-10	SNRPB	3.11428e-12	-6.97247	-0.32864	1	1	1.13986e-07	NDUFS5
TUBA1A	4.45935e-55	15.6313	1.58953	1	1	1.63217e-50	SPINT1	2.58521e-188	29.2688	1.16583	1	1	9.46214e-184	ICAM1	1.3387e-61	16.5608	1.07963	1	1	4.89976e-57	CTSD	3.30764e-27	10.8037	0.570513	1	1	1.21063e-22	HEBP2	1.21841e-16	-8.2813	-0.367544	1	1	4.45951e-12	CYBA	1.45494e-14	-7.69144	-0.512703	1	1	5.32522e-10	NDUFAF3	3.16156e-12	-6.97035	-0.323593	1	1	1.15716e-07	PSMA7
SEC61G	4.8991e-55	15.6253	1.20468	1	1	1.79312e-50	MDK	2.68612e-188	-29.2675	-1.50951	1	1	9.83147e-184	NNMT	4.01941e-61	16.4945	1.26866	1	1	1.47114e-56	TMSB4X	1.51285e-26	10.6632	0.59967	1	1	5.53717e-22	ELOC	1.31384e-16	-8.27231	-0.365804	1	1	4.80879e-12	ATP5PD	1.52564e-14	-7.68536	-0.306237	1	1	5.58398e-10	RPL38	3.37515e-12	-6.96115	-0.334098	1	1	1.23534e-07	HMGN2
HIF1A	8.86144e-55	15.5874	1.19821	1	1	3.24337e-50	PRSS23	1.19203e-187	29.2166	1.081	1	1	4.36296e-183	FLNA	2.12824e-60	16.3935	0.908109	1	1	7.78959e-56	FCGRT	2.72978e-26	10.6082	0.483599	1	1	9.99126e-22	CXCL16	1.52769e-16	-8.25432	-0.356637	1	1	5.59149e-12	PSME1	1.57134e-14	-7.68158	-0.288479	1	1	5.75125e-10	FUOM	3.52394e-12	-6.95507	-0.31404	1	1	1.2898e-07	RPL24
SFN	1.01477e-54	15.5788	1.87179	1	1	3.71417e-50	LMO4	1.69688e-187	-29.2046	-1.48834	1	1	6.21076e-183	B2M	2.39529e-60	16.3863	0.974789	1	1	8.76701e-56	EPCAM	3.59038e-26	-10.5826	-0.474278	1	1	1.31412e-21	ANXA1	2.07142e-16	-8.21787	-0.488572	1	1	7.5816e-12	ATP5MG	1.59634e-14	-7.67956	-0.341639	1	1	5.84275e-10	NCF2	5.04591e-12	-6.90428	-0.315485	1	1	1.84686e-07	SRGN
PTGFRN	1.07337e-54	15.5752	1.06486	1	1	3.92865e-50	OCIAD2	3.8939e-187	29.1761	1.19849	1	1	1.42521e-182	ATOX1	3.6029e-60	16.3615	0.858894	1	1	1.3187e-55	HSPA5	9.61915e-26	10.4898	0.616768	1	1	3.5207e-21	RPL6	2.22401e-16	-8.20934	-0.380211	1	1	8.1401e-12	NFKBIA	1.66656e-14	-7.67404	-0.42434	1	1	6.09977e-10	NPM1	5.08441e-12	-6.9032	-0.364026	1	1	1.86095e-07	RNF149
RHOC	3.0507e-54	15.5083	1.08901	1	1	1.11659e-49	IER3	3.18483e-186	29.1041	1.51651	1	1	1.16568e-181	CCL2	6.37925e-60	16.3266	1.47076	1	1	2.33487e-55	ENG	1.22441e-25	10.467	0.43811	1	1	4.48145e-21	CFLAR	2.34307e-16	-8.20308	-0.426078	1	1	8.57588e-12	RPL24	1.67786e-14	-7.67318	-0.373058	1	1	6.14115e-10	ACSL4	6.1158e-12	-6.87693	-0.32415	1	1	2.23845e-07	VIM
TNFRSF12A	4.66443e-54	15.481	1.19705	1	1	1.70723e-49	IL1R1	4.61981e-186	29.0913	1.16423	1	1	1.6909e-181	TGFBI	2.1447e-59	16.2525	0.768187	1	1	7.84981e-55	ARHGAP18	1.26675e-25	10.4638	0.46801	1	1	4.63644e-21	RAB13	2.42481e-16	-8.19896	-0.359439	1	1	8.87503e-12	MRPL22	2.01411e-14	-7.64972	-0.289651	1	1	7.37183e-10	RPL36AL	6.61753e-12	-6.86568	-0.365611	1	1	2.42208e-07	PLTP
BMP1	7.33739e-53	15.3027	1.02087	1	1	2.68556e-48	CXCL2	4.73217e-186	29.0905	1.75762	1	1	1.73202e-181	ERRFI1	2.83873e-59	16.2353	0.86589	1	1	1.039e-54	IGFBP5	1.4517e-25	-10.4509	-0.472611	1	1	5.31338e-21	RPS21	2.51257e-16	-8.19468	-0.37166	1	1	9.19625e-12	ITM2B	2.10147e-14	-7.64426	-0.320407	1	1	7.6916e-10	CHCHD10	7.47086e-12	-6.84835	-0.347052	1	1	2.73441e-07	ARHGAP18
BASP1	7.34238e-53	15.3026	1.06183	1	1	2.68738e-48	CTSC	1.0536e-184	28.9838	1.26187	1	1	3.85627e-180	BMP2	3.94247e-59	16.2151	1.04011	1	1	1.44298e-54	GLRX	1.59272e-25	10.4421	0.476034	1	1	5.82951e-21	ARPC3	2.70581e-16	-8.18576	-0.380734	1	1	9.90353e-12	AQP4	2.12011e-14	-7.64313	-0.492536	1	1	7.75981e-10	CLTB	7.52489e-12	-6.84731	-0.431834	1	1	2.75419e-07	BCL2A1
LTB	1.10069e-52	15.2763	1.5528	1	1	4.02865e-48	CXCL3	1.11665e-183	28.9023	2.03927	1	1	4.08706e-179	GDF15	4.22453e-59	16.2109	1.39113	1	1	1.54622e-54	CCL3	1.6514e-25	10.4387	0.616022	1	1	6.04428e-21	RPL36AL	2.83735e-16	-8.18005	-0.382142	1	1	1.0385e-11	GSTM3	2.1738e-14	-7.63991	-0.389266	1	1	7.95631e-10	UQCRB	8.23313e-12	-6.83443	-0.373572	1	1	3.01341e-07	HCLS1
HLA-B	1.04737e-51	15.1287	1.1532	1	1	3.83346e-47	RPS27L	4.83238e-182	28.7718	1.43574	1	1	1.7687e-177	NME4	6.99159e-59	16.1799	0.886881	1	1	2.55899e-54	GNAI2	3.7487e-25	10.3605	0.462966	1	1	1.37206e-20	PPDPF	3.40001e-16	-8.15822	-0.382392	1	1	1.24444e-11	PPP1R1A	2.21567e-14	-7.63745	-0.294905	1	1	8.10956e-10	INO80C	9.86557e-12	-6.80845	-0.343157	1	1	3.6109e-07	COX4I1
PAPPA	1.25391e-51	15.1169	1.41185	1	1	4.58943e-47	COL1A1	1.75995e-181	28.7269	1.37961	1	1	6.44158e-177	HLA-B	1.5367e-58	16.1313	0.783595	1	1	5.62448e-54	PLA2G7	7.24884e-25	10.2973	0.484094	1	1	2.65315e-20	PSMB2	3.65668e-16	-8.14942	-0.34295	1	1	1.33838e-11	ARPC3	2.63211e-14	-7.61524	-0.343953	1	1	9.6338e-10	HSPD1	1.04469e-11	-6.80021	-0.353614	1	1	3.82366e-07	C15orf48
ENAH	1.67364e-51	15.0978	1.25913	1	1	6.1257e-47	GPC6	3.33705e-181	28.7047	1.08835	1	1	1.22139e-176	LMO4	1.75394e-58	-16.1232	-1.02937	1	1	6.41959e-54	GC	1.00751e-24	-10.2655	-0.514472	1	1	3.6876e-20	RPL36	4.5395e-16	-8.12323	-0.38966	1	1	1.6615e-11	NDUFA4	2.66941e-14	-7.61342	-0.34751	1	1	9.77032e-10	TPRKB	1.17014e-11	-6.78385	-0.286354	1	1	4.28283e-07	SCD
TAGLN2	2.07587e-51	15.0836	1.24229	1	1	7.5979e-47	FSTL1	1.63667e-180	28.6493	0.989486	1	1	5.99039e-176	CAP1	2.86455e-58	16.0928	0.849594	1	1	1.04845e-53	CAP1	1.6267e-24	10.2192	0.443922	1	1	5.9539e-20	PTGS2	4.95078e-16	-8.1127	-0.57758	1	1	1.81203e-11	ENDOG	3.04859e-14	-7.59624	-0.273074	1	1	1.11581e-09	NME2	1.27952e-11	-6.77094	-0.395669	1	1	4.68316e-07	RPS28
TUBB6	3.72168e-51	15.045	1.13531	1	1	1.36217e-46	HSPG2	3.33439e-176	28.3013	1.05925	1	1	1.22042e-171	DNAJC22	1.40196e-57	15.9942	0.743629	1	1	5.1313e-53	SAA1	1.69094e-24	10.2154	0.611397	1	1	6.18902e-20	CHCHD2	5.42473e-16	-8.10159	-0.373978	1	1	1.98551e-11	ID1	3.33243e-14	-7.58471	-0.464201	1	1	1.2197e-09	ONECUT2	1.31461e-11	6.76702	0.412616	1	1	4.81159e-07	CD86
SOD2	4.01168e-51	15.0401	1.29809	1	1	1.46831e-46	DST	5.79967e-176	28.2817	1.17463	1	1	2.12274e-171	PDLIM1	2.23314e-57	15.9652	0.889616	1	1	8.1735e-53	PLAUR	3.64781e-24	10.1406	0.557554	1	1	1.33513e-19	RPL22	6.8096e-16	-8.07389	-0.385655	1	1	2.49238e-11	AP2S1	3.34698e-14	-7.58414	-0.349291	1	1	1.22503e-09	TXN	1.33675e-11	-6.7646	-0.367616	1	1	4.89264e-07	BTF3
EMP3	4.37563e-51	15.0343	1.18814	1	1	1.60152e-46	B4GALT1	4.13e-175	28.2123	0.954261	1	1	1.51162e-170	RPS29	2.38375e-57	15.9611	0.776975	1	1	8.72478e-53	RPS10	4.03199e-24	-10.1308	-0.441147	1	1	1.47575e-19	ANXA3	1.03276e-15	-8.0229	-0.440552	1	1	3.78002e-11	BTF3	3.48521e-14	-7.57889	-0.332055	1	1	1.27562e-09	ARPC3	1.41852e-11	-6.756	-0.36741	1	1	5.19194e-07	ATP5IF1
TNFAIP3	6.16624e-51	15.0116	1.28785	1	1	2.25691e-46	TFPI2	8.64163e-174	28.1045	1.14111	1	1	3.16292e-169	CDH6	1.16242e-56	15.8619	0.900274	1	1	4.25458e-52	CTSS	4.26781e-24	10.1253	0.475387	1	1	1.56206e-19	DUSP1	1.0517e-15	-8.02067	-0.477274	1	1	3.84931e-11	GGT5	3.6408e-14	-7.57322	-0.37716	1	1	1.33257e-09	SSBP1	1.51189e-11	-6.74675	-0.337883	1	1	5.53367e-07	LGALS3
CDKN1A	1.00516e-50	14.9791	1.17048	1	1	3.67899e-46	IDS	1.14054e-172	28.0126	0.915034	1	1	4.1745e-168	RNASE1	1.77472e-56	-15.8353	-1.31301	1	1	6.49567e-52	RPL5	6.8288e-24	-10.0792	-0.58504	1	1	2.49941e-19	ANKRD1	1.07664e-15	-8.01779	-0.756101	1	1	3.94061e-11	GNG5	3.87746e-14	-7.56504	-0.349405	1	1	1.41919e-09	COX17	1.67428e-11	-6.73193	-0.311026	1	1	6.12803e-07	LAIR1
TSPO	1.97086e-50	14.9343	1.09572	1	1	7.21354e-46	PLXDC2	1.21544e-172	28.0104	1.00987	1	1	4.44862e-168	MT-ND3	2.1191e-56	15.8242	0.818617	1	1	7.75612e-52	GMFG	9.26237e-24	10.0492	0.415747	1	1	3.39012e-19	RRAS	1.11658e-15	-8.01331	-0.354673	1	1	4.0868e-11	RPL8	3.88222e-14	-7.56488	-0.378606	1	1	1.42093e-09	POP7	1.82695e-11	-6.71922	-0.294722	1	1	6.68683e-07	SERF2
SFTPB	3.89154e-50	-14.8889	-2.14682	1	1	1.42434e-45	PAPPA	3.03802e-171	27.8954	1.06846	1	1	1.11195e-166	ZBTB20	9.32863e-56	15.7306	0.828234	1	1	3.41437e-51	IER3	9.92472e-24	10.0424	0.565176	1	1	3.63255e-19	GAPDH	1.14039e-15	-8.01072	-0.441942	1	1	4.17393e-11	GPX4	3.9678e-14	-7.56205	-0.373866	1	1	1.45226e-09	NOL7	1.83165e-11	-6.71885	-0.295232	1	1	6.70403e-07	RPS19
RPS27L	6.50637e-50	14.8545	1.34789	1	1	2.3814e-45	SFTPA1	2.881e-170	-27.8147	-2.11203	1	1	1.05448e-165	SOX4	1.2663e-55	15.7113	0.990373	1	1	4.63478e-51	MARCKS	1.28356e-23	10.017	0.590504	1	1	4.69796e-19	MYDGF	1.21667e-15	-8.00275	-0.369827	1	1	4.45313e-11	NACA	4.19708e-14	-7.55474	-0.35383	1	1	1.53617e-09	REXO2	2.03783e-11	-6.70329	-0.329384	1	1	7.45867e-07	RPL37A
MLLT11	6.60859e-50	14.8534	1.14665	1	1	2.41881e-45	CCND2	7.05481e-170	27.7825	1.32657	1	1	2.58213e-165	RPS27L	1.35114e-55	15.7072	1.07161	1	1	4.94532e-51	CD24	2.26455e-23	-9.9607	-0.466395	1	1	8.28848e-19	SOD2	1.34531e-15	-7.99037	-0.495372	1	1	4.92395e-11	FTL	4.55969e-14	-7.54394	-0.451113	1	1	1.66889e-09	RRAS	2.09261e-11	-6.69941	-0.305133	1	1	7.65917e-07	PARK7
WDR1	7.05243e-50	14.8491	0.944475	1	1	2.58126e-45	RHOC	2.33755e-169	27.7394	1.17542	1	1	8.55566e-165	LRP10	1.35424e-55	15.707	0.775741	1	1	4.95665e-51	LACC1	2.4235e-23	9.95396	0.444081	1	1	8.87024e-19	S100A10	1.44325e-15	-7.98171	-0.482076	1	1	5.28243e-11	IFNGR1	4.57647e-14	-7.54346	-0.354342	1	1	1.67503e-09	GNG5	2.15764e-11	-6.69494	-0.326957	1	1	7.89717e-07	ARPC1B
PKM	1.07787e-49	14.8206	1.09093	1	1	3.94512e-45	CX3CL1	9.41728e-167	27.5226	0.974076	1	1	3.44682e-162	STK17A	1.46029e-55	15.7022	0.781228	1	1	5.34481e-51	MRC1	3.16413e-23	9.9274	0.56284	1	1	1.1581e-18	VDAC2	1.45376e-15	-7.98081	-0.353914	1	1	5.32092e-11	BLVRB	5.02593e-14	-7.53124	-0.348591	1	1	1.83954e-09	RBIS	2.3408e-11	-6.68301	-0.341348	1	1	8.56755e-07	RAN
H19	1.68916e-49	-14.7904	-1.83944	1	1	6.18251e-45	ATP5MD	9.73066e-167	27.5214	1.1609	1	1	3.56152e-162	LEPROTL1	1.5155e-55	15.6999	0.739885	1	1	5.54688e-51	LCP1	3.37483e-23	9.92096	0.460819	1	1	1.23522e-18	KDELR2	1.5085e-15	-7.97625	-0.366349	1	1	5.52126e-11	NDUFV2	5.11105e-14	-7.52905	-0.32962	1	1	1.8707e-09	HSPE1	2.48642e-11	-6.67417	-0.349414	1	1	9.10054e-07	NDUFA1
ATP5ME	5.2047e-49	14.7145	0.921508	1	1	1.90497e-44	SERINC2	7.16078e-166	27.4489	0.992773	1	1	2.62092e-161	TNIP1	3.02552e-55	15.656	0.791189	1	1	1.10737e-50	SLC15A3	6.44377e-23	9.85621	0.420643	1	1	2.35848e-18	UCHL3	1.65392e-15	-7.96487	-0.331447	1	1	6.05353e-11	NDUFC2	5.50263e-14	-7.5194	-0.327257	1	1	2.01402e-09	RPL29	2.48657e-11	-6.67416	-0.376068	1	1	9.10111e-07	TSPO
ANGPTL4	7.94165e-49	14.6859	1.47575	1	1	2.90672e-44	REXO2	1.84866e-165	27.4144	0.958471	1	1	6.76626e-161	SERPINF1	6.32644e-55	-15.609	-1.04832	1	1	2.31554e-50	AGR2	9.33046e-23	-9.81896	-0.39237	1	1	3.41504e-18	EIF1	1.74166e-15	-7.95848	-0.361636	1	1	6.37465e-11	SCGN	5.53421e-14	7.51866	0.347199	1	1	2.02557e-09	ATP5PD	2.549e-11	-6.67052	-0.298595	1	1	9.32959e-07	FAU
GLUL	9.34465e-49	-14.6748	-0.963058	1	1	3.42023e-44	SLCO2A1	4.93809e-164	27.2944	0.910657	1	1	1.80739e-159	TMSB10	1.95106e-54	15.5369	0.901491	1	1	7.14107e-50	CD84	1.49003e-22	9.77165	0.431709	1	1	5.45365e-18	SLC25A6	2.68861e-15	-7.90457	-0.371876	1	1	9.84058e-11	MTHFS	5.59593e-14	-7.51721	-0.272029	1	1	2.04817e-09	TUBGCP3	2.61926e-11	-6.66653	-0.344456	1	1	9.58677e-07	NDUFA4
TNC	1.13975e-48	14.6614	1.43435	1	1	4.17159e-44	LRP10	1.93921e-163	27.2443	0.910167	1	1	7.0977e-159	RBPMS	5.4027e-54	15.4715	0.807962	1	1	1.97744e-49	ADORA3	2.08652e-22	9.73749	0.437802	1	1	7.63688e-18	UBE2L3	2.85209e-15	-7.89721	-0.326267	1	1	1.04389e-10	C9orf16	5.75934e-14	-7.51344	-0.335092	1	1	2.10797e-09	CALM2	2.76616e-11	-6.65851	-0.368386	1	1	1.01244e-06	GMFG
FSTL1	1.79108e-48	14.6306	0.955493	1	1	6.55553e-44	COL4A4	2.87465e-163	27.2299	1.04236	1	1	1.05215e-158	SLIRP	5.40886e-54	15.4714	0.735358	1	1	1.9797e-49	ID2	2.62951e-22	9.71395	0.494129	1	1	9.62429e-18	SERPINB2	3.2449e-15	-7.88111	-0.444065	1	1	1.18767e-10	PFN1	6.47124e-14	-7.49818	-0.388555	1	1	2.36854e-09	DBI	2.8357e-11	-6.65486	-0.371497	1	1	1.03789e-06	PFN1
IER3	2.18577e-48	14.6171	1.36284	1	1	8.00015e-44	SKIL	4.44766e-163	27.2139	1.00243	1	1	1.62789e-158	RHOC	8.48894e-54	15.4424	0.902429	1	1	3.10704e-49	SOX4	2.76099e-22	-9.70898	-0.547315	1	1	1.01055e-17	RPL18	3.36512e-15	-7.87656	-0.381545	1	1	1.23167e-10	RAB25	7.15243e-14	-7.48504	-0.309554	1	1	2.61786e-09	ATP5IF1	3.08698e-11	-6.64236	-0.342384	1	1	1.12987e-06	S100A9
CDH11	3.25752e-48	14.5899	1.05947	1	1	1.19228e-43	CDKN2A	6.88878e-163	27.1978	0.953733	1	1	2.52136e-158	AGPAT2	1.11089e-53	15.425	0.7054	1	1	4.06599e-49	CLTC	3.42636e-22	9.68694	0.419198	1	1	1.25408e-17	RPS23	3.81674e-15	-7.8608	-0.419839	1	1	1.39696e-10	RASSF4	7.21935e-14	-7.48382	-0.318836	1	1	2.64236e-09	ACTB	3.25636e-11	-6.63449	-0.399702	1	1	1.19186e-06	METRNL
TNFRSF21	6.65126e-48	14.5411	1.07579	1	1	2.43443e-43	CAP1	1.53572e-161	27.0836	0.978351	1	1	5.62088e-157	THBS1	4.51993e-53	15.3342	0.996713	1	1	1.65434e-48	DAB2	4.27611e-22	9.66428	0.492142	1	1	1.5651e-17	RSL24D1	4.01968e-15	-7.85431	-0.305703	1	1	1.47124e-10	VDAC2	7.5332e-14	-7.47823	-0.330029	1	1	2.75722e-09	CXCL5	3.26516e-11	-6.63409	-0.473197	1	1	1.19508e-06	ATP5MF
NMU	1.82414e-47	-14.4719	-1.58985	1	1	6.67653e-43	CAST	2.09138e-161	27.0722	1.20859	1	1	7.65466e-157	TXN	1.1762e-52	15.2719	0.848596	1	1	4.30501e-48	MSN	1.23118e-21	9.55539	0.404828	1	1	4.50624e-17	AP2S1	4.16419e-15	-7.84989	-0.372823	1	1	1.52413e-10	ATP5IF1	9.10172e-14	-7.45332	-0.3401	1	1	3.33132e-09	PRDX5	3.29202e-11	-6.63288	-0.388754	1	1	1.20491e-06	RPL8
S100A10	2.66867e-47	14.4457	1.33274	1	1	9.7676e-43	BCAT1	4.59283e-161	27.0432	0.921099	1	1	1.68102e-156	FURIN	1.21149e-52	15.27	0.70912	1	1	4.43416e-48	DSTN	1.7003e-21	-9.52191	-0.486179	1	1	6.22325e-17	NDUFS5	4.42709e-15	-7.8422	-0.390131	1	1	1.62036e-10	SAA4	9.1706e-14	-7.45233	-0.287726	1	1	3.35653e-09	RPS23	3.44329e-11	-6.62625	-0.380604	1	1	1.26028e-06	CALHM6
AC022075.1	3.77511e-47	14.4218	1.23043	1	1	1.38173e-42	FTH1	9.90327e-161	27.0148	1.34648	1	1	3.62469e-156	AGR3	2.71072e-52	-15.2174	-1.01053	1	1	9.92151e-48	IFITM2	3.0737e-21	-9.46019	-0.495481	1	1	1.12501e-16	CLDN7	4.45428e-15	-7.84143	-0.506436	1	1	1.63031e-10	PRDX6	9.64635e-14	-7.44566	-0.320516	1	1	3.53066e-09	RPL35A	3.59207e-11	-6.62	-0.372711	1	1	1.31473e-06	FCER1G
CHST9	5.28625e-47	-14.3985	-0.81864	1	1	1.93482e-42	SGPP2	1.20331e-157	26.751	0.919623	1	1	4.40425e-153	ATP5MD	5.9281e-52	15.1661	0.824502	1	1	2.16975e-47	CCL4L2	3.3405e-21	9.45149	0.527944	1	1	1.22265e-16	OCIAD1	4.64926e-15	-7.83605	-0.29658	1	1	1.70167e-10	CXCL6	1.1975e-13	-7.41706	-0.60003	1	1	4.38297e-09	TMEM265	3.78242e-11	-6.61236	-0.341495	1	1	1.3844e-06	GPR34
PPP1R14B	6.0554e-47	14.3891	1.02041	1	1	2.21634e-42	CDKN1A	2.47151e-157	26.7241	1.32479	1	1	9.04598e-153	DSG2	6.11085e-52	15.1641	0.73172	1	1	2.23663e-47	HCLS1	4.10445e-21	9.42991	0.410138	1	1	1.50227e-16	JPT1	6.32824e-15	-7.79723	-0.389161	1	1	2.3162e-10	LEPROT	1.20768e-13	-7.41594	-0.347797	1	1	4.42021e-09	GNL3	4.28855e-11	-6.59375	-0.303946	1	1	1.56965e-06	CLIC1
PDCD5	1.02373e-46	14.3528	0.921223	1	1	3.74694e-42	TFF3	2.81662e-157	-26.7192	-1.66324	1	1	1.03091e-152	CKAP4	8.80908e-52	15.1401	0.748006	1	1	3.22421e-47	PRDX2	4.33904e-21	-9.42408	-0.441274	1	1	1.58813e-16	MRPS36	6.45916e-15	-7.79464	-0.321396	1	1	2.36412e-10	EBPL	1.24065e-13	-7.41237	-0.298705	1	1	4.5409e-09	RTRAF	5.38726e-11	-6.55982	-0.33721	1	1	1.97179e-06	NDUFA13
CXCL5	1.33501e-46	14.3343	1.56709	1	1	4.88627e-42	JAK1	3.02602e-157	26.7165	1.04748	1	1	1.10756e-152	SERPINA1	8.93525e-52	15.1392	1.28155	1	1	3.27039e-47	HOPX	4.4694e-21	-9.42097	-0.388514	1	1	1.63584e-16	RPS19	6.55473e-15	-7.79279	-0.369656	1	1	2.3991e-10	BNIP3	1.41106e-13	-7.39528	-0.293021	1	1	5.16461e-09	PLIN3	5.90038e-11	-6.54624	-0.308147	1	1	2.1596e-06	RPLP2
GNB1	2.67045e-46	14.2861	0.914644	1	1	9.77413e-42	SFTPA2	7.54333e-157	-26.6824	-2.09416	1	1	2.76094e-152	DST	1.02572e-51	15.1301	1.02674	1	1	3.75424e-47	RASSF4	9.24686e-21	9.34434	0.410219	1	1	3.38444e-16	RPL36A	6.79047e-15	-7.78832	-0.366104	1	1	2.48538e-10	FAM177A1	1.41637e-13	-7.39479	-0.346795	1	1	5.18404e-09	RHOC	6.07712e-11	-6.54183	-0.366337	1	1	2.22429e-06	IDI1
PLP2	3.29968e-46	14.2714	1.00372	1	1	1.20771e-41	SEPTIN11	8.06317e-157	26.6799	0.862049	1	1	2.9512e-152	RAB11A	1.90167e-51	15.0894	0.740356	1	1	6.96029e-47	EGR1	9.87912e-21	-9.33733	-0.38193	1	1	3.61586e-16	ABRACL	7.55512e-15	-7.77483	-0.341097	1	1	2.76525e-10	RTRAF	2.15333e-13	-7.33891	-0.30197	1	1	7.88142e-09	EEF1B2	6.12962e-11	-6.54054	-0.348261	1	1	2.2435e-06	ITGB2
POMP	4.06953e-46	14.2568	1.00806	1	1	1.48949e-41	GSN	5.37491e-156	26.6088	1.04411	1	1	1.96727e-151	SPP1	2.58851e-51	15.069	1.48727	1	1	9.4742e-47	PPP1R18	1.41238e-20	9.2994	0.390687	1	1	5.16946e-16	RPL7A	7.59689e-15	-7.77413	-0.391565	1	1	2.78054e-10	S100A10	2.51338e-13	-7.31819	-0.520749	1	1	9.19922e-09	PRDX1	6.52761e-11	-6.53113	-0.382979	1	1	2.38917e-06	RPL37
PXDN	8.24827e-46	14.2074	0.954749	1	1	3.01895e-41	EDN1	2.81173e-155	26.5466	1.09606	1	1	1.02912e-150	GALNT1	2.82804e-51	15.0632	0.812661	1	1	1.03509e-46	MAF	2.27472e-20	9.24859	0.435551	1	1	8.32571e-16	NDUFA12	7.96738e-15	-7.7681	-0.334415	1	1	2.91614e-10	AURKAIP1	2.73278e-13	-7.30695	-0.310152	1	1	1.00023e-08	NR4A1	7.68392e-11	6.50666	0.359263	1	1	2.81239e-06	SUB1
CTSB	8.63876e-46	14.2041	0.960075	1	1	3.16187e-41	SELENOM	1.78064e-154	26.4771	1.08506	1	1	6.51732e-150	FSCN1	3.39985e-51	15.051	0.693466	1	1	1.24438e-46	NCEH1	2.71589e-20	9.22962	0.395921	1	1	9.94043e-16	BTF3	8.79864e-15	-7.75551	-0.350086	1	1	3.22039e-10	SLC25A6	3.14316e-13	-7.28812	-0.326253	1	1	1.15043e-08	RPL8	7.74235e-11	-6.50552	-0.377443	1	1	2.83378e-06	IFI27L2
TPM4	9.821e-46	14.1951	1.16134	1	1	3.59458e-41	PTGS2	1.43316e-153	26.3983	1.24067	1	1	5.2455e-149	GYPC	4.79605e-51	15.0282	0.705182	1	1	1.7554e-46	ICAM1	2.75352e-20	9.22815	0.404684	1	1	1.00782e-15	RAC1	9.45312e-15	-7.7464	-0.348812	1	1	3.45994e-10	ATP5PO	3.31865e-13	-7.28079	-0.319747	1	1	1.21466e-08	ELOC	7.95543e-11	-6.50144	-0.311712	1	1	2.91177e-06	RPS15
SEMA3C	1.87675e-45	14.1497	1.17275	1	1	6.86908e-41	HSPB1	1.0459e-152	26.323	1.10961	1	1	3.8281e-148	FBLIM1	5.20254e-51	15.0228	0.69373	1	1	1.90418e-46	TMEM176B	3.17593e-20	9.21284	0.419736	1	1	1.16242e-15	ARF4	9.55163e-15	-7.74509	-0.328814	1	1	3.49599e-10	SERPINB1	3.41182e-13	-7.27706	-0.3435	1	1	1.24876e-08	CCT2	8.3197e-11	-6.4947	-0.29664	1	1	3.04509e-06	IER3
MIF	2.19934e-45	14.1385	1.02584	1	1	8.0498e-41	LEPROT	1.35004e-152	26.3133	1.01491	1	1	4.94128e-148	SQSTM1	5.92384e-51	15.0142	0.854068	1	1	2.16818e-46	ZFP36L1	3.42533e-20	9.20473	0.468537	1	1	1.2537e-15	PDCD5	9.93495e-15	-7.74009	-0.347662	1	1	3.63629e-10	DSTN	3.41704e-13	-7.27685	-0.394569	1	1	1.25067e-08	RPL35	9.10591e-11	-6.4811	-0.324581	1	1	3.33285e-06	NDUFA3
MAP1B	2.4734e-45	14.1302	1.13455	1	1	9.05291e-41	RAB11FIP1	1.16255e-151	26.2315	1.22641	1	1	4.25504e-147	TNFRSF12A	7.31595e-51	15.0002	1.02397	1	1	2.67771e-46	MFSD1	8.07508e-20	9.11217	0.376942	1	1	2.95556e-15	TUBB3	1.00073e-14	-7.73916	-0.45324	1	1	3.66279e-10	KDELR2	3.48313e-13	-7.27426	-0.326532	1	1	1.27486e-08	UCHL3	9.1316e-11	-6.48067	-0.288922	1	1	3.34226e-06	CST3
MYL12A	3.62618e-45	14.1033	0.999453	1	1	1.32722e-40	RAB5IF	4.63161e-151	26.1788	1.00103	1	1	1.69521e-146	RPL37A	9.45552e-51	14.9832	0.794894	1	1	3.46081e-46	FCER1G	9.24923e-20	9.09743	0.501614	1	1	3.38531e-15	RPL18A	1.06859e-14	-7.73082	-0.381876	1	1	3.91114e-10	ATP5MC1	3.64011e-13	-7.26831	-0.323406	1	1	1.33232e-08	TXNDC17	9.1972e-11	-6.47959	-0.362967	1	1	3.36627e-06	NDUFB1
DCBLD2	4.72958e-45	14.0845	1.14229	1	1	1.73107e-40	ARPC1B	9.26241e-151	26.1524	1.1133	1	1	3.39014e-146	PFN1	1.04775e-50	14.9764	0.899359	1	1	3.83488e-46	GPC3	1.01495e-19	-9.08734	-0.362338	1	1	3.71483e-15	NACA	1.07573e-14	-7.72997	-0.359564	1	1	3.93727e-10	CTSC	3.84167e-13	-7.26103	-0.393673	1	1	1.40609e-08	MPST	1.08965e-10	-6.45396	-0.302053	1	1	3.98823e-06	RPL11
PALLD	5.5345e-45	14.0734	1.07762	1	1	2.02568e-40	RAI14	5.6264e-150	26.0834	0.988459	1	1	2.05932e-145	RAB32	1.87003e-50	14.9378	0.847131	1	1	6.84448e-46	GSN	1.16227e-19	9.07258	0.402277	1	1	4.25401e-15	COX4I1	1.11471e-14	-7.72544	-0.342623	1	1	4.07996e-10	DMKN	4.11222e-13	-7.25182	-0.333472	1	1	1.50511e-08	RAC1	1.11377e-10	-6.45064	-0.360732	1	1	4.07653e-06	ARHGDIB
FBLIM1	7.28076e-45	14.054	0.893517	1	1	2.66483e-40	FSCN1	2.53637e-147	25.8484	0.844105	1	1	9.28336e-143	NCOA7	2.49966e-50	14.9185	0.736466	1	1	9.14902e-46	LIMS1	1.16393e-19	9.07243	0.414179	1	1	4.26009e-15	RPS7	1.1487e-14	-7.72161	-0.363983	1	1	4.20435e-10	RPL35A	4.34525e-13	-7.24435	-0.351269	1	1	1.5904e-08	DNPH1	1.16326e-10	-6.44405	-0.317522	1	1	4.25765e-06	LPL
TIMP2	7.99072e-45	14.0474	0.924765	1	1	2.92468e-40	INHBA	1.03938e-146	25.7939	1.00577	1	1	3.80422e-142	RPL37	3.17961e-50	14.9024	0.777063	1	1	1.16377e-45	HIF1A	2.22227e-19	9.00171	0.405434	1	1	8.13375e-15	RPS15	1.18139e-14	-7.71803	-0.35921	1	1	4.324e-10	PRDX1	4.38026e-13	-7.24326	-0.370866	1	1	1.60322e-08	BID	1.18187e-10	-6.44164	-0.317148	1	1	4.32578e-06	RPL38
SERPINH1	1.22972e-44	14.0168	0.919952	1	1	4.5009e-40	CALM2	4.96579e-146	25.7332	1.164	1	1	1.81753e-141	MMP7	3.81899e-50	14.8902	1.06666	1	1	1.39779e-45	PDIA4	2.78063e-19	8.97707	0.394787	1	1	1.01774e-14	RPL29	1.19927e-14	-7.71612	-0.39131	1	1	4.38943e-10	COMT	4.42832e-13	-7.24178	-0.289231	1	1	1.62081e-08	NME1	1.34655e-10	-6.42182	-0.322002	1	1	4.92851e-06	TUBB
RNASE1	1.2397e-44	-14.0163	-1.20062	1	1	4.53743e-40	MFGE8	1.91606e-145	25.6808	0.8717	1	1	7.01298e-141	RTN4	7.29438e-50	14.8468	0.831768	1	1	2.66982e-45	YWHAH	3.27849e-19	8.95893	0.392166	1	1	1.19996e-14	COTL1	1.30073e-14	-7.70575	-0.385568	1	1	4.76079e-10	DLK1	4.82762e-13	7.23007	0.35845	1	1	1.76696e-08	COX5A	1.46619e-10	-6.40885	-0.325442	1	1	5.36641e-06	RPL30
SPATS2L	1.37104e-44	14.0091	0.955592	1	1	5.01814e-40	ZC3H12A	7.62422e-145	25.627	0.864799	1	1	2.79054e-140	AL138826.1	7.34494e-50	14.8464	0.769282	1	1	2.68832e-45	C1QA	3.57639e-19	8.94933	0.581759	1	1	1.309e-14	RPL19	1.49496e-14	-7.68796	-0.383515	1	1	5.47171e-10	RNASE1	5.24905e-13	7.21869	0.419595	1	1	1.9212e-08	DUSP4	1.49283e-10	6.40611	0.366151	1	1	5.4639e-06	C9orf16
FOS	2.85624e-44	-13.9569	-1.13557	1	1	1.04541e-39	PRSS22	1.78398e-144	25.5939	0.9952	1	1	6.52954e-140	AC108752.1	8.16596e-50	14.8393	1.0949	1	1	2.98882e-45	DDIT4	4.24665e-19	-8.93035	-0.347702	1	1	1.55432e-14	RTRAF	1.52012e-14	-7.68583	-0.338879	1	1	5.56379e-10	CISD1	5.75311e-13	-7.20621	-0.295847	1	1	2.10569e-08	UQCC2	1.5157e-10	-6.40379	-0.312316	1	1	5.54761e-06	MSN
ALB	3.0497e-44	-13.9522	-1.43994	1	1	1.11622e-39	WNT4	1.65673e-143	25.5068	1.06778	1	1	6.0638e-139	NDUFB1	1.42876e-49	14.8017	0.674662	1	1	5.2294e-45	SDF2L1	6.08962e-19	8.89039	0.432405	1	1	2.22886e-14	COX7B	1.53638e-14	-7.68446	-0.374931	1	1	5.62332e-10	MRPS36	6.59039e-13	-7.18767	-0.280635	1	1	2.41215e-08	SEC61G	1.56095e-10	-6.3993	-0.37282	1	1	5.71323e-06	HMGCR
ZYX	3.94899e-44	13.9338	0.936406	1	1	1.44537e-39	TXN	5.16126e-143	25.4623	1.12576	1	1	1.88907e-138	ACTN1	1.50393e-49	14.7982	0.775628	1	1	5.50454e-45	ALOX5AP	7.31474e-19	8.87	0.527387	1	1	2.67727e-14	LY6E	1.59962e-14	-7.6793	-0.446286	1	1	5.85477e-10	COX5B	6.95663e-13	-7.18028	-0.310265	1	1	2.5462e-08	DMKN	1.65046e-10	-6.39078	-0.337168	1	1	6.04084e-06	ANXA1
AKAP12	6.88363e-44	13.894	1.12358	1	1	2.51948e-39	ECI2	1.77866e-142	-25.4137	-1.17998	1	1	6.51007e-138	PLXDC2	1.5346e-49	14.7969	0.707938	1	1	5.61677e-45	KCTD12	1.12724e-18	8.82171	0.405264	1	1	4.1258e-14	ACTG1	1.65415e-14	-7.675	-0.393019	1	1	6.05437e-10	SULF1	6.98561e-13	-7.17972	-0.381222	1	1	2.5568e-08	ADH5	1.71229e-10	-6.38515	-0.289368	1	1	6.26715e-06	ARPC2
PRSS23	3.97038e-43	13.768	1.12072	1	1	1.4532e-38	FILIP1L	4.42916e-142	25.3779	1.02971	1	1	1.62112e-137	BID	2.72452e-49	14.7582	0.736192	1	1	9.97203e-45	NR2F2	1.30396e-18	-8.80539	-0.349332	1	1	4.77261e-14	ATP5MC1	1.70712e-14	-7.67096	-0.365747	1	1	6.24821e-10	DHCR24	7.15336e-13	-7.17647	-0.381354	1	1	2.6182e-08	FADS1	2.08573e-10	-6.35489	-0.335671	1	1	7.63398e-06	SLC11A1
GPC3	4.53794e-43	-13.7583	-0.880927	1	1	1.66093e-38	NME2	1.45275e-141	25.3311	1.18683	1	1	5.31722e-137	RHOB	1.0037e-48	14.67	0.875042	1	1	3.67364e-44	RPS29	1.52818e-18	8.78758	0.433136	1	1	5.59328e-14	SLPI	1.78255e-14	-7.66541	-0.848587	1	1	6.52432e-10	TP53I3	7.66972e-13	-7.16693	-0.291041	1	1	2.80719e-08	DDX21	2.43098e-10	-6.3313	-0.289331	1	1	8.89763e-06	MT1G
HSPG2	4.70886e-43	13.7557	0.93714	1	1	1.72349e-38	C4orf48	3.12005e-141	25.3009	1.08931	1	1	1.14197e-136	GSTA1	2.52624e-48	-14.6072	-0.902221	1	1	9.24628e-44	TM4SF4	1.91785e-18	-8.76202	-0.37699	1	1	7.01954e-14	TRMT112	1.86034e-14	-7.65993	-0.318269	1	1	6.80904e-10	COX6A1	7.67151e-13	-7.1669	-0.317112	1	1	2.80785e-08	GAPDH	2.51767e-10	-6.3259	-0.362046	1	1	9.21491e-06	TM4SF4
PALM2-AKAP2	1.31941e-42	13.681	0.933412	1	1	4.82916e-38	HLA-C	9.68273e-141	25.2562	0.92684	1	1	3.54398e-136	CALB1	3.15052e-48	-14.5922	-0.842539	1	1	1.15312e-43	ETS2	1.92706e-18	8.76148	0.405864	1	1	7.05324e-14	TP53I3	1.88396e-14	-7.65831	-0.356489	1	1	6.89547e-10	PSMA6	7.98229e-13	-7.16146	-0.304935	1	1	2.9216e-08	CISD2	2.56908e-10	-6.32277	-0.27845	1	1	9.40308e-06	LDHA
CD151	1.55668e-42	13.6689	0.87978	1	1	5.6976e-38	ANXA5	8.93076e-137	24.8927	0.959074	1	1	3.26875e-132	HOOK3	5.21861e-48	14.5577	0.784891	1	1	1.91006e-43	PCBP1	3.17806e-18	8.70492	0.371868	1	1	1.1632e-13	RPL15	2.13657e-14	-7.64213	-0.372296	1	1	7.82006e-10	DUSP1	8.07442e-13	-7.15989	-0.363155	1	1	2.95532e-08	MYLIP	2.58345e-10	6.32191	0.286884	1	1	9.45569e-06	RPS26
AKR1C2	1.97466e-42	-13.6516	-1.50212	1	1	7.22746e-38	KRT7	5.69223e-136	24.8183	1.40524	1	1	2.08341e-131	BAMBI	6.14692e-48	14.5465	0.73501	1	1	2.24983e-43	ATP1B1	3.18393e-18	-8.70471	-0.409366	1	1	1.16535e-13	CDC42	2.33847e-14	-7.6305	-0.316669	1	1	8.55903e-10	RPS2	8.80597e-13	-7.14799	-0.360945	1	1	3.22307e-08	SUB1	2.642e-10	-6.31845	-0.354109	1	1	9.66999e-06	ATP6V0C
HSPA8	3.87101e-42	13.6025	1.01384	1	1	1.41683e-37	PLAU	9.16494e-136	24.7991	0.960957	1	1	3.35446e-131	MIF	7.15878e-48	14.5361	0.816105	1	1	2.62018e-43	LYN	3.77054e-18	8.68551	0.369994	1	1	1.38006e-13	NDUFV2	2.4788e-14	-7.62298	-0.352455	1	1	9.07265e-10	FGB	8.89842e-13	-7.14655	-0.409246	1	1	3.25691e-08	SLIRP	2.89623e-10	-6.30423	-0.301612	1	1	1.06005e-05	YBX1
C3	4.06215e-42	13.599	1.36664	1	1	1.48679e-37	PI3	1.47681e-135	24.7799	1.25891	1	1	5.40527e-131	YWHAZ	7.38431e-48	14.5339	0.784782	1	1	2.70273e-43	FABP5	4.43798e-18	8.66696	0.68769	1	1	1.62435e-13	LAYN	2.56524e-14	-7.61856	-0.333069	1	1	9.38904e-10	MRPL14	1.29897e-12	-7.09442	-0.321132	1	1	4.75436e-08	RPL37	3.04532e-10	-6.29645	-0.328211	1	1	1.11462e-05	RPL36AL
SEPTIN11	6.15878e-42	13.5685	0.865823	1	1	2.25418e-37	TAGLN	7.54817e-135	24.7141	1.22341	1	1	2.76271e-130	CLDN7	1.25205e-47	14.4977	0.782722	1	1	4.58263e-43	IFNGR2	4.73869e-18	8.65949	0.364249	1	1	1.73441e-13	PSME1	2.5809e-14	-7.61777	-0.309894	1	1	9.44634e-10	APH1B	1.31056e-12	-7.09319	-0.258115	1	1	4.79679e-08	PSMB5	3.27561e-10	-6.28514	-0.320072	1	1	1.19891e-05	CNIH4
CCNO	7.64714e-42	-13.5526	-0.765986	1	1	2.79893e-37	PPP1R14B	7.94565e-135	24.712	0.994859	1	1	2.90819e-130	OCIAD2	1.34181e-47	14.493	0.793865	1	1	4.91115e-43	MALAT1	6.45503e-18	-8.62419	-0.755192	1	1	2.36261e-13	ACTB	2.58172e-14	-7.61773	-0.418079	1	1	9.44936e-10	PSME2	1.33657e-12	-7.09047	-0.27816	1	1	4.89197e-08	CCT4	3.51496e-10	-6.27417	-0.294841	1	1	1.28651e-05	RPL13
ITGA2	9.03607e-42	13.5403	1.20067	1	1	3.30729e-37	PROS1	1.59914e-134	24.6837	0.823442	1	1	5.85303e-130	RPL38	1.81563e-47	14.4722	0.706354	1	1	6.64537e-43	PNISR	6.85373e-18	-8.61732	-0.346242	1	1	2.50853e-13	H2AFJ	2.66118e-14	-7.61382	-0.387491	1	1	9.7402e-10	PSMA2	1.34361e-12	-7.08974	-0.307292	1	1	4.91775e-08	TNIP1	3.62226e-10	-6.26949	-0.31945	1	1	1.32578e-05	RPL36
ENO1	9.21488e-42	13.5389	0.949554	1	1	3.37274e-37	ACTN1	1.72031e-134	24.6808	0.858815	1	1	6.29652e-130	IL1RAP	2.8342e-47	14.4415	0.702741	1	1	1.03734e-42	HES1	8.09868e-18	-8.59818	-0.342233	1	1	2.9642e-13	TMEM265	2.66385e-14	-7.61369	-0.398197	1	1	9.74997e-10	TRAM1	1.6399e-12	-7.06211	-0.370924	1	1	6.00221e-08	KDELR2	3.71927e-10	-6.26538	-0.322458	1	1	1.36129e-05	NOL7
CSRP2	1.08361e-41	13.527	1.1771	1	1	3.96614e-37	GPC3	2.87362e-134	-24.66	-1.2141	1	1	1.05177e-129	SERINC2	3.89925e-47	14.4195	0.76618	1	1	1.42716e-42	SAMSN1	1.38368e-17	8.53648	0.394079	1	1	5.0644e-13	CEBPB	2.69835e-14	-7.61202	-0.388492	1	1	9.87621e-10	RHOBTB3	1.68615e-12	-7.05825	-0.381783	1	1	6.17148e-08	PRDX6	3.97685e-10	-6.25493	-0.315965	1	1	1.45557e-05	RPS18
CNTNAP2	1.71207e-41	13.4933	1.10943	1	1	6.26634e-37	FAM114A1	3.46081e-134	24.6525	0.829317	1	1	1.26669e-129	NME2	7.68846e-47	14.3726	0.874852	1	1	2.81405e-42	THBD	1.55638e-17	8.52288	0.376615	1	1	5.6965e-13	ATP5MD	2.87186e-14	-7.60397	-0.363954	1	1	1.05113e-09	TMEM50A	1.71087e-12	-7.05622	-0.283134	1	1	6.26195e-08	RPL12	3.99487e-10	-6.25423	-0.385263	1	1	1.46216e-05	RPS23
MYADM	2.16392e-41	13.476	0.919598	1	1	7.92016e-37	PLD5	3.7049e-134	24.6497	0.816905	1	1	1.35603e-129	ARPC1B	9.96484e-47	14.3546	0.849202	1	1	3.64723e-42	PEG10	1.93778e-17	-8.49746	-0.337654	1	1	7.09247e-13	PHPT1	3.1799e-14	-7.59078	-0.339987	1	1	1.16388e-09	PPIA	1.96811e-12	-7.03672	-0.315037	1	1	7.20349e-08	CLDN6	4.08096e-10	-6.2509	-0.373118	1	1	1.49367e-05	PPIB
SAA2	2.9011e-41	13.4544	1.52252	1	1	1.06183e-36	KLHL5	6.69591e-134	24.6257	0.827242	1	1	2.45077e-129	MYO1C	1.73677e-46	14.3161	0.662672	1	1	6.35675e-42	VAMP8	2.22215e-17	8.48155	0.407305	1	1	8.13328e-13	IFNGR2	3.63568e-14	-7.5734	-0.293601	1	1	1.3307e-09	COX6C	1.99252e-12	-7.03501	-0.302025	1	1	7.29283e-08	ZNF331	4.11479e-10	6.24961	0.295711	1	1	1.50605e-05	KRT18
FILIP1L	4.31851e-41	13.425	1.21335	1	1	1.58062e-36	COL18A1	9.28264e-133	24.5189	0.933666	1	1	3.39754e-128	CDC42EP1	1.94947e-46	14.308	0.753126	1	1	7.13525e-42	CCL13	2.3275e-17	8.47616	0.451575	1	1	8.5189e-13	ZC3H12A	4.01017e-14	-7.56066	-0.312414	1	1	1.46776e-09	ATP5MF	2.0126e-12	-7.03361	-0.321133	1	1	7.36631e-08	ATP5MC1	4.28111e-10	-6.24342	-0.313744	1	1	1.56693e-05	MSMO1
YWHAG	5.85875e-41	13.4023	0.866035	1	1	2.14436e-36	FXYD3	1.66234e-132	-24.4952	-1.19105	1	1	6.08432e-128	COX17	2.23968e-46	14.2984	0.713625	1	1	8.19745e-42	CD4	2.72473e-17	8.4578	0.356835	1	1	9.97279e-13	SELENOM	4.19603e-14	-7.55477	-0.437374	1	1	1.53579e-09	LDHB	2.19916e-12	-7.02123	-0.326382	1	1	8.04916e-08	NDUFS5	4.44241e-10	-6.23763	-0.333698	1	1	1.62597e-05	RPL35
RRAS	6.4824e-41	13.3948	0.872301	1	1	2.37262e-36	FLNA	1.73758e-132	24.4934	0.979631	1	1	6.35971e-128	PLSCR1	3.36361e-46	14.27	0.710177	1	1	1.23111e-41	MMD	3.56314e-17	8.42645	0.366693	1	1	1.30414e-12	RPL38	4.22304e-14	-7.55393	-0.330218	1	1	1.54568e-09	ATP6V0E1	2.61092e-12	-6.99722	-0.313603	1	1	9.55622e-08	RPL41	4.47605e-10	-6.23645	-0.325687	1	1	1.63828e-05	ENY2
DSP	9.52799e-41	13.3662	1.09944	1	1	3.48734e-36	PXDN	2.14733e-132	24.4848	0.8108	1	1	7.85946e-128	GNB1	7.38207e-46	14.2151	0.731838	1	1	2.70191e-41	FYB1	4.84014e-17	8.39052	0.368974	1	1	1.77154e-12	ARL6IP4	4.34623e-14	-7.55019	-0.316678	1	1	1.59077e-09	RPL7A	2.65453e-12	-6.9949	-0.340865	1	1	9.71586e-08	POMP	4.64845e-10	-6.23053	-0.338001	1	1	1.70138e-05	LCP2
VCL	1.65765e-40	13.3249	0.940993	1	1	6.06718e-36	AGR2	2.20114e-132	-24.4837	-1.60376	1	1	8.05639e-128	SPATS2L	1.02106e-45	14.1924	0.809201	1	1	3.73719e-41	LY96	4.88689e-17	8.38939	0.366721	1	1	1.78865e-12	VAMP8	4.47663e-14	-7.54634	-0.348895	1	1	1.63849e-09	LAPTM4A	2.97457e-12	-6.97892	-0.281505	1	1	1.08872e-07	PSME2	4.64981e-10	-6.23049	-0.280206	1	1	1.70188e-05	RPS9
CTNNB1	1.75957e-40	13.3205	0.964089	1	1	6.44019e-36	CXXC5	7.53941e-132	24.4335	0.934009	1	1	2.7595e-127	SUB1	1.03884e-45	14.1912	0.794969	1	1	3.80226e-41	CD74	5.83671e-17	8.36848	0.398932	1	1	2.1363e-12	CXCL3	4.66553e-14	-7.54095	-0.67068	1	1	1.70763e-09	A1BG	2.99936e-12	-6.97775	-0.26217	1	1	1.0978e-07	MRPS12	4.75413e-10	-6.22701	-0.276543	1	1	1.74006e-05	RPL26
CXCL8	1.88768e-40	13.3152	1.64203	1	1	6.90909e-36	JPT1	1.10012e-131	24.418	1.0537	1	1	4.02655e-127	SPARC	1.18378e-45	14.182	0.794565	1	1	4.33274e-41	SPINK5	7.13256e-17	-8.34481	-0.338489	1	1	2.61059e-12	RAB25	4.9421e-14	-7.53344	-0.386534	1	1	1.80886e-09	EIF2S2	3.51426e-12	-6.95545	-0.276001	1	1	1.28625e-07	SNRPF	5.05676e-10	-6.21733	-0.288411	1	1	1.85082e-05	COX6B1
CX3CL1	2.77614e-40	13.2864	0.953642	1	1	1.0161e-35	PDXK	2.9722e-131	24.3774	0.851432	1	1	1.08786e-126	BIRC3	1.50748e-45	14.1651	0.769428	1	1	5.51752e-41	RHOG	7.78389e-17	8.33448	0.342463	1	1	2.84898e-12	GNG10	5.19726e-14	-7.52687	-0.317028	1	1	1.90225e-09	SNHG16	3.53414e-12	-6.95466	-0.309302	1	1	1.29353e-07	RPL17	5.27554e-10	-6.21068	-0.355816	1	1	1.9309e-05	CALM1
CMTM3	2.93797e-40	13.2822	0.817153	1	1	1.07533e-35	SYNGR2	5.65628e-131	24.351	0.806873	1	1	2.07025e-126	ATP5ME	2.07722e-45	14.1425	0.701082	1	1	7.60283e-41	IFI30	9.22562e-17	8.31435	0.435193	1	1	3.37667e-12	KRT19	5.41062e-14	-7.52161	-0.457119	1	1	1.98034e-09	ESD	3.76472e-12	-6.94574	-0.27749	1	1	1.37792e-07	SEC61B	5.55467e-10	-6.20258	-0.337009	1	1	2.03306e-05	ALCAM
CKLF	4.62085e-40	13.2482	0.819751	1	1	1.69128e-35	IGF2R	1.95825e-130	24.3	0.781942	1	1	7.1674e-126	SPTBN1	2.30841e-45	14.1351	0.845427	1	1	8.449e-41	PLEKHO2	1.03639e-16	8.30054	0.352951	1	1	3.79329e-12	RPL32	5.63648e-14	-7.51626	-0.387044	1	1	2.06301e-09	IFITM3	3.86332e-12	-6.94209	-0.312484	1	1	1.41402e-07	AP2S1	5.68643e-10	-6.19889	-0.338604	1	1	2.08129e-05	RPL29
VDAC2	7.09672e-40	13.216	0.878526	1	1	2.59747e-35	AGPAT2	2.33372e-130	24.2928	0.800708	1	1	8.54165e-126	GSN	2.47551e-45	14.1302	0.713616	1	1	9.06063e-41	CD68	1.24611e-16	8.27862	0.363056	1	1	4.56089e-12	ATP5F1E	5.69696e-14	-7.51487	-0.350493	1	1	2.08515e-09	MDH2	3.89543e-12	-6.94092	-0.287078	1	1	1.42576e-07	TNFRSF12A	5.92775e-10	-6.19234	-0.36461	1	1	2.16962e-05	FKBP1A
COL5A1	8.44196e-40	13.2029	0.988447	1	1	3.08984e-35	NME4	1.52395e-129	24.2156	0.997628	1	1	5.57782e-125	RPL39	2.994e-45	14.1168	0.814026	1	1	1.09584e-40	PSAP	1.44787e-16	8.26073	0.401802	1	1	5.29934e-12	ID3	6.25438e-14	-7.50264	-0.476109	1	1	2.28917e-09	COX7A2	3.98616e-12	-6.93767	-0.325623	1	1	1.45897e-07	UBE2M	5.94343e-10	-6.19192	-0.292167	1	1	2.17536e-05	SAA1
FRMD6	1.36065e-39	13.1669	0.94134	1	1	4.98011e-35	ITLN1	1.18092e-128	-24.131	-1.57407	1	1	4.32228e-124	FUOM	4.79251e-45	14.0836	0.64192	1	1	1.75411e-40	ARPC2	1.58883e-16	8.24963	0.425751	1	1	5.81527e-12	MRPS15	6.26139e-14	-7.5025	-0.313647	1	1	2.29173e-09	C4orf3	4.04449e-12	-6.93562	-0.299102	1	1	1.48032e-07	GSTM3	6.04295e-10	-6.18931	-0.319799	1	1	2.21178e-05	NDUFB3
SLIRP	2.042e-39	13.1362	0.859291	1	1	7.47392e-35	MT2A	1.48844e-128	24.1215	1.16147	1	1	5.44784e-124	PHLDA1	5.78011e-45	14.0703	0.721602	1	1	2.11558e-40	SLAMF8	2.1373e-16	8.21412	0.351524	1	1	7.82273e-12	CCL28	6.52028e-14	-7.49719	-0.433347	1	1	2.38649e-09	ETFB	4.11811e-12	-6.93307	-0.299062	1	1	1.50727e-07	RACK1	6.32574e-10	-6.18209	-0.354963	1	1	2.31528e-05	RPL21
CXCL3	2.07254e-39	13.1351	1.53707	1	1	7.58569e-35	MGP	2.16356e-128	-24.106	-1.73218	1	1	7.91884e-124	KTN1	8.90596e-45	14.0397	0.747372	1	1	3.25967e-40	MUC1	2.27182e-16	-8.20679	-0.328075	1	1	8.3151e-12	EIF4E2	7.1141e-14	-7.48575	-0.293776	1	1	2.60383e-09	EIF3G	4.70596e-12	-6.91417	-0.278025	1	1	1.72243e-07	PDCD5	6.85449e-10	-6.16941	-0.299815	1	1	2.50881e-05	TRAPPC5
TNNT3	2.38181e-39	-13.1246	-0.71836	1	1	8.71768e-35	SERPINH1	1.20573e-127	24.0347	0.78282	1	1	4.4131e-123	CEBPB	1.10389e-44	14.0245	0.734849	1	1	4.04035e-40	NCKAP1L	2.64277e-16	8.1886	0.332808	1	1	9.67282e-12	ARL3	8.01645e-14	-7.47005	-0.285069	1	1	2.9341e-09	COX4I1	4.71184e-12	-6.914	-0.306568	1	1	1.72458e-07	PHB	6.87869e-10	-6.16885	-0.293367	1	1	2.51767e-05	RPL22
SKIL	2.6363e-39	13.1169	0.909585	1	1	9.64913e-35	MYOF	3.36456e-125	23.7997	0.856868	1	1	1.23146e-120	TFPI2	1.44148e-44	14.0056	0.727124	1	1	5.27597e-40	NINJ1	2.64589e-16	8.18846	0.347104	1	1	9.6842e-12	OSTC	8.24116e-14	-7.46641	-0.358683	1	1	3.01635e-09	GHITM	5.03866e-12	-6.90448	-0.260995	1	1	1.8442e-07	RPL14	6.96091e-10	-6.16697	-0.326465	1	1	2.54776e-05	NACA
S100A14	2.65211e-39	-13.1164	-0.861579	1	1	9.70699e-35	C12orf75	8.24687e-125	23.7621	1.08032	1	1	3.01844e-120	CLTC	1.83353e-44	13.9885	0.711941	1	1	6.71091e-40	GPX3	3.65189e-16	8.14958	0.359704	1	1	1.33663e-11	RND3	9.21835e-14	-7.45164	-0.36639	1	1	3.37401e-09	NAA38	5.04778e-12	-6.90423	-0.289471	1	1	1.84754e-07	QPRT	7.49251e-10	-6.15532	-0.316464	1	1	2.74233e-05	RGS10
ICAM1	2.96976e-39	13.1078	1.25261	1	1	1.08696e-34	RRAS	4.53288e-124	23.6904	0.819359	1	1	1.65908e-119	LOXL4	3.42888e-44	13.9439	0.643321	1	1	1.25501e-39	PLEK	4.68148e-16	8.11949	0.348156	1	1	1.71347e-11	MGST3	9.91452e-14	-7.44204	-0.349698	1	1	3.62881e-09	NDUFS5	5.32068e-12	-6.89675	-0.323864	1	1	1.94742e-07	RPS27L	7.76406e-10	-6.14968	-0.395784	1	1	2.84172e-05	RPS13
COTL1	4.64775e-39	13.0738	0.965906	1	1	1.70112e-34	SELENOW	6.20611e-124	23.6771	1.02717	1	1	2.2715e-119	ADAM9	7.50073e-44	13.8879	0.646561	1	1	2.74534e-39	AP2S1	4.71387e-16	8.11865	0.377858	1	1	1.72532e-11	RPL30	1.00767e-13	-7.43989	-0.350031	1	1	3.68818e-09	MIF	5.71408e-12	-6.8866	-0.350049	1	1	2.09141e-07	SGK1	7.83804e-10	-6.14817	-0.288494	1	1	2.8688e-05	STAB1
PDLIM1	5.25784e-39	13.0644	0.96243	1	1	1.92442e-34	CLDN7	7.32538e-124	23.6701	0.943189	1	1	2.68116e-119	ARPC3	9.43939e-44	13.8714	0.741091	1	1	3.45491e-39	TSTD1	4.91241e-16	-8.11364	-0.323483	1	1	1.79799e-11	RACK1	1.02623e-13	-7.43748	-0.373995	1	1	3.75611e-09	UQCR10	5.83254e-12	-6.88368	-0.310148	1	1	2.13477e-07	MRPS21	7.90962e-10	-6.14673	-0.306222	1	1	2.895e-05	TXNIP
UBL5	6.02885e-39	13.054	0.868163	1	1	2.20662e-34	ADAM9	8.6404e-124	23.6632	0.756609	1	1	3.16247e-119	DMKN	1.3049e-43	13.8482	0.725574	1	1	4.77605e-39	FERMT3	5.0125e-16	8.11119	0.351038	1	1	1.83463e-11	RPS29	1.17304e-13	-7.41979	-0.344426	1	1	4.29345e-09	NDUFA13	6.02883e-12	-6.87897	-0.317199	1	1	2.20661e-07	COX7B	8.01506e-10	-6.14463	-0.318628	1	1	2.93359e-05	RPL35A
COPS9	9.39069e-39	13.0202	0.83078	1	1	3.43709e-34	STK17A	2.7383e-123	23.6145	0.811249	1	1	1.00225e-118	PLP2	1.80103e-43	13.825	0.683136	1	1	6.59196e-39	TMIGD3	5.03221e-16	8.11072	0.47896	1	1	1.84184e-11	CXCL1	1.21938e-13	-7.41466	-0.72563	1	1	4.46306e-09	THBS1	6.04523e-12	6.87858	0.402544	1	1	2.21262e-07	CALR	8.53674e-10	-6.13461	-0.345274	1	1	3.12453e-05	CHI3L1
RAI14	1.12119e-38	13.0067	0.901048	1	1	4.10368e-34	SERINC3	3.15073e-123	23.6085	0.755904	1	1	1.1532e-118	JUN	2.142e-43	-13.8125	-0.844218	1	1	7.83993e-39	BEX3	5.8125e-16	-8.09318	-0.40016	1	1	2.12743e-11	RPS2	1.31115e-13	-7.40504	-0.391854	1	1	4.79894e-09	CALM2	6.18395e-12	-6.87535	-0.343845	1	1	2.26339e-07	MAF	9.41088e-10	6.11909	0.33786	1	1	3.44448e-05	UGT2B15
PTGS2	1.2636e-38	12.9975	1.27751	1	1	4.62491e-34	OPTN	1.11525e-121	23.4572	0.758975	1	1	4.08193e-117	MMD	3.51838e-43	13.7767	0.639444	1	1	1.28776e-38	N4BP2L2	5.85722e-16	-8.09225	-0.318	1	1	2.1438e-11	FAU	1.46026e-13	-7.39073	-0.340489	1	1	5.3447e-09	MRPS21	6.73444e-12	-6.86318	-0.289233	1	1	2.46487e-07	ARPC1B	9.77607e-10	-6.11302	-0.344657	1	1	3.57814e-05	TMA7
AP2S1	1.47333e-38	12.9858	0.8886	1	1	5.39253e-34	AC022075.1	3.4541e-121	23.4091	0.833665	1	1	1.26424e-116	MUC1	4.70069e-43	-13.7558	-1.01098	1	1	1.7205e-38	CAPG	6.77649e-16	8.07448	0.37495	1	1	2.48026e-11	COL1A2	1.50477e-13	7.38674	0.678329	1	1	5.50762e-09	RAB2A	7.36656e-12	-6.85036	-0.266433	1	1	2.69623e-07	RPL32	9.85543e-10	-6.11173	-0.336334	1	1	3.60719e-05	BEX1
KLF6	1.8872e-38	12.9668	1.00261	1	1	6.90732e-34	TMEM265	9.94371e-120	23.2654	0.888892	1	1	3.6395e-115	ITGB5	6.05922e-43	13.7374	0.62408	1	1	2.21773e-38	HMGB3	7.09421e-16	-8.06889	-0.322843	1	1	2.59655e-11	NDUFAF3	1.5311e-13	-7.38443	-0.315411	1	1	5.60397e-09	KRT7	7.49858e-12	-6.84782	-0.477808	1	1	2.74455e-07	LSM8	1.02515e-09	-6.10544	-0.258038	1	1	3.75214e-05	MYDGF
ANXA2	2.17338e-38	12.956	0.962815	1	1	7.95479e-34	DDA1	3.3931e-119	23.2126	0.71458	1	1	1.24191e-114	GNAI2	8.57324e-43	13.7123	0.726071	1	1	3.13789e-38	DSE	8.52859e-16	8.04637	0.345348	1	1	3.12155e-11	ATP5IF1	1.58886e-13	-7.3795	-0.334628	1	1	5.81537e-09	ERGIC2	7.56257e-12	-6.8466	-0.255206	1	1	2.76798e-07	TOMM6	1.06113e-09	-6.09993	-0.304571	1	1	3.88383e-05	CD84
JUP	2.19572e-38	12.9552	0.819781	1	1	8.03656e-34	IFNGR2	5.21651e-119	23.1941	0.741254	1	1	1.90929e-114	DNPH1	1.12826e-42	13.6923	0.670718	1	1	4.12955e-38	MANF	8.84172e-16	8.04195	0.377051	1	1	3.23616e-11	NDUFB7	1.59601e-13	-7.3789	-0.317256	1	1	5.84156e-09	DAD1	8.21012e-12	-6.83483	-0.311496	1	1	3.00499e-07	PPIA	1.07903e-09	-6.09726	-0.294465	1	1	3.94937e-05	PLIN2
DYNC1I2	2.93635e-38	12.9329	0.759142	1	1	1.07473e-33	YWHAG	5.66683e-118	23.0913	0.768038	1	1	2.07411e-113	OPTN	1.21765e-42	13.6868	0.643029	1	1	4.45674e-38	ERP29	1.12373e-15	-8.01253	-0.353126	1	1	4.11298e-11	RPL37	1.62869e-13	-7.3762	-0.353051	1	1	5.96117e-09	VPS29	8.28484e-12	-6.83353	-0.277123	1	1	3.03233e-07	HSP90AB1	1.2743e-09	-6.0706	-0.33106	1	1	4.66407e-05	CSF1R
SLCO2A1	3.0996e-38	12.9287	0.880244	1	1	1.13448e-33	CLDN1	6.36952e-118	23.0862	0.83468	1	1	2.33131e-113	AGT	1.28614e-42	13.6828	0.882614	1	1	4.70741e-38	SPRED1	1.12981e-15	8.01187	0.347576	1	1	4.13521e-11	RPL27	1.65038e-13	-7.37444	-0.333382	1	1	6.04055e-09	KRTCAP2	9.79373e-12	-6.8095	-0.285785	1	1	3.5846e-07	RPL24	1.29406e-09	-6.06813	-0.337736	1	1	4.73638e-05	NAMPT
ATP5F1E	3.76377e-38	12.9138	0.896163	1	1	1.37758e-33	MIR4435-2HG	2.45702e-117	23.0278	0.768314	1	1	8.99294e-113	PLIN3	1.54191e-42	13.6696	0.637979	1	1	5.64354e-38	CD81	1.22031e-15	8.00239	0.408675	1	1	4.46645e-11	GNG5	1.76306e-13	-7.36564	-0.330479	1	1	6.45296e-09	PRDX5	1.02324e-11	-6.80319	-0.31514	1	1	3.74517e-07	EIF2S2	1.40418e-09	-6.055	-0.2833	1	1	5.13942e-05	TWF2
SERPINA3	3.82381e-38	12.9126	1.7631	1	1	1.39955e-33	PALLD	1.23352e-116	22.9577	0.821856	1	1	4.5148e-112	CYB5A	2.40134e-42	-13.6373	-1.1537	1	1	8.78915e-38	LINC01094	1.63625e-15	7.9662	0.341888	1	1	5.98883e-11	RNASEK	1.79059e-13	-7.36357	-0.336222	1	1	6.55374e-09	HSBP1L1	1.05089e-11	-6.79936	-0.308444	1	1	3.84635e-07	UBE2V2	1.47465e-09	-6.04711	-0.262479	1	1	5.39738e-05	NDUFC2
IDS	3.91864e-38	12.9107	0.80363	1	1	1.43426e-33	SQSTM1	6.80848e-116	22.8833	0.928406	1	1	2.49197e-111	IFI27L2	3.1916e-42	13.6166	0.629509	1	1	1.16816e-37	S100A11	1.8107e-15	7.95367	0.454891	1	1	6.62736e-11	APRT	1.95019e-13	-7.35217	-0.342746	1	1	7.13789e-09	COX7C	1.07559e-11	-6.79601	-0.308304	1	1	3.93677e-07	IFNGR2	1.65454e-09	-6.02853	-0.294342	1	1	6.05578e-05	GRB2
FSTL3	4.89683e-38	12.8935	0.885082	1	1	1.79229e-33	CALU	1.9985e-115	22.8363	0.843075	1	1	7.31472e-111	TNFAIP8	3.20665e-42	13.6162	0.67353	1	1	1.17367e-37	RPS4X	1.90454e-15	-7.94741	-0.447315	1	1	6.97081e-11	RPS27A	2.00234e-13	-7.34864	-0.375463	1	1	7.32876e-09	RACK1	1.07881e-11	-6.79558	-0.321418	1	1	3.94854e-07	PDLIM1	1.66601e-09	-6.02742	-0.333694	1	1	6.09777e-05	ATP5MC3
MIR4435-2HG	5.92197e-38	12.8788	0.872533	1	1	2.1675e-33	TPM1	5.04905e-115	22.7958	1.08457	1	1	1.848e-110	ENAH	3.69993e-42	13.6058	0.725348	1	1	1.35421e-37	LITAF	2.29921e-15	7.92404	0.348667	1	1	8.41534e-11	RAB32	2.02461e-13	-7.34716	-0.364194	1	1	7.41027e-09	RPS26	1.0978e-11	-6.79306	-0.317304	1	1	4.01805e-07	DAD1	1.67809e-09	-6.02625	-0.320213	1	1	6.14197e-05	VSIR
CDKN2A	6.38333e-38	12.873	1.02327	1	1	2.33636e-33	C16orf89	1.34918e-114	-22.7527	-0.917081	1	1	4.93812e-110	ADRA2A	7.66295e-42	-13.5524	-0.716113	1	1	2.80471e-37	EFHD2	2.39589e-15	7.91892	0.331928	1	1	8.76918e-11	SAA1	2.09234e-13	-7.34276	-0.807108	1	1	7.65818e-09	EIF3E	1.15649e-11	-6.78555	-0.309524	1	1	4.23286e-07	SERPINE1	1.69603e-09	-6.02453	-0.304157	1	1	6.20765e-05	SEC61G
FRZB	6.81267e-38	-12.868	-0.683843	1	1	2.49351e-33	SPINK5	1.72535e-114	-22.7419	-1.65053	1	1	6.31496e-110	HLA-C	1.15584e-41	13.5223	0.702905	1	1	4.2305e-37	SSR4	2.50239e-15	-7.91351	-0.415918	1	1	9.15901e-11	HSBP1	2.25194e-13	-7.33292	-0.32496	1	1	8.24233e-09	PSMB6	1.25768e-11	-6.77343	-0.278865	1	1	4.60323e-07	RPL7A	1.74736e-09	-6.0197	-0.343464	1	1	6.39552e-05	LAMTOR2
COX17	6.91049e-38	12.8669	0.842277	1	1	2.52931e-33	TPM2	7.58372e-114	22.6768	0.943548	1	1	2.77572e-109	CKLF	1.81267e-41	13.4891	0.662098	1	1	6.63454e-37	FAM49B	2.53697e-15	7.9118	0.328462	1	1	9.28556e-11	SF3B6	2.29392e-13	-7.33044	-0.306604	1	1	8.39599e-09	ATP5F1D	1.29931e-11	-6.76871	-0.302455	1	1	4.75562e-07	RGS3	1.78583e-09	-6.01618	-0.281428	1	1	6.53633e-05	CPVL
ACTG1	8.41324e-38	12.8517	0.987896	1	1	3.07933e-33	ATP5ME	7.73086e-114	22.676	0.867794	1	1	2.82957e-109	PPA1	2.52518e-41	13.4646	0.702219	1	1	9.24241e-37	NDUFB1	2.63327e-15	7.90716	0.32515	1	1	9.63805e-11	MIF	2.5012e-13	-7.31884	-0.364968	1	1	9.15466e-09	INHBA	1.39333e-11	-6.7586	-0.350535	1	1	5.09973e-07	RPS21	1.82252e-09	-6.01288	-0.301839	1	1	6.6706e-05	UQCRH
PPP2R1A	8.83505e-38	12.8479	0.787668	1	1	3.23372e-33	MT-ND3	1.47969e-113	22.6474	0.953596	1	1	5.41582e-109	TLE1	3.28834e-41	13.4451	0.651701	1	1	1.20357e-36	ATOX1	3.20061e-15	7.88282	0.362536	1	1	1.17146e-10	CNIH4	2.53662e-13	-7.31695	-0.299178	1	1	9.28428e-09	STAP2	1.4248e-11	-6.75536	-0.242642	1	1	5.21492e-07	PSMA4	1.8243e-09	-6.01273	-0.292942	1	1	6.67711e-05	HMGCS1
CAPZB	9.80731e-38	12.8398	0.80113	1	1	3.58958e-33	QPCT	4.50767e-113	22.5983	0.747586	1	1	1.64985e-108	PPP1R14B	4.2121e-41	13.4268	0.738561	1	1	1.54167e-36	LYVE1	3.61714e-15	7.86753	0.383677	1	1	1.32391e-10	ATP5ME	2.68327e-13	-7.30941	-0.315827	1	1	9.82102e-09	SUCLG1	1.43279e-11	-6.75455	-0.252939	1	1	5.24416e-07	RPL15	1.83202e-09	-6.01204	-0.334101	1	1	6.70538e-05	RPL27
PDLIM2	1.22981e-37	12.8223	0.834126	1	1	4.50123e-33	PHLDA1	5.56688e-113	22.5889	0.748798	1	1	2.03754e-108	QPRT	4.60352e-41	13.4202	0.699708	1	1	1.68493e-36	MARCKSL1	4.82488e-15	-7.83139	-0.353317	1	1	1.76595e-10	ATP5MPL	2.72461e-13	-7.30735	-0.331702	1	1	9.97233e-09	SPCS1	1.44653e-11	-6.75317	-0.294588	1	1	5.29446e-07	PLAU	1.91477e-09	-6.00488	-0.340495	1	1	7.00826e-05	SAT1
YWHAZ	2.26178e-37	12.775	0.888868	1	1	8.27833e-33	TNIP1	1.45667e-112	22.5464	0.734792	1	1	5.33154e-108	CKB	4.84967e-41	-13.4164	-0.99003	1	1	1.77503e-36	ACSL1	5.24114e-15	7.82099	0.367945	1	1	1.91831e-10	TALDO1	2.77024e-13	-7.30512	-0.330789	1	1	1.01394e-08	DNAJC15	1.44765e-11	-6.75305	-0.33056	1	1	5.29855e-07	NOP10	1.96038e-09	-6.00106	-0.30723	1	1	7.17519e-05	ATP5F1E
TFPI2	2.69146e-37	12.7614	1.19734	1	1	9.85101e-33	KDELR2	3.81194e-112	22.5038	0.883295	1	1	1.39521e-107	YWHAG	7.34281e-41	13.3856	0.643345	1	1	2.68754e-36	RPL10A	5.24673e-15	-7.82085	-0.454806	1	1	1.92036e-10	PSMA6	3.04535e-13	-7.29238	-0.310572	1	1	1.11463e-08	GAPDH	1.46043e-11	-6.75178	-0.362434	1	1	5.34531e-07	RPL22	2.01727e-09	-5.99641	-0.327038	1	1	7.38342e-05	UQCR11
SERPINE1	4.53979e-37	12.7207	1.03607	1	1	1.66161e-32	ENC1	3.94766e-112	22.5022	0.829139	1	1	1.44488e-107	RPS21	9.19578e-41	13.3688	0.701107	1	1	3.36575e-36	TGFBI	5.50174e-15	7.81488	0.399226	1	1	2.01369e-10	TCIM	3.34424e-13	-7.27976	-0.42214	1	1	1.22403e-08	RNASEK	1.51585e-11	-6.74637	-0.31555	1	1	5.54818e-07	PHB2	2.02644e-09	-5.99567	-0.279599	1	1	7.41697e-05	RUNX1
SELENOM	6.34654e-37	12.6945	1.09725	1	1	2.3229e-32	LAMC2	6.02889e-112	22.4834	0.740617	1	1	2.20663e-107	MYH9	9.78392e-41	13.3642	0.784613	1	1	3.58101e-36	CRNDE	6.43522e-15	-7.79511	-0.310754	1	1	2.35535e-10	ALKBH7	3.85326e-13	-7.26062	-0.285355	1	1	1.41033e-08	RPL27	1.60305e-11	-6.73825	-0.299652	1	1	5.86733e-07	MMD	2.03139e-09	-5.99528	-0.274057	1	1	7.43509e-05	RPL6
HMGA2	8.19464e-37	12.6744	1.09931	1	1	2.99932e-32	NDUFS5	4.50848e-111	22.3939	0.919417	1	1	1.65015e-106	SDC4	9.8666e-41	13.3636	0.782488	1	1	3.61127e-36	CSF1R	6.62377e-15	7.79146	0.347133	1	1	2.42437e-10	NME2	3.85409e-13	-7.26059	-0.374478	1	1	1.41064e-08	ELOC	1.96047e-11	-6.70894	-0.279467	1	1	7.17551e-07	MANF	2.21972e-09	-5.98085	-0.28705	1	1	8.1244e-05	ELOB
DDA1	8.39641e-37	12.6725	0.768994	1	1	3.07317e-32	FKBP10	1.13787e-110	22.3526	0.713551	1	1	4.16471e-106	EFHD2	1.24592e-40	13.3462	0.579396	1	1	4.56019e-36	SKIL	6.82042e-15	7.78777	0.32314	1	1	2.49634e-10	NDUFA7	3.96294e-13	-7.25682	-0.301479	1	1	1.45048e-08	ARL3	1.99103e-11	-6.70668	-0.258206	1	1	7.28739e-07	SLC25A3	2.25593e-09	-5.97822	-0.340174	1	1	8.25695e-05	COX5A
VGLL3	8.93942e-37	12.6676	1.00008	1	1	3.27192e-32	CTTN	1.44364e-110	22.342	0.723331	1	1	5.28386e-106	LAD1	1.3457e-40	13.3405	0.610327	1	1	4.92538e-36	C1QB	8.99194e-15	7.75276	0.53281	1	1	3.29114e-10	PDXK	3.99832e-13	-7.25562	-0.316639	1	1	1.46343e-08	OST4	2.04227e-11	-6.70297	-0.320861	1	1	7.47492e-07	EIF3G	2.32085e-09	-5.97359	-0.288067	1	1	8.49454e-05	RPS24
LMCD1	9.25683e-37	12.6649	0.989598	1	1	3.38809e-32	BICC1	1.50248e-110	22.3402	0.895533	1	1	5.49924e-106	CEMIP2	1.52563e-40	13.3311	0.603873	1	1	5.58395e-36	CKLF	9.23088e-15	7.74943	0.345702	1	1	3.3786e-10	GSTP1	4.02178e-13	-7.25483	-0.432259	1	1	1.47201e-08	ITGB6	2.11777e-11	-6.69766	-0.357658	1	1	7.75125e-07	MRPL57	2.40177e-09	-5.968	-0.274993	1	1	8.7907e-05	HSP90AB1
NOP10	9.31293e-37	12.6644	0.823565	1	1	3.40863e-32	C2CD4A	1.5091e-110	22.34	0.786212	1	1	5.52346e-106	BCL3	1.5329e-40	13.3308	0.620847	1	1	5.61058e-36	ATP5F1E	1.13641e-14	7.72298	0.376774	1	1	4.15937e-10	RBIS	4.0242e-13	-7.25474	-0.320862	1	1	1.4729e-08	CXCL3	2.14781e-11	-6.69561	-0.591387	1	1	7.86118e-07	MRPL22	2.70053e-09	-5.94884	-0.260774	1	1	9.88422e-05	MS4A6A
FHL2	1.13009e-36	12.6492	0.946738	1	1	4.13624e-32	COX7B	6.75814e-110	22.273	0.9225	1	1	2.47355e-105	ANKRD1	1.63396e-40	13.326	0.994526	1	1	5.98045e-36	ANXA5	1.16448e-14	7.71987	0.352632	1	1	4.2621e-10	NDUFS4	4.04258e-13	-7.25413	-0.265849	1	1	1.47963e-08	MRPL57	2.20542e-11	-6.69173	-0.265113	1	1	8.07206e-07	BAZ1A	2.74133e-09	-5.94638	-0.280993	1	1	0.000100335	CXCL8
CNN2	1.95994e-36	12.6059	0.816389	1	1	7.17357e-32	TMEM132A	7.7465e-110	22.2668	0.705944	1	1	2.8353e-105	FILIP1L	1.7445e-40	13.3211	0.689277	1	1	6.38504e-36	RNF149	1.3312e-14	7.7028	0.355849	1	1	4.87231e-10	BZW1	4.07459e-13	-7.25306	-0.291622	1	1	1.49134e-08	TMEM265	2.27187e-11	-6.68739	-0.298285	1	1	8.31528e-07	ATP5MD	2.747e-09	-5.94604	-0.320727	1	1	0.000100543	RPL41
F2R	1.9784e-36	12.6051	0.838527	1	1	7.24114e-32	TNFAIP3	1.35478e-109	22.2418	0.855414	1	1	4.95862e-105	NDUFS5	1.75203e-40	13.3208	0.717396	1	1	6.41259e-36	CYBA	1.80817e-14	7.66358	0.417539	1	1	6.61809e-10	OAZ1	4.46406e-13	-7.24069	-0.321818	1	1	1.63389e-08	ANXA2	2.3138e-11	-6.68471	-0.323914	1	1	8.46872e-07	RPL26	2.80329e-09	-5.94272	-0.338962	1	1	0.000102603	PTPRC
DEF8	2.29629e-36	12.5934	0.769845	1	1	8.40465e-32	SLIRP	4.11736e-109	22.1918	0.78556	1	1	1.507e-104	MSN	1.88479e-40	13.3154	0.632997	1	1	6.89851e-36	NAMPT	1.97827e-14	7.65203	0.40142	1	1	7.24066e-10	RPL10	4.54756e-13	-7.23818	-0.383562	1	1	1.66445e-08	RABAC1	2.41636e-11	-6.67836	-0.290906	1	1	8.8441e-07	CITED4	2.81897e-09	-5.94181	-0.363338	1	1	0.000103177	ATP5MG
PHLDA3	2.43405e-36	12.5888	0.782732	1	1	8.90886e-32	IGFBP5	4.56224e-108	-22.0834	-1.40454	1	1	1.66983e-103	KLHL5	2.19046e-40	13.3041	0.639717	1	1	8.0173e-36	PDIA3	2.24074e-14	7.636	0.358072	1	1	8.20134e-10	SRSF9	4.66621e-13	-7.23468	-0.311466	1	1	1.70788e-08	CCT8	2.59259e-11	-6.66803	-0.248674	1	1	9.48913e-07	MYL12A	2.85957e-09	-5.93946	-0.328417	1	1	0.000104663	RPS14
PHLDB2	2.49916e-36	12.5867	0.849099	1	1	9.14718e-32	VCL	9.56062e-108	22.05	0.724155	1	1	3.49928e-103	YWHAB	3.10947e-40	13.2779	0.712587	1	1	1.1381e-35	VASP	2.27178e-14	7.63423	0.322064	1	1	8.31494e-10	RPL41	4.71555e-13	-7.23325	-0.35572	1	1	1.72594e-08	RPL29	2.60762e-11	-6.66718	-0.332302	1	1	9.54417e-07	BUD31	2.92773e-09	-5.9356	-0.274636	1	1	0.000107158	VAPA
PTN	2.56105e-36	-12.5848	-0.882187	1	1	9.3737e-32	CALR	1.98208e-107	22.0169	0.912522	1	1	7.25462e-103	NFKB1	3.33737e-40	13.2726	0.685512	1	1	1.22151e-35	STMN1	2.82735e-14	-7.60599	-0.381016	1	1	1.03484e-09	TMEM14C	4.71678e-13	-7.23322	-0.290136	1	1	1.72639e-08	SDHB	2.69897e-11	-6.66212	-0.2369	1	1	9.87849e-07	EEF1A2	2.95902e-09	-5.93386	-0.301655	1	1	0.000108303	FCGRT
NME2	3.28565e-36	12.5651	0.954925	1	1	1.20258e-31	BCL2L1	2.51211e-107	22.0062	0.821622	1	1	9.19457e-103	JAG1	3.49922e-40	13.2691	0.740471	1	1	1.28075e-35	GPR65	3.30221e-14	7.58589	0.319945	1	1	1.20864e-09	ATP5F1C	5.04654e-13	-7.22404	-0.319656	1	1	1.84709e-08	RHOC	2.76245e-11	-6.65871	-0.320175	1	1	1.01109e-06	OST4	2.99931e-09	-5.93164	-0.332525	1	1	0.000109778	GTF2A2
MAP7D1	3.42737e-36	12.5617	0.71869	1	1	1.25445e-31	NDUFB9	3.36384e-107	21.993	0.802222	1	1	1.2312e-102	EGFL7	4.78155e-40	13.2456	0.587634	1	1	1.7501e-35	CLEC7A	3.33594e-14	7.58457	0.3262	1	1	1.22099e-09	RPL14	5.29578e-13	-7.21748	-0.343851	1	1	1.93831e-08	TNFAIP3	2.85388e-11	-6.65392	-0.341267	1	1	1.04455e-06	AGPAT2	3.10764e-09	-5.92581	-0.271428	1	1	0.000113743	NOP10
LDHA	3.88818e-36	12.5518	1.00127	1	1	1.42311e-31	GPX8	3.58867e-107	21.99	0.68528	1	1	1.31349e-102	ARID3A	6.38549e-40	13.2239	0.641114	1	1	2.33715e-35	EMP3	3.63232e-14	7.57352	0.351024	1	1	1.32946e-09	RPS26	5.3031e-13	-7.2173	-0.349448	1	1	1.94099e-08	TMEM208	2.97828e-11	-6.64764	-0.265256	1	1	1.09008e-06	RPS7	3.17628e-09	-5.92222	-0.318849	1	1	0.000116255	ERG28
GJA1	4.98911e-36	12.532	0.891886	1	1	1.82606e-31	NEAT1	1.14099e-106	21.9375	1.47057	1	1	4.17614e-102	PROS1	6.72195e-40	13.22	0.591071	1	1	2.4603e-35	CSTB	3.98495e-14	7.56148	0.437647	1	1	1.45853e-09	SEC61G	5.93684e-13	-7.20192	-0.374611	1	1	2.17294e-08	CHURC1	3.17563e-11	-6.63819	-0.266468	1	1	1.16231e-06	RPL18A	3.26759e-09	-5.91756	-0.324702	1	1	0.000119597	ATP5MC2
TMSB4X	5.00331e-36	12.5318	0.936168	1	1	1.83126e-31	IRX3	1.64729e-106	-21.9207	-0.962904	1	1	6.02925e-102	RPS4Y1	7.13215e-40	13.2156	0.816188	1	1	2.61044e-35	ECI2	4.07076e-14	-7.55871	-0.299513	1	1	1.48994e-09	GSTM3	6.4763e-13	-7.19006	-0.371193	1	1	2.37039e-08	PPP1R7	3.3019e-11	-6.63244	-0.234132	1	1	1.20853e-06	CSF2	3.49258e-09	-5.90659	-0.300151	1	1	0.000127832	PRDX1
TNIP1	5.1768e-36	12.5291	0.843018	1	1	1.89476e-31	MAP2	2.0597e-104	21.6998	0.730846	1	1	7.53871e-100	PIK3AP1	9.07673e-40	13.1974	0.607669	1	1	3.32217e-35	PICALM	5.02354e-14	7.53131	0.311846	1	1	1.83867e-09	RPS4Y1	7.00919e-13	-7.17926	-0.418671	1	1	2.56543e-08	RSL24D1	3.37549e-11	-6.62918	-0.255287	1	1	1.23546e-06	CKLF	3.53143e-09	-5.90477	-0.285698	1	1	0.000129254	NDUFV2
METRN	5.93207e-36	12.5183	0.85351	1	1	2.1712e-31	PGM2L1	3.56041e-104	21.6746	0.697033	1	1	1.30315e-99	TACC1	9.97894e-40	13.1903	0.652063	1	1	3.65239e-35	ITIH2	5.6174e-14	-7.5167	-0.332337	1	1	2.05603e-09	EIF3K	7.11106e-13	-7.17728	-0.32184	1	1	2.60272e-08	TUFM	3.49367e-11	-6.6241	-0.253106	1	1	1.27872e-06	RER1	3.54276e-09	-5.90424	-0.27902	1	1	0.000129669	C1QC
COL6A2	6.01505e-36	12.5172	0.991748	1	1	2.20157e-31	RRBP1	4.92879e-104	21.6597	0.816366	1	1	1.80399e-99	CALD1	1.00941e-39	13.1894	0.794918	1	1	3.69455e-35	ADAP2	6.72609e-14	7.49311	0.320011	1	1	2.46182e-09	SFT2D1	7.17687e-13	-7.17602	-0.276717	1	1	2.62681e-08	HOPX	3.54223e-11	-6.62206	-0.581444	1	1	1.29649e-06	RPL28	3.64301e-09	-5.89964	-0.328532	1	1	0.000133338	VSIG4
SURF4	6.70043e-36	12.5086	0.721548	1	1	2.45242e-31	FZD2	1.18979e-103	21.619	0.715349	1	1	4.35474e-99	LYPD1	1.47151e-39	13.161	0.600358	1	1	5.38586e-35	SIGLEC14	7.06517e-14	7.48665	0.314469	1	1	2.58592e-09	GTF3C6	7.35296e-13	-7.17271	-0.316437	1	1	2.69126e-08	RAB11FIP1	3.72022e-11	-6.61481	-0.365376	1	1	1.36164e-06	TNFRSF10B	3.66539e-09	-5.89863	-0.258289	1	1	0.000134157	MYL6
IFNGR2	7.33528e-36	12.5014	0.753207	1	1	2.68479e-31	TM4SF1	1.97756e-103	21.5956	1.42425	1	1	7.23806e-99	IDS	2.81937e-39	13.1118	0.587441	1	1	1.03192e-34	SNHG29	8.37238e-14	-7.46433	-0.425004	1	1	3.06438e-09	RPLP2	7.61197e-13	-7.16797	-0.342816	1	1	2.78606e-08	SCAND1	3.72542e-11	-6.61461	-0.269674	1	1	1.36354e-06	FAM114A1	3.73517e-09	-5.89551	-0.2667	1	1	0.000136711	ATP5MPL
PLIN3	7.72043e-36	12.4973	0.738982	1	1	2.82575e-31	ZMAT3	2.6206e-103	21.5825	0.747126	1	1	9.59164e-99	APOE	3.02861e-39	13.1063	1.07477	1	1	1.1085e-34	IGFBP2	9.97686e-14	-7.44121	-0.421596	1	1	3.65163e-09	SNRPB2	7.65406e-13	-7.16721	-0.292887	1	1	2.80146e-08	OSTC	3.79672e-11	-6.6118	-0.292466	1	1	1.38964e-06	TGFBI	3.77121e-09	-5.89393	-0.282219	1	1	0.00013803	LYN
MICOS10	9.70251e-36	12.4791	0.835799	1	1	3.55122e-31	PLSCR1	8.76927e-103	21.5266	0.721766	1	1	3.20964e-98	NUAK1	3.34515e-39	13.0988	0.627273	1	1	1.22436e-34	PLTP	1.1389e-13	7.4237	0.375928	1	1	4.1685e-09	NDUFA4	8.07713e-13	-7.15984	-0.349612	1	1	2.95631e-08	UCHL1	3.83073e-11	-6.61048	-0.322488	1	1	1.40209e-06	INHBA	3.78512e-09	-5.89332	-0.299376	1	1	0.000138539	RPS3A
CXCL2	9.97653e-36	12.4769	1.3532	1	1	3.65151e-31	MYO1C	4.10877e-102	21.4549	0.689187	1	1	1.50385e-97	SYNGR2	4.01205e-39	13.085	0.607093	1	1	1.46845e-34	GNAS	1.15885e-13	-7.4214	-0.366992	1	1	4.24152e-09	TBCA	8.20218e-13	-7.15773	-0.325317	1	1	3.00208e-08	CYC1	4.22749e-11	-6.59588	-0.246484	1	1	1.5473e-06	TUBB3	3.93284e-09	-5.88699	-0.33854	1	1	0.000143946	RPL18A
NDUFS5	1.82983e-35	12.4285	0.899673	1	1	6.69736e-31	SHROOM3	6.09216e-102	21.4366	0.722791	1	1	2.22979e-97	MLLT11	7.5828e-39	13.0365	0.658607	1	1	2.77538e-34	NCF2	1.2914e-13	7.40705	0.317526	1	1	4.72664e-09	COX6C	8.77404e-13	-7.14849	-0.306563	1	1	3.21139e-08	TOMM20	4.23094e-11	-6.59576	-0.280678	1	1	1.54857e-06	PSMA5	4.02561e-09	-5.88314	-0.263978	1	1	0.000147342	PLSCR1
LIMS1	2.25888e-35	12.4117	0.829905	1	1	8.26772e-31	COX17	8.05481e-102	21.4236	0.772265	1	1	2.94814e-97	MAP4K4	1.16509e-38	13.0037	0.66519	1	1	4.26434e-34	FDPS	1.40281e-13	-7.39606	-0.304556	1	1	5.13444e-09	AREG	8.88145e-13	-7.14681	-0.704134	1	1	3.2507e-08	IFT20	4.37998e-11	-6.59062	-0.251224	1	1	1.60312e-06	MAP3K8	4.42334e-09	-5.86753	-0.263641	1	1	0.000161899	RPL32
ELOB	2.29188e-35	12.4105	0.82592	1	1	8.38853e-31	UCHL1	8.30676e-102	21.4221	0.857232	1	1	3.04036e-97	PXDN	2.23648e-38	12.9538	0.611717	1	1	8.18573e-34	APOC2	1.56845e-13	7.38122	0.518572	1	1	5.74069e-09	SNRPE	9.55585e-13	-7.13676	-0.311953	1	1	3.49754e-08	MYL12A	4.51258e-11	-6.58619	-0.321412	1	1	1.65165e-06	EDF1	4.48515e-09	-5.86523	-0.298501	1	1	0.000164161	SNU13
CAVIN1	3.38162e-35	12.3793	0.938364	1	1	1.23771e-30	CIB1	4.1321e-101	21.3473	0.771628	1	1	1.51239e-96	IGF2R	3.29438e-38	12.924	0.588661	1	1	1.20578e-33	PPT1	1.65167e-13	7.37434	0.307798	1	1	6.04529e-09	MYL6	9.56089e-13	-7.13668	-0.371962	1	1	3.49938e-08	PSMA4	4.51606e-11	-6.58608	-0.271034	1	1	1.65292e-06	PLIN2	4.59816e-09	-5.8611	-0.267554	1	1	0.000168297	ATP5F1C
HLA-C	3.70818e-35	12.3719	0.829031	1	1	1.35723e-30	PROM1	4.60823e-101	21.3422	0.726407	1	1	1.68666e-96	IFITM3	3.85062e-38	12.912	0.692542	1	1	1.40937e-33	CD86	1.86777e-13	7.35793	0.301927	1	1	6.83622e-09	ATP5PD	9.84979e-13	-7.13259	-0.29831	1	1	3.60512e-08	NDUFA12	4.72119e-11	-6.57947	-0.277302	1	1	1.728e-06	NACA	4.6005e-09	-5.86101	-0.332567	1	1	0.000168383	IFI16
TRBC2	3.85478e-35	12.3688	0.954086	1	1	1.41089e-30	F2R	4.67727e-101	21.3415	0.708486	1	1	1.71193e-96	RPS27	4.99204e-38	12.892	0.6644	1	1	1.82714e-33	NCOA4	1.90253e-13	7.35547	0.304278	1	1	6.96345e-09	STAP2	9.86505e-13	-7.13238	-0.28265	1	1	3.61071e-08	RPL19	4.80015e-11	-6.57701	-0.320624	1	1	1.7569e-06	KRT8	4.65221e-09	-5.85916	-0.345801	1	1	0.000170275	AP2S1
NCF2	4.54932e-35	12.3555	0.84118	1	1	1.66509e-30	PPA1	4.90919e-100	21.2313	0.799593	1	1	1.79681e-95	CRIM1	5.23129e-38	12.8884	0.588081	1	1	1.9147e-33	SNX3	2.15667e-13	7.33871	0.316137	1	1	7.89363e-09	RPS24	1.07438e-12	-7.12063	-0.35835	1	1	3.93233e-08	FAM162A	5.33253e-11	-6.56134	-0.248018	1	1	1.95176e-06	RPL19	4.67635e-09	-5.8583	-0.329984	1	1	0.000171159	PFDN5
FAM3D	5.25412e-35	-12.3439	-0.682674	1	1	1.92306e-30	S100A10	5.9581e-100	21.2222	1.36647	1	1	2.18073e-95	MFGE8	5.74116e-38	12.8812	0.585113	1	1	2.10132e-33	PGD	2.20178e-13	7.33594	0.304109	1	1	8.05874e-09	RPL24	1.10316e-12	-7.11698	-0.343383	1	1	4.03767e-08	NDUFS4	5.46753e-11	-6.55761	-0.23664	1	1	2.00117e-06	PPA1	4.67639e-09	-5.8583	-0.302171	1	1	0.000171161	MT1H
OPTN	1.01244e-34	12.291	0.798158	1	1	3.70564e-30	HSPA8	1.95583e-99	21.1662	0.896631	1	1	7.15854e-95	ENO1	6.08785e-38	12.8767	0.685872	1	1	2.22821e-33	RPL3	2.37681e-13	-7.32569	-0.410337	1	1	8.69937e-09	RPS28	1.10927e-12	-7.11622	-0.349662	1	1	4.06002e-08	SNX3	6.00342e-11	-6.54365	-0.272014	1	1	2.19731e-06	MRPL52	5.18825e-09	-5.84102	-0.2782	1	1	0.000189895	FADS1
ACTN4	1.08994e-34	12.285	0.844428	1	1	3.98928e-30	CKLF	3.40826e-99	21.14	0.690578	1	1	1.24746e-94	UQCRQ	6.19047e-38	12.8754	0.638783	1	1	2.26578e-33	CD163	2.65926e-13	7.31061	0.387053	1	1	9.73316e-09	COX6B1	1.13177e-12	-7.11345	-0.3208	1	1	4.1424e-08	TCIM	6.32763e-11	-6.53579	-0.296299	1	1	2.31598e-06	UBE2I	5.25856e-09	-5.83878	-0.273662	1	1	0.000192469	NME2
ATP13A4	1.33885e-34	-12.2684	-0.612064	1	1	4.90033e-30	MACF1	3.83976e-99	21.1344	0.767733	1	1	1.40539e-94	MYL12A	6.33567e-38	12.8736	0.726814	1	1	2.31892e-33	SERPINF1	2.70271e-13	-7.30844	-0.292571	1	1	9.8922e-09	MRPL33	1.17633e-12	-7.10812	-0.307105	1	1	4.30549e-08	RBIS	6.82956e-11	-6.52435	-0.282063	1	1	2.49969e-06	BASP1	5.33503e-09	-5.83637	-0.336683	1	1	0.000195267	CD68
PSMD2	1.65656e-34	12.2511	0.817889	1	1	6.06316e-30	KRT6A	4.68324e-99	21.125	1.15236	1	1	1.71411e-94	WFDC2	7.07884e-38	-12.8651	-1.16684	1	1	2.59092e-33	ATP6V1B2	2.70284e-13	7.30843	0.299259	1	1	9.89267e-09	UPK1B	1.18873e-12	-7.10667	-0.412274	1	1	4.35086e-08	DNAJC1	7.35791e-11	-6.51317	-0.232632	1	1	2.69307e-06	PSMD7	5.59425e-09	-5.82846	-0.28203	1	1	0.000204755	MYL12B
S100A11	3.78314e-34	12.184	0.95688	1	1	1.38467e-29	REEP5	6.79823e-99	21.1074	0.781206	1	1	2.48822e-94	ACTN4	9.71769e-38	12.8406	0.6901	1	1	3.55677e-33	SH3BGRL3	2.71477e-13	7.30784	0.411822	1	1	9.93634e-09	UBA52	1.19814e-12	-7.10558	-0.333284	1	1	4.38532e-08	PPDPF	7.40389e-11	-6.51224	-0.301454	1	1	2.7099e-06	APRT	5.63335e-09	-5.82729	-0.321187	1	1	0.000206186	RAC2
GLIPR1	5.38187e-34	12.1552	0.916826	1	1	1.96982e-29	PFN1	1.01693e-98	21.0884	0.94329	1	1	3.72207e-94	ACSL4	1.17577e-37	12.8258	0.621113	1	1	4.30342e-33	SYNE2	2.78919e-13	-7.3042	-0.291881	1	1	1.02087e-08	NBDY	1.21223e-12	-7.10397	-0.305107	1	1	4.43686e-08	AKR1C2	7.42943e-11	-6.51172	-0.441367	1	1	2.71924e-06	RPL36	5.69297e-09	-5.82554	-0.323155	1	1	0.000208368	MGST3
PFDN2	6.27821e-34	12.1426	0.747886	1	1	2.29789e-29	ATP6V0E1	1.05967e-98	21.0864	0.88684	1	1	3.87851e-94	PPP2R1A	1.18922e-37	12.8249	0.629425	1	1	4.35265e-33	RACK1	2.95374e-13	-7.29649	-0.3994	1	1	1.0811e-08	RPL39	1.26263e-12	-7.09834	-0.367561	1	1	4.62134e-08	BCL2L1	7.49078e-11	-6.51049	-0.289051	1	1	2.7417e-06	PSMA7	5.91407e-09	-5.81917	-0.296856	1	1	0.000216461	COX7C
GNB2	6.47792e-34	12.1401	0.751711	1	1	2.37098e-29	DYNC1I2	4.09535e-98	21.0224	0.681691	1	1	1.49894e-93	KRT18	1.28588e-37	12.8189	0.948662	1	1	4.70645e-33	HCK	3.75825e-13	7.26399	0.315015	1	1	1.37556e-08	PSMB1	1.28676e-12	-7.09572	-0.319188	1	1	4.70968e-08	TAF10	7.77284e-11	-6.50493	-0.245796	1	1	2.84494e-06	CCT3	6.01756e-09	-5.81627	-0.282627	1	1	0.000220249	RPLP1
TLN1	7.35922e-34	12.1296	0.804181	1	1	2.69355e-29	ZDHHC9	8.623e-98	20.987	0.673539	1	1	3.1561e-93	CXADR	1.47168e-37	12.8084	0.606329	1	1	5.38649e-33	PIK3AP1	3.79813e-13	7.26257	0.312514	1	1	1.39015e-08	COX7A2	1.31988e-12	-7.09221	-0.343988	1	1	4.83088e-08	GPX8	8.67631e-11	-6.48838	-0.239978	1	1	3.17562e-06	THOC7	6.20822e-09	-5.81105	-0.259888	1	1	0.000227227	ATP1B1
ARHGDIA	7.4593e-34	12.1285	0.722106	1	1	2.73018e-29	SDC4	9.79949e-98	20.9809	0.816223	1	1	3.58671e-93	MSRB2	1.70306e-37	12.797	0.614257	1	1	6.23339e-33	LAP3	3.80019e-13	7.26249	0.306892	1	1	1.39091e-08	MGST2	1.37796e-12	-7.08625	-0.275265	1	1	5.04349e-08	HINT1	9.50459e-11	-6.47463	-0.318535	1	1	3.47878e-06	UQCRH	6.24801e-09	-5.80998	-0.312555	1	1	0.000228683	EIF1B
NDUFB2	8.40234e-34	12.1188	0.825651	1	1	3.07534e-29	KDELR3	3.7727e-97	20.9167	0.690127	1	1	1.38085e-92	RPL34	3.81381e-37	12.7343	0.694485	1	1	1.39589e-32	RPL6	4.3464e-13	-7.24431	-0.380939	1	1	1.59083e-08	SDC4	1.44876e-12	-7.07931	-0.358834	1	1	5.30261e-08	MSRB1	1.02276e-10	-6.46355	-0.231252	1	1	3.74339e-06	LIMD2	6.35619e-09	-5.80711	-0.249478	1	1	0.000232643	RPL18
AP1S1	8.8127e-34	12.1148	0.753059	1	1	3.22554e-29	MICOS10	5.96162e-97	20.8949	0.829495	1	1	2.18201e-92	PDLIM7	4.33712e-37	12.7242	0.582127	1	1	1.58743e-32	SFTPA1	4.48766e-13	-7.23998	-0.290651	1	1	1.64253e-08	GUK1	1.48152e-12	-7.07621	-0.322694	1	1	5.42252e-08	BTG3	1.05612e-10	-6.45869	-0.250175	1	1	3.86549e-06	RPS15	6.41365e-09	-5.8056	-0.301275	1	1	0.000234746	UXT
C12orf75	9.16813e-34	12.1116	1.07443	1	1	3.35563e-29	MSN	1.65982e-96	20.8459	0.669493	1	1	6.07511e-92	ITLN1	5.07569e-37	-12.7119	-0.806971	1	1	1.85775e-32	RTN4	4.94955e-13	7.22668	0.33944	1	1	1.81158e-08	ADAMTS9	1.60447e-12	-7.06515	-0.322058	1	1	5.87252e-08	TPI1	1.06657e-10	-6.4572	-0.288624	1	1	3.90376e-06	RPL37A	6.45435e-09	-5.80454	-0.308265	1	1	0.000236236	GAS5
TGFB1I1	1.13407e-33	12.0942	0.802728	1	1	4.1508e-29	CAPN2	3.58606e-96	20.809	0.826605	1	1	1.31253e-91	PFKFB3	5.20931e-37	12.7099	0.579924	1	1	1.90666e-32	TMEM176A	5.93443e-13	7.20198	0.30842	1	1	2.17206e-08	CITED4	1.62139e-12	-7.06369	-0.469255	1	1	5.93444e-08	ALDH2	1.0806e-10	-6.45522	-0.247693	1	1	3.95511e-06	CTSC	6.50826e-09	-5.80314	-0.388489	1	1	0.000238209	RAB13
ISG15	1.26119e-33	12.0854	0.823867	1	1	4.61607e-29	ORMDL2	4.85169e-96	20.7945	0.708122	1	1	1.77577e-91	HSPA8	5.43456e-37	12.7066	0.736668	1	1	1.9891e-32	IDI1	5.9947e-13	-7.2006	-0.299046	1	1	2.19412e-08	PRELID1	1.69306e-12	-7.05768	-0.310429	1	1	6.19677e-08	AC108752.1	1.12891e-10	-6.4486	-0.32117	1	1	4.13194e-06	VIM	6.51963e-09	-5.80285	-0.473173	1	1	0.000238625	RPS25
NT5DC2	1.59762e-33	12.066	0.800905	1	1	5.84746e-29	GPX4	5.27152e-96	20.7905	0.934474	1	1	1.92943e-91	SFTPA2	6.05696e-37	-12.6981	-0.807201	1	1	2.21691e-32	BST2	6.52938e-13	7.18895	0.299078	1	1	2.38982e-08	BTG3	1.74932e-12	-7.05313	-0.281775	1	1	6.40269e-08	PSMA1	1.15554e-10	-6.44506	-0.254459	1	1	4.22939e-06	OCIAD2	6.5691e-09	-5.80158	-0.321347	1	1	0.000240436	A2M
S100P	1.646e-33	-12.0635	-1.55558	1	1	6.02453e-29	RAB32	1.16813e-95	20.7523	0.811915	1	1	4.27549e-91	RAB11FIP1	7.03919e-37	12.6863	0.707314	1	1	2.57641e-32	DPP4	7.68282e-13	-7.1667	-0.291086	1	1	2.81199e-08	PPIA	1.76855e-12	-7.05161	-0.316402	1	1	6.47309e-08	ALKBH7	1.1594e-10	-6.44456	-0.243727	1	1	4.24351e-06	ATP6V0E1	6.60273e-09	-5.80073	-0.331674	1	1	0.000241667	SERPINB1
CSRP1	1.66205e-33	12.0627	0.843278	1	1	6.08328e-29	FNDC3B	1.59887e-95	20.7372	0.751177	1	1	5.85203e-91	MYO1B	1.1203e-36	12.6499	0.655491	1	1	4.10042e-32	AKAP9	8.61143e-13	-7.15105	-0.277567	1	1	3.15187e-08	NDUFB8	1.8011e-12	-7.04908	-0.297049	1	1	6.5922e-08	CALM1	1.19078e-10	-6.4405	-0.292115	1	1	4.35839e-06	PSMA6	7.13391e-09	-5.78774	-0.290023	1	1	0.000261108	HLA-B
ANKRD1	2.50813e-33	12.0288	1.55317	1	1	9.18e-29	POMP	3.49639e-95	20.6995	0.846423	1	1	1.27971e-90	ACTR2	1.13937e-36	12.6486	0.63978	1	1	4.17021e-32	C1QC	9.04491e-13	7.14431	0.399765	1	1	3.31053e-08	RPL28	1.82578e-12	-7.04718	-0.355161	1	1	6.68254e-08	ZFAS1	1.25374e-10	-6.43268	-0.299489	1	1	4.58881e-06	NCOA7	7.25089e-09	-5.78501	-0.306395	1	1	0.00026539	PYCARD
TUBB2A	2.59174e-33	12.0261	0.814044	1	1	9.48602e-29	SYNPO	5.72609e-95	20.6758	0.689892	1	1	2.09581e-90	EPHA2	1.17276e-36	12.6463	0.59139	1	1	4.29242e-32	MIR205HG	9.53754e-13	-7.13702	-0.288348	1	1	3.49084e-08	PHB	1.83236e-12	-7.04668	-0.298109	1	1	6.7066e-08	NDUFA8	1.30952e-10	-6.42606	-0.239143	1	1	4.79296e-06	PTS	7.44377e-09	-5.78059	-0.263947	1	1	0.00027245	H3F3A
CXCL1	2.82496e-33	12.019	1.61548	1	1	1.03397e-28	NDUFAF8	7.12057e-95	20.6652	0.760851	1	1	2.6062e-90	SKIL	1.57368e-36	12.6232	0.627936	1	1	5.75984e-32	GIMAP4	9.78665e-13	7.13347	0.308405	1	1	3.58201e-08	RPL26	1.89475e-12	-7.04202	-0.354252	1	1	6.93496e-08	ACP1	1.44951e-10	-6.4106	-0.241818	1	1	5.30534e-06	HINT1	7.55748e-09	-5.77804	-0.306576	1	1	0.000276611	COTL1
CEACAM6	2.83731e-33	-12.0186	-1.26105	1	1	1.03848e-28	NDUFB2	5.59657e-94	20.5655	0.793586	1	1	2.0484e-89	ALB	2.39069e-36	-12.5902	-1.44309	1	1	8.75015e-32	HAVCR2	9.82474e-13	7.13294	0.289865	1	1	3.59595e-08	NDUFB4	1.90563e-12	-7.04122	-0.314548	1	1	6.97479e-08	QPRT	1.48325e-10	-6.40709	-0.29984	1	1	5.42884e-06	PALM2-AKAP2	7.6251e-09	-5.77654	-0.270914	1	1	0.000279086	RPS27
HIF3A	3.01642e-33	-12.0135	-0.582867	1	1	1.10404e-28	COX7A2	6.4679e-94	20.5584	0.861255	1	1	2.36732e-89	UBASH3B	2.8336e-36	12.5768	0.586202	1	1	1.03713e-31	RPS3A	9.83948e-13	-7.13273	-0.391207	1	1	3.60135e-08	ERO1A	1.97542e-12	-7.03621	-0.26857	1	1	7.23024e-08	CREG1	1.54401e-10	-6.40096	-0.22733	1	1	5.65123e-06	RSL24D1	8.00458e-09	-5.76836	-0.266708	1	1	0.000292976	GIMAP4
AP2M1	3.28509e-33	12.0065	0.736229	1	1	1.20238e-28	CFLAR	6.54279e-94	20.5579	0.709906	1	1	2.39473e-89	HSPE1	3.17242e-36	12.5678	0.668242	1	1	1.16114e-31	PLEKHB2	1.0225e-12	7.12744	0.298322	1	1	3.74246e-08	CLDN6	1.97726e-12	-7.03608	-0.413624	1	1	7.23698e-08	WSB1	1.56254e-10	-6.39914	-0.295746	1	1	5.71906e-06	RPL6	8.05398e-09	-5.76732	-0.302288	1	1	0.000294784	RPL28
ELOC	3.5181e-33	12.0008	0.78708	1	1	1.28766e-28	LRP1	7.42965e-94	20.5517	0.652537	1	1	2.71933e-89	ITGB6	5.8625e-36	12.5192	0.609146	1	1	2.14573e-31	ACER3	1.02287e-12	7.12739	0.305707	1	1	3.74381e-08	AMOTL2	2.04426e-12	-7.03143	-0.320025	1	1	7.4822e-08	UQCR11	1.80298e-10	-6.37725	-0.283596	1	1	6.59911e-06	TUBB2B	8.09907e-09	-5.76638	-0.285219	1	1	0.000296434	EIF3K
BHLHE40	3.62181e-33	11.9984	0.765332	1	1	1.32562e-28	MGAT4B	1.63207e-93	20.5135	0.657353	1	1	5.97355e-89	IRX3	1.0317e-35	-12.4743	-0.736276	1	1	3.77614e-31	GYPC	1.12729e-12	-7.114	-0.276115	1	1	4.12598e-08	PSMD8	2.12149e-12	-7.02626	-0.289196	1	1	7.76488e-08	ELOB	1.93707e-10	-6.36625	-0.304397	1	1	7.08986e-06	MRPL12	8.19795e-09	-5.76434	-0.254875	1	1	0.000300053	DPP4
ARPC2	3.77274e-33	11.995	0.881533	1	1	1.38086e-28	MYL12A	1.93912e-93	20.5051	0.906465	1	1	7.09736e-89	ETFB	1.05796e-35	12.4722	0.618597	1	1	3.87224e-31	SNHG7	1.15786e-12	-7.11031	-0.286976	1	1	4.23788e-08	ANGPTL4	2.18924e-12	-7.02187	-0.518379	1	1	8.01285e-08	ATP5MPL	1.98678e-10	-6.36236	-0.287597	1	1	7.2718e-06	PA2G4	8.26465e-09	-5.76297	-0.281288	1	1	0.000302495	MRPL41
DST	4.59825e-33	11.9786	1.20222	1	1	1.683e-28	TPM3	1.99356e-93	20.5037	0.799658	1	1	7.29662e-89	SEC62	1.11426e-35	12.4681	0.581478	1	1	4.07829e-31	SFTPA2	1.26746e-12	-7.09781	-0.284756	1	1	4.63901e-08	PSMA1	2.26881e-12	-7.01688	-0.28625	1	1	8.30409e-08	RPL6	1.98702e-10	-6.36234	-0.287694	1	1	7.27269e-06	BICC1	8.52373e-09	-5.75776	-0.339697	1	1	0.000311977	ENO1
DSC2	4.68769e-33	11.977	0.799921	1	1	1.71574e-28	ITGA2	2.20973e-93	20.4987	0.706037	1	1	8.08784e-89	SEC61G	1.39644e-35	12.4501	0.733451	1	1	5.11112e-31	COLEC12	1.56258e-12	7.06882	0.303032	1	1	5.71922e-08	DAD1	2.30826e-12	-7.01447	-0.314934	1	1	8.44847e-08	RPL18	2.03809e-10	-6.35844	-0.303819	1	1	7.4596e-06	NAA10	8.70933e-09	-5.75412	-0.259572	1	1	0.00031877	RPL39
PGAM1	4.98502e-33	11.9719	0.753968	1	1	1.82457e-28	GNB1	2.45308e-93	20.4936	0.72242	1	1	8.9785e-89	RAC1	1.43159e-35	12.4481	0.691568	1	1	5.23976e-31	SPARC	1.73734e-12	7.05409	0.353379	1	1	6.35882e-08	C19orf53	2.31029e-12	-7.01434	-0.305047	1	1	8.45589e-08	MCRIP2	2.05431e-10	-6.35722	-0.230702	1	1	7.51899e-06	CHCHD2	8.80357e-09	-5.7523	-0.287169	1	1	0.00032222	CALM2
VAT1	5.07118e-33	11.9705	0.719455	1	1	1.8561e-28	ATOX1	3.25091e-93	20.4799	0.830706	1	1	1.18987e-88	GPC6	1.50727e-35	12.444	0.572208	1	1	5.51674e-31	TNFSF13	1.75403e-12	7.05276	0.303901	1	1	6.41992e-08	EEF1D	2.37346e-12	-7.01057	-0.319033	1	1	8.68709e-08	TMEM59	2.23853e-10	-6.34401	-0.254837	1	1	8.19325e-06	EIF4EBP1	9.32175e-09	-5.74263	-0.267549	1	1	0.000341185	ATP5F1D
LRRC59	6.99639e-33	11.9438	0.716313	1	1	2.56075e-28	ARL6IP5	3.47052e-93	20.4768	0.759611	1	1	1.27024e-88	ATP6V0E1	1.9197e-35	12.4247	0.700613	1	1	7.02628e-31	WNT5A	1.96972e-12	7.03661	0.305312	1	1	7.20938e-08	RBX1	2.4828e-12	-7.00427	-0.315109	1	1	9.08728e-08	EDF1	2.25431e-10	-6.34293	-0.270598	1	1	8.25099e-06	MTCH1	9.33857e-09	-5.74232	-0.267308	1	1	0.000341801	CHCHD10
RPL38	7.04667e-33	11.9432	0.734369	1	1	2.57915e-28	TP53INP1	3.74025e-93	20.4731	0.694677	1	1	1.36897e-88	TNFRSF10B	2.11967e-35	12.4168	0.559787	1	1	7.75822e-31	GRB2	2.11551e-12	7.02665	0.285573	1	1	7.74298e-08	RPL13	2.49594e-12	-7.00353	-0.349157	1	1	9.13538e-08	UQCC2	2.32175e-10	-6.33839	-0.26848	1	1	8.49785e-06	RPS18	9.36115e-09	-5.74192	-0.312527	1	1	0.000342627	MYL12A
BCAR1	7.06802e-33	11.9429	0.703052	1	1	2.58697e-28	LEPROTL1	5.02015e-93	20.4588	0.64413	1	1	1.83743e-88	RPL35	2.21537e-35	12.4132	0.640533	1	1	8.10849e-31	36951	2.11657e-12	7.02658	0.298049	1	1	7.74686e-08	SUMO2	2.53503e-12	-7.00135	-0.325626	1	1	9.27845e-08	RPS24	2.34516e-10	-6.33685	-0.315338	1	1	8.58353e-06	RPS27A	9.57108e-09	-5.73816	-0.330144	1	1	0.000350311	HLA-C
AP2B1	8.38778e-33	11.9287	0.718548	1	1	3.07001e-28	YBX3	6.82288e-92	20.3311	0.800611	1	1	2.49724e-87	CER1	2.45463e-35	12.405	0.579432	1	1	8.98418e-31	FAM20C	2.13687e-12	7.02525	0.298049	1	1	7.82116e-08	HES4	2.54524e-12	-7.00079	-0.374643	1	1	9.31583e-08	UGP2	2.53724e-10	-6.3247	-0.242227	1	1	9.28654e-06	GAS5	9.58232e-09	-5.73796	-0.331791	1	1	0.000350722	HSPA5
MYL6	8.70365e-33	11.9256	0.910664	1	1	3.18562e-28	TAX1BP3	1.01097e-91	20.3118	0.699338	1	1	3.70024e-87	TM4SF4	3.40177e-35	12.3789	0.886933	1	1	1.24508e-30	SPI1	2.15195e-12	7.02427	0.286571	1	1	7.87636e-08	TUBB6	2.63636e-12	-6.99586	-0.35222	1	1	9.64936e-08	CXCL5	2.57352e-10	-6.32251	-0.49632	1	1	9.41936e-06	PSMD8	9.72993e-09	-5.73537	-0.282674	1	1	0.000356125	ANXA2
SEC61A1	1.18173e-32	11.9001	0.673505	1	1	4.32524e-28	CMTM3	1.18223e-91	20.3041	0.66665	1	1	4.32707e-87	NDUFV2	4.10231e-35	12.3638	0.649782	1	1	1.50149e-30	NEDD4L	2.20961e-12	-7.02057	-0.279932	1	1	8.08738e-08	PPP1R14B	2.63691e-12	-6.99583	-0.330992	1	1	9.65135e-08	STMN2	2.61112e-10	6.32027	0.294252	1	1	9.55697e-06	EIF2A	9.79707e-09	-5.73421	-0.246463	1	1	0.000358582	RALA
RPS21	1.24696e-32	11.8956	0.792161	1	1	4.56399e-28	CTSH	1.8246e-91	20.2828	1.13682	1	1	6.67823e-87	ANXA5	5.18465e-35	12.345	0.608285	1	1	1.89763e-30	CRLF1	2.43264e-12	-7.00713	-0.283446	1	1	8.90371e-08	RAB5IF	2.66665e-12	-6.99426	-0.302016	1	1	9.76022e-08	RPL36AL	2.63248e-10	-6.31901	-0.294411	1	1	9.63515e-06	MRPS15	9.87366e-09	-5.73288	-0.271965	1	1	0.000361386	HLA-A
SULF2	1.35056e-32	11.889	0.771622	1	1	4.94317e-28	SCD5	2.42439e-91	20.2688	0.65383	1	1	8.87351e-87	BASP1	5.39971e-35	12.3417	0.726905	1	1	1.97635e-30	LPAR6	2.53909e-12	7.00113	0.299877	1	1	9.29334e-08	NDUFB1	2.74663e-12	-6.99011	-0.298238	1	1	1.00529e-07	NME2	3.06392e-10	-6.29551	-0.331403	1	1	1.12143e-05	RPS14	9.98276e-09	-5.73102	-0.322626	1	1	0.000365379	COX6C
CAMK2N1	1.55569e-32	11.8772	0.924074	1	1	5.69399e-28	RNF145	8.57487e-91	20.2065	0.775318	1	1	3.13849e-86	TNFRSF21	6.37739e-35	12.3283	0.565509	1	1	2.33419e-30	RPS3	2.57573e-12	-6.99912	-0.403679	1	1	9.42741e-08	SNRPD1	2.83567e-12	-6.98564	-0.307546	1	1	1.03788e-07	PSMG2	3.08366e-10	-6.29451	-0.222379	1	1	1.12865e-05	OSTC	1.01671e-08	-5.72792	-0.303475	1	1	0.000372125	RPL34
KIAA0930	1.81659e-32	11.8642	0.681386	1	1	6.64892e-28	B4GALT5	1.0708e-90	20.1956	0.642927	1	1	3.91923e-86	POMP	6.56604e-35	12.326	0.674715	1	1	2.40324e-30	CCN2	2.71344e-12	-6.99182	-0.282216	1	1	9.93146e-08	UQCR11	3.14213e-12	-6.97122	-0.32795	1	1	1.15005e-07	WIPI1	3.09496e-10	-6.29395	-0.224751	1	1	1.13279e-05	CLIC1	1.04341e-08	-5.72352	-0.307535	1	1	0.000381899	NDUFA12
TMEM50A	2.15318e-32	11.85	0.703197	1	1	7.88086e-28	CD47	3.52602e-90	20.1366	0.855063	1	1	1.29056e-85	GSTO1	8.18894e-35	12.3081	0.740248	1	1	2.99724e-30	IL1B	2.96198e-12	6.97952	0.345653	1	1	1.08411e-07	NDUFB3	3.14333e-12	-6.97116	-0.303979	1	1	1.15049e-07	PDCD5	3.26163e-10	-6.2858	-0.266832	1	1	1.19379e-05	SUMO2	1.06403e-08	-5.72019	-0.302271	1	1	0.000389445	OAZ1
NTAN1	2.19894e-32	11.8482	0.683843	1	1	8.04834e-28	ATP5F1E	4.58841e-90	20.1236	0.8431	1	1	1.6794e-85	CMTM3	8.88107e-35	12.3016	0.546686	1	1	3.25056e-30	ONECUT1	3.04323e-12	-6.97571	-0.279574	1	1	1.11385e-07	PCBD1	3.15574e-12	-6.97061	-0.317503	1	1	1.15503e-07	MAP2K2	3.31422e-10	-6.28332	-0.260635	1	1	1.21304e-05	S100A10	1.06451e-08	-5.72012	-0.38616	1	1	0.000389623	RPL19
CTTN	2.44999e-32	11.8391	0.700276	1	1	8.96719e-28	RAB11A	6.60545e-90	20.1055	0.728548	1	1	2.41766e-85	SERPING1	1.61903e-34	12.253	0.590885	1	1	5.92581e-30	RAP1B	3.35518e-12	6.96198	0.289523	1	1	1.22803e-07	THOC7	3.21577e-12	-6.96796	-0.267513	1	1	1.177e-07	RPL26	3.32921e-10	-6.28262	-0.321664	1	1	1.21852e-05	MRPL41	1.07044e-08	-5.71917	-0.2954	1	1	0.000391793	UBB
TMEM132A	2.74711e-32	11.8295	0.827455	1	1	1.00547e-27	GJA1	1.78299e-89	20.0562	0.768228	1	1	6.52592e-85	SNRPD1	2.8367e-34	12.2074	0.594129	1	1	1.03826e-29	C6orf62	3.68279e-12	6.94885	0.28217	1	1	1.34794e-07	EIF3E	3.38e-12	-6.96094	-0.329905	1	1	1.23711e-07	APRT	3.37656e-10	-6.28042	-0.285118	1	1	1.23586e-05	RRP36	1.08578e-08	-5.71675	-0.244171	1	1	0.000397406	GPX3
TNFRSF10B	3.46581e-32	11.81	0.680312	1	1	1.26852e-27	COX14	1.97844e-89	20.051	0.710388	1	1	7.2413e-85	CAMK2N1	2.93253e-34	12.2047	0.683583	1	1	1.07333e-29	CAPZB	4.52073e-12	6.91987	0.28455	1	1	1.65463e-07	DYNLT1	3.38152e-12	-6.96088	-0.299238	1	1	1.23767e-07	NDUFA11	3.41812e-10	-6.27852	-0.270637	1	1	1.25107e-05	SSB	1.08984e-08	-5.71612	-0.274003	1	1	0.000398892	REEP5
YWHAH	4.05761e-32	11.7967	0.739275	1	1	1.48513e-27	PIEZO1	3.22104e-89	20.0267	0.653051	1	1	1.17893e-84	CDH1	3.52492e-34	12.1898	0.620781	1	1	1.29016e-29	GRINA	4.99951e-12	6.90559	0.280412	1	1	1.82987e-07	PRDX4	3.42382e-12	-6.95913	-0.316044	1	1	1.25315e-07	EMC2	3.6088e-10	-6.27007	-0.220548	1	1	1.32086e-05	FAU	1.21719e-08	-5.6973	-0.30659	1	1	0.000445505	MRC1
ATP5MF	4.77691e-32	11.783	0.773945	1	1	1.7484e-27	MIF	3.26935e-89	20.026	0.889514	1	1	1.19662e-84	DAB2	6.97806e-34	12.134	0.563859	1	1	2.55404e-29	IER5	5.03995e-12	6.90445	0.290998	1	1	1.84467e-07	RPL35	3.43753e-12	-6.95857	-0.324037	1	1	1.25817e-07	COX17	3.61099e-10	-6.26998	-0.260864	1	1	1.32166e-05	COX6B1	1.26781e-08	-5.69035	-0.292052	1	1	0.000464031	ELOC
NDUFA1	6.81518e-32	11.753	0.710982	1	1	2.49442e-27	RNF19A	5.70789e-89	19.9982	0.719898	1	1	2.08915e-84	SOX9	8.11883e-34	12.1216	0.764921	1	1	2.97157e-29	ID3	5.17787e-12	-6.90061	-0.288449	1	1	1.89515e-07	TUBA1A	3.53112e-12	-6.95478	-0.477105	1	1	1.29242e-07	PSMA5	3.61275e-10	-6.2699	-0.227641	1	1	1.3223e-05	ZCCHC17	1.26883e-08	-5.69021	-0.242084	1	1	0.000464406	RPL10A
COL1A2	8.22252e-32	11.7371	1.18608	1	1	3.00952e-27	MYH9	1.48328e-88	19.9505	0.749362	1	1	5.42894e-84	SCARB2	9.0923e-34	12.1123	0.57172	1	1	3.32787e-29	CXCL1	5.53263e-12	6.89119	0.465861	1	1	2.025e-07	UBL5	3.53364e-12	-6.95468	-0.312779	1	1	1.29335e-07	TRAPPC5	4.00143e-10	-6.25397	-0.26834	1	1	1.46456e-05	RPS19	1.27483e-08	-5.6894	-0.319801	1	1	0.000466601	COX6A1
GPC6	8.6524e-32	11.7328	0.895075	1	1	3.16686e-27	DHRS7	2.16135e-88	19.9317	0.709723	1	1	7.91076e-84	TCF7L2	1.01066e-33	12.1036	0.545136	1	1	3.6991e-29	RGS2	5.73149e-12	-6.88617	-0.271254	1	1	2.09778e-07	PLK2	3.57705e-12	-6.95296	-0.409409	1	1	1.30924e-07	SOD1	4.26481e-10	-6.24401	-0.26276	1	1	1.56096e-05	SF3B6	1.28504e-08	-5.68804	-0.271149	1	1	0.000470339	COX7A2
MYL12B	1.3524e-31	11.695	0.83793	1	1	4.94991e-27	IER2	2.46138e-88	-19.9252	-0.84634	1	1	9.00888e-84	CFL1	1.19146e-33	12.0901	0.67843	1	1	4.36088e-29	HSPA8	6.05633e-12	6.87832	0.352491	1	1	2.21668e-07	RPS14	3.59661e-12	-6.95219	-0.353161	1	1	1.31639e-07	ARPC2	4.51848e-10	-6.23498	-0.312461	1	1	1.65381e-05	PPIB	1.28733e-08	-5.68774	-0.281326	1	1	0.000471175	EID1
TPM3	1.85198e-31	11.6682	0.842705	1	1	6.77841e-27	YWHAZ	3.06799e-88	19.9142	0.801535	1	1	1.12291e-83	RPL36	1.27941e-33	12.0842	0.691677	1	1	4.68277e-29	CANX	6.85066e-12	6.86074	0.308372	1	1	2.50741e-07	CST6	3.60422e-12	-6.95189	-0.373478	1	1	1.31918e-07	DIPK1B	4.5279e-10	-6.23465	-0.225138	1	1	1.65726e-05	VDAC2	1.30634e-08	-5.68523	-0.277864	1	1	0.000478135	CHCHD2
EDN1	1.9129e-31	11.6655	1.11377	1	1	7.00141e-27	ATP5MPL	4.16096e-88	19.8989	0.785025	1	1	1.52295e-83	OLFM2	1.44459e-33	12.0743	0.538887	1	1	5.28734e-29	SCGN	7.43058e-12	-6.84912	-0.274977	1	1	2.71967e-07	EIF3G	3.68548e-12	-6.94875	-0.28015	1	1	1.34892e-07	TPM2	4.61748e-10	-6.23158	-0.345445	1	1	1.69004e-05	EEF1E1	1.34309e-08	-5.68049	-0.254816	1	1	0.000491585	CDC123
NUAK1	2.31588e-31	11.6492	0.765914	1	1	8.47637e-27	CDH1	6.59583e-88	19.8758	0.754685	1	1	2.41414e-83	COX7A2	1.99351e-33	12.0477	0.652707	1	1	7.29646e-29	SH3PXD2B	7.50191e-12	6.84775	0.284412	1	1	2.74577e-07	DDA1	3.72606e-12	-6.9472	-0.275226	1	1	1.36377e-07	RPL36	4.75992e-10	-6.22682	-0.301987	1	1	1.74218e-05	CCT6A	1.34333e-08	-5.68046	-0.276508	1	1	0.000491671	FPR1
DNAJB6	2.39673e-31	11.6463	0.703069	1	1	8.77227e-27	GNAI2	1.29962e-87	19.8417	0.733362	1	1	4.75674e-83	TPM3	2.08151e-33	12.0442	0.640766	1	1	7.61855e-29	RBP1	7.59566e-12	-6.84598	-0.29397	1	1	2.78009e-07	EIF5	3.76144e-12	-6.94587	-0.3231	1	1	1.37673e-07	RPS7	4.98604e-10	-6.21954	-0.288921	1	1	1.82494e-05	UBE2L3	1.39766e-08	-5.67368	-0.269562	1	1	0.000511557	DYNLL1
SERINC3	2.71206e-31	11.6357	0.692711	1	1	9.9264e-27	HOOK3	1.4947e-87	19.8347	0.708359	1	1	5.47074e-83	CAST	3.09198e-33	12.0115	0.647973	1	1	1.1317e-28	NAIP	8.31294e-12	6.83305	0.288872	1	1	3.04262e-07	RPS13	4.36988e-12	-6.92467	-0.334965	1	1	1.59942e-07	NPM1	5.08145e-10	-6.21657	-0.277929	1	1	1.85986e-05	PLP2	1.40198e-08	-5.67315	-0.263388	1	1	0.000513138	GNG5
NDUFAF8	2.96993e-31	11.628	0.736522	1	1	1.08703e-26	SEC61G	1.7457e-87	19.8269	0.866702	1	1	6.38945e-83	KDM6B	3.40885e-33	12.0034	0.592561	1	1	1.24767e-28	HSPA1A	8.3851e-12	6.83181	0.295693	1	1	3.06903e-07	C1orf122	4.46106e-12	-6.92175	-0.276234	1	1	1.63279e-07	RAB32	5.21856e-10	-6.21239	-0.294589	1	1	1.91005e-05	RPS28	1.42564e-08	-5.67028	-0.310034	1	1	0.000521799	SLC15A3
PROCR	3.23286e-31	11.6208	0.951605	1	1	1.18326e-26	VAMP8	2.16269e-87	19.8161	0.830055	1	1	7.91567e-83	MACC1	3.73887e-33	11.9958	0.556172	1	1	1.36846e-28	RPS5	8.5216e-12	-6.82949	-0.381624	1	1	3.11899e-07	PGLS	4.53909e-12	-6.91929	-0.292005	1	1	1.66135e-07	PGK1	5.54672e-10	-6.2028	-0.256509	1	1	2.03015e-05	UBE2B	1.45915e-08	-5.6663	-0.276892	1	1	0.000534062	POLD4
PMAIP1	3.2959e-31	11.6191	0.8014	1	1	1.20633e-26	FAM177A1	7.78624e-87	19.7515	0.798867	1	1	2.84984e-82	CTTN	5.00661e-33	11.9716	0.548395	1	1	1.83247e-28	RHOA	8.79887e-12	6.8249	0.290055	1	1	3.22047e-07	NDUFA13	4.56584e-12	-6.91846	-0.320821	1	1	1.67114e-07	EDN1	5.5818e-10	-6.20181	-0.331414	1	1	2.04299e-05	GLRX3	1.57622e-08	-5.65305	-0.249414	1	1	0.000576911	PTPRE
SPINT1	3.42761e-31	11.6158	0.839948	1	1	1.25454e-26	IGFBP4	1.38282e-86	19.7225	0.729655	1	1	5.06127e-82	PIEZO1	5.19208e-33	11.9686	0.539102	1	1	1.90035e-28	ITPR2	9.13959e-12	6.81944	0.289657	1	1	3.34518e-07	UBE2V1	4.56678e-12	-6.91843	-0.266507	1	1	1.67149e-07	NOL7	6.01149e-10	-6.19013	-0.227886	1	1	2.20027e-05	RPL39	1.61248e-08	-5.64915	-0.321443	1	1	0.000590182	NPM1
NME4	3.98e-31	11.603	0.827699	1	1	1.45672e-26	UQCRQ	1.40932e-86	19.7215	0.829045	1	1	5.15826e-82	SNAP25	6.05491e-33	11.9558	0.541266	1	1	2.21616e-28	ATP6V1F	9.19175e-12	6.81862	0.331428	1	1	3.36427e-07	SRSF7	4.64411e-12	-6.91605	-0.292218	1	1	1.69979e-07	SEC61B	6.45092e-10	-6.179	-0.277872	1	1	2.3611e-05	IGFBP2	1.75661e-08	-5.63441	-0.350494	1	1	0.000642937	RPS2
SERINC2	5.48976e-31	11.5754	0.795799	1	1	2.00931e-26	PLXNB2	4.217e-86	19.666	0.627447	1	1	1.54346e-81	FBXW11	6.70289e-33	11.9473	0.525342	1	1	2.45332e-28	GM2A	9.5063e-12	6.81379	0.30332	1	1	3.4794e-07	UQCRH	4.68002e-12	-6.91496	-0.334642	1	1	1.71293e-07	HEBP2	6.61886e-10	-6.17494	-0.248424	1	1	2.42257e-05	HIF1A	1.9287e-08	-5.61828	-0.308854	1	1	0.000705923	ATP5MD
TGFBI	7.04721e-31	11.554	0.929716	1	1	2.57935e-26	H19	5.35715e-86	-19.6539	-1.29803	1	1	1.96077e-81	ECE1	6.90085e-33	11.9449	0.558214	1	1	2.52578e-28	LUC7L3	9.56298e-12	-6.81293	-0.261146	1	1	3.50015e-07	PHLDA3	4.74513e-12	-6.913	-0.283768	1	1	1.73677e-07	PTGR1	6.76079e-10	-6.17159	-0.273789	1	1	2.47452e-05	RPS3	2.01583e-08	-5.61064	-0.319534	1	1	0.000737814	SLC16A3
PPP1CB	8.07465e-31	11.5423	0.823424	1	1	2.9554e-26	TNFAIP2	6.71134e-86	19.6424	0.73645	1	1	2.45642e-81	FTH1	7.3947e-33	11.9392	0.718643	1	1	2.70654e-28	A2M	9.81116e-12	6.80925	0.435129	1	1	3.59098e-07	ARL6IP5	5.01325e-12	-6.9052	-0.312446	1	1	1.8349e-07	RPL22	6.78788e-10	-6.17095	-0.295742	1	1	2.48443e-05	PFDN2	2.11438e-08	-5.60237	-0.264063	1	1	0.000773885	S100A6
FBXO2	1.05322e-30	11.5194	0.835921	1	1	3.85488e-26	PPP1CB	7.4332e-86	19.6372	0.700126	1	1	2.72063e-81	JPT1	7.41474e-33	11.939	0.74477	1	1	2.71387e-28	TYROBP	1.00133e-11	6.80631	0.378365	1	1	3.66498e-07	RER1	5.03344e-12	-6.90463	-0.285566	1	1	1.84229e-07	SRA1	7.23848e-10	-6.16079	-0.229724	1	1	2.64936e-05	RPL27	2.12163e-08	-5.60178	-0.295238	1	1	0.00077654	HLA-DMB
TXNDC17	1.18465e-30	11.5093	0.995817	1	1	4.33595e-26	UBE2E3	1.31669e-85	19.6082	0.77189	1	1	4.81921e-81	RASEF	7.50309e-33	11.938	0.557704	1	1	2.74621e-28	SNX10	1.00812e-11	6.80534	0.292937	1	1	3.68981e-07	C9orf16	5.12361e-12	-6.90211	-0.302865	1	1	1.87529e-07	SH3BGRL3	7.29339e-10	-6.15959	-0.358839	1	1	2.66945e-05	ARL6IP4	2.14274e-08	-5.60006	-0.270046	1	1	0.000784265	RPL27A
ERO1A	1.39059e-30	11.4954	0.67121	1	1	5.08971e-26	TNFRSF10B	4.05535e-85	19.5509	0.626579	1	1	1.4843e-80	PRDX1	7.79292e-33	11.9348	0.739204	1	1	2.85229e-28	LCP2	1.04918e-11	6.79959	0.290209	1	1	3.8401e-07	TXNDC17	5.13278e-12	-6.90186	-0.418992	1	1	1.87865e-07	TMEM14C	7.65649e-10	-6.15189	-0.247533	1	1	2.80235e-05	NDUFB9	2.14363e-08	-5.59999	-0.275108	1	1	0.00078459	ATP5ME
CALR	1.6157e-30	11.4825	0.848512	1	1	5.91363e-26	GNG10	6.11899e-85	19.5299	0.677402	1	1	2.23961e-80	VIM	1.02472e-32	11.912	0.99626	1	1	3.75059e-28	GMNN	1.19107e-11	-6.78129	-0.272118	1	1	4.35945e-07	ARF5	5.5593e-12	-6.89051	-0.256536	1	1	2.03476e-07	ATP5ME	7.7286e-10	-6.1504	-0.272333	1	1	2.82875e-05	TMED9	2.16859e-08	-5.59798	-0.268971	1	1	0.000793725	EIF1
SQSTM1	2.27876e-30	11.4527	0.847366	1	1	8.34047e-26	EIF2S2	6.16732e-85	19.5295	0.695855	1	1	2.2573e-80	FNDC3B	1.1284e-32	11.904	0.592209	1	1	4.13007e-28	GLUL	1.20116e-11	6.78007	0.369759	1	1	4.39636e-07	HIGD1A	5.9968e-12	-6.87973	-0.295424	1	1	2.19489e-07	CDC42	7.86924e-10	-6.14754	-0.255085	1	1	2.88022e-05	C1D	2.29864e-08	-5.58788	-0.243265	1	1	0.000841326	IGSF6
GSTA4	2.51292e-30	-11.4442	-0.567267	1	1	9.19753e-26	TRIM22	6.87705e-85	19.5239	0.679649	1	1	2.51707e-80	FAM114A1	1.95318e-32	11.8581	0.534848	1	1	7.14884e-28	TNFAIP3	1.26259e-11	6.77286	0.318478	1	1	4.62121e-07	ROMO1	6.36348e-12	-6.87127	-0.274404	1	1	2.3291e-07	DCXR	7.89585e-10	-6.14701	-0.223298	1	1	2.88996e-05	PRMT1	2.38312e-08	-5.5816	-0.270421	1	1	0.000872245	PNRC1
ATOX1	2.93858e-30	11.4307	0.822295	1	1	1.07555e-25	BLOC1S2	1.42667e-84	19.4866	0.629992	1	1	5.22174e-80	MICOS10	2.1551e-32	11.8499	0.616091	1	1	7.88787e-28	SQSTM1	1.2872e-11	6.77007	0.330037	1	1	4.71128e-07	C19orf33	6.98838e-12	-6.85789	-0.377773	1	1	2.55782e-07	SUMO3	7.94886e-10	-6.14595	-0.223775	1	1	2.90936e-05	RPLP2	2.38326e-08	-5.58159	-0.287375	1	1	0.000872296	EVL
IFI27L2	3.2721e-30	11.4213	0.725871	1	1	1.19762e-25	RER1	1.74968e-84	19.4761	0.658255	1	1	6.40402e-80	RCN1	2.78169e-32	11.8285	0.562073	1	1	1.01813e-27	M6PR	1.50102e-11	6.7478	0.274841	1	1	5.49388e-07	RPL5	7.42646e-12	-6.8492	-0.343462	1	1	2.71816e-07	ISOC2	8.31132e-10	-6.13886	-0.220511	1	1	3.04203e-05	TRMT10C	2.41108e-08	-5.57957	-0.235876	1	1	0.000882478	RGL1
NKAIN4	4.52201e-30	11.3932	0.810142	1	1	1.6551e-25	C19orf33	2.3638e-84	19.4607	0.778836	1	1	8.65175e-80	DKK1	4.20631e-32	11.7937	0.891391	1	1	1.53955e-27	COX17	1.54094e-11	6.74399	0.280957	1	1	5.64e-07	CMTM3	7.48405e-12	-6.84809	-0.269577	1	1	2.73924e-07	ATP5MD	8.54772e-10	-6.13441	-0.301925	1	1	3.12855e-05	BTF3	2.43705e-08	-5.57771	-0.298187	1	1	0.000891985	APRT
FKBP1A	7.30751e-30	11.3513	0.727277	1	1	2.67462e-25	GAS6	5.6392e-84	19.4161	0.621587	1	1	2.064e-79	WDR1	5.81256e-32	11.7664	0.568567	1	1	2.12745e-27	C3AR1	1.57606e-11	6.74072	0.276541	1	1	5.76855e-07	GPNMB	7.60336e-12	6.84583	0.415231	1	1	2.78291e-07	ATP5MC2	8.73967e-10	-6.13088	-0.266934	1	1	3.19881e-05	MGMT	2.45795e-08	-5.57622	-0.249522	1	1	0.000899634	SEC61B
YWHAQ	7.37288e-30	11.3505	0.694123	1	1	2.69855e-25	TMEM165	6.31993e-84	19.4103	0.659958	1	1	2.31316e-79	DCDC2	6.85017e-32	11.7526	0.742521	1	1	2.50723e-27	CALHM6	1.58102e-11	6.74026	0.2828	1	1	5.78669e-07	ADH5	7.71262e-12	-6.84379	-0.28124	1	1	2.8229e-07	DDRGK1	9.10154e-10	-6.12442	-0.219962	1	1	3.33125e-05	RPA3	2.48701e-08	-5.57418	-0.259809	1	1	0.000910272	PSMD8
CD81	8.78654e-30	11.3352	0.727539	1	1	3.21596e-25	RCN1	1.41289e-83	19.3689	0.686105	1	1	5.17132e-79	LDLR	7.72673e-32	11.7424	0.632134	1	1	2.82806e-27	BMP2K	1.61025e-11	6.7376	0.278388	1	1	5.89366e-07	SNRPN	7.95535e-12	-6.83935	-0.284985	1	1	2.91174e-07	UQCRFS1	9.51823e-10	-6.11729	-0.24404	1	1	3.48377e-05	LDLR	2.50316e-08	-5.57305	-0.30712	1	1	0.000916181	CCT8
SOX2	9.78263e-30	-11.3258	-0.56999	1	1	3.58054e-25	UQCR11	1.48027e-83	19.3665	0.764107	1	1	5.41795e-79	APRT	8.64326e-32	11.7329	0.657279	1	1	3.16352e-27	MTHFD2	1.62604e-11	6.73618	0.286707	1	1	5.95146e-07	UQCRQ	8.13603e-12	-6.83613	-0.320063	1	1	2.97787e-07	NDUFAB1	1.02359e-09	-6.10569	-0.254631	1	1	3.74643e-05	PSMA3	2.57091e-08	-5.5684	-0.2676	1	1	0.000940978	RPL23A
DDR1	9.98288e-30	11.324	0.679405	1	1	3.65383e-25	COPA	1.98452e-83	19.3514	0.654874	1	1	7.26353e-79	RDX	9.15463e-32	11.728	0.577936	1	1	3.35069e-27	SYNGR2	1.629e-11	6.73592	0.273303	1	1	5.96231e-07	COX8A	8.13818e-12	-6.83609	-0.299763	1	1	2.97866e-07	ROMO1	1.03135e-09	-6.10448	-0.231162	1	1	3.77486e-05	RPS25	2.60007e-08	-5.56643	-0.295409	1	1	0.000951652	CD63
ARPP19	1.02756e-29	11.3215	0.645431	1	1	3.76096e-25	RAB1A	2.41073e-83	19.3414	0.671695	1	1	8.8235e-79	TNFAIP3	1.06688e-31	11.7151	0.583974	1	1	3.90489e-27	NAP1L1	1.7516e-11	-6.72536	-0.400246	1	1	6.41103e-07	NEDD8	8.36091e-12	-6.83222	-0.316279	1	1	3.06018e-07	EEF1B2	1.04009e-09	-6.10313	-0.283183	1	1	3.80683e-05	SNRPN	2.74932e-08	-5.55669	-0.28664	1	1	0.00100628	PSMB10
UQCR11	1.21072e-29	11.3071	0.779068	1	1	4.43136e-25	ACADVL	3.63885e-83	19.3201	0.622873	1	1	1.33186e-78	NT5DC2	1.50099e-31	11.6861	0.571028	1	1	5.49379e-27	IQGAP1	2.04161e-11	6.70302	0.268398	1	1	7.47249e-07	DNPH1	8.3874e-12	-6.83177	-0.298115	1	1	3.06987e-07	SF3B6	1.08829e-09	-6.09589	-0.24932	1	1	3.98323e-05	APOC1	2.78712e-08	-5.55431	-0.31737	1	1	0.00102012	LILRA5
GADD45A	1.37441e-29	11.2959	0.87153	1	1	5.03047e-25	ELOB	8.06408e-83	19.279	0.802585	1	1	2.95153e-78	HDLBP	1.56466e-31	11.6826	0.590168	1	1	5.7268e-27	SLC7A8	2.94127e-11	6.64948	0.281183	1	1	1.07653e-06	MRPL22	8.5395e-12	-6.82919	-0.269009	1	1	3.12554e-07	HM13	1.14325e-09	-6.08801	-0.223706	1	1	4.18441e-05	RPL18	2.80565e-08	-5.55315	-0.317045	1	1	0.0010269	RPL17
CEBPB	1.52724e-29	11.2867	0.837192	1	1	5.58983e-25	ADRA2A	1.31888e-82	-19.2535	-0.828434	1	1	4.82725e-78	MAGED2	1.57857e-31	11.6818	0.622302	1	1	5.77774e-27	PRDX1	2.99798e-11	6.64667	0.347023	1	1	1.09729e-06	LDHB	8.98101e-12	-6.82195	-0.35843	1	1	3.28714e-07	KRT10	1.16426e-09	-6.08509	-0.285989	1	1	4.26129e-05	PGLS	2.82931e-08	-5.55168	-0.27395	1	1	0.00103556	HIGD2A
CAV1	1.7216e-29	11.2761	1.02051	1	1	6.30123e-25	BASP1	1.85701e-82	19.2358	0.821455	1	1	6.79685e-78	S100A16	1.85285e-31	11.6682	0.672264	1	1	6.78163e-27	RPL18	3.23966e-11	-6.63524	-0.375168	1	1	1.18575e-06	RPL37A	9.0407e-12	-6.821	-0.325429	1	1	3.30899e-07	COX6B1	1.19031e-09	-6.08154	-0.269196	1	1	4.35665e-05	SCGN	2.89047e-08	5.54795	0.271338	1	1	0.00105794	RPS7
COMMD6	1.8988e-29	11.2675	0.756818	1	1	6.94981e-25	SC5D	1.96521e-82	19.2329	0.894615	1	1	7.19285e-78	GP2	2.07014e-31	-11.6588	-0.654048	1	1	7.57693e-27	GSTM3	3.72404e-11	-6.61466	-0.264528	1	1	1.36303e-06	EEF1B2	9.4114e-12	-6.81523	-0.33543	1	1	3.44467e-07	UBL5	1.19816e-09	-6.08049	-0.266794	1	1	4.38539e-05	YIF1A	2.91558e-08	-5.54643	-0.260808	1	1	0.00106713	SLC3A2
JAG1	2.04149e-29	11.2611	0.914111	1	1	7.47207e-25	TGM2	5.41781e-82	19.1802	0.7072	1	1	1.98297e-77	ACTB	2.24257e-31	11.652	0.736842	1	1	8.20801e-27	H3F3B	3.81703e-11	-6.61101	-0.362243	1	1	1.39707e-06	FXYD5	9.48973e-12	-6.81404	-0.280678	1	1	3.47333e-07	CAST	1.19876e-09	-6.08041	-0.3339	1	1	4.3876e-05	UBE2D2	2.91915e-08	-5.54622	-0.261183	1	1	0.00106844	MRPL14
ARPC4	2.81335e-29	11.2328	0.661771	1	1	1.02972e-24	NPDC1	1.16558e-81	19.1403	0.609903	1	1	4.26616e-77	RPL22L1	3.03959e-31	11.626	0.767108	1	1	1.11252e-26	LILRB2	3.86155e-11	6.60929	0.282166	1	1	1.41337e-06	RPS9	1.05442e-11	-6.79887	-0.340942	1	1	3.85926e-07	PSMA7	1.21645e-09	-6.07806	-0.275104	1	1	4.45234e-05	ETFB	2.99286e-08	-5.54185	-0.279296	1	1	0.00109542	SEPTIN7
TSPAN14	3.0414e-29	11.2259	0.644905	1	1	1.11318e-24	CHPF	1.79988e-81	19.1177	0.641816	1	1	6.58774e-77	SEZ6L2	3.16878e-31	11.6225	0.522703	1	1	1.15981e-26	RPL14	4.00505e-11	-6.60389	-0.362318	1	1	1.46589e-06	RPS6	1.08361e-11	-6.79493	-0.351361	1	1	3.96614e-07	LMAN1	1.2255e-09	-6.07687	-0.244463	1	1	4.48547e-05	RNASEK	3.08071e-08	-5.53679	-0.313133	1	1	0.00112757	ATP5PF
MRPL33	3.20251e-29	11.2214	0.721084	1	1	1.17215e-24	GADD45A	3.21417e-81	19.0874	0.633998	1	1	1.17642e-76	S100A13	3.48897e-31	11.6142	0.592845	1	1	1.277e-26	TTR	4.00511e-11	-6.60389	-0.264944	1	1	1.46591e-06	TPT1	1.08405e-11	-6.79488	-0.335467	1	1	3.96775e-07	ID3	1.22897e-09	-6.07642	-0.365182	1	1	4.49814e-05	ZFAS1	3.19023e-08	-5.53066	-0.3125	1	1	0.00116766	COMMD6
CARD19	3.81035e-29	11.206	0.621186	1	1	1.39463e-24	ENAH	3.3376e-81	19.0854	0.68124	1	1	1.2216e-76	IDI1	3.64633e-31	-11.6105	-0.824401	1	1	1.33459e-26	VCAN	4.08471e-11	-6.60097	-0.304626	1	1	1.49505e-06	TUFM	1.13589e-11	-6.78814	-0.273337	1	1	4.15748e-07	NNMT	1.27807e-09	-6.07013	-0.45658	1	1	4.67785e-05	NME4	3.21421e-08	-5.52935	-0.303023	1	1	0.00117643	FCGR3A
PTMS	3.9232e-29	11.2034	0.758928	1	1	1.43593e-24	UPP1	3.39315e-81	19.0846	0.613124	1	1	1.24193e-76	SULT1C4	3.77763e-31	11.6074	0.558918	1	1	1.38265e-26	TGM2	4.09339e-11	6.60066	0.288514	1	1	1.49822e-06	POMP	1.14317e-11	-6.78722	-0.328021	1	1	4.18412e-07	MRPS18C	1.29463e-09	-6.06806	-0.232181	1	1	4.73849e-05	UQCRFS1	3.34641e-08	-5.52227	-0.252005	1	1	0.00122482	ATP6V0E1
PON2	4.03521e-29	11.2009	0.92848	1	1	1.47693e-24	KIF1A	3.62449e-81	19.0811	0.615312	1	1	1.3266e-76	VCL	4.07314e-31	11.601	0.575024	1	1	1.49081e-26	RAB5IF	4.16253e-11	6.59817	0.281611	1	1	1.52353e-06	TOMM6	1.14789e-11	-6.78662	-0.298307	1	1	4.20137e-07	EMC3	1.32907e-09	-6.06384	-0.219087	1	1	4.86455e-05	RPL11	3.39098e-08	-5.51995	-0.31671	1	1	0.00124113	PICALM
CD59	5.0914e-29	11.1803	0.79759	1	1	1.8635e-24	YIF1A	5.98487e-81	19.0549	0.677261	1	1	2.19052e-76	RPL26	4.44604e-31	11.5935	0.6521	1	1	1.6273e-26	CDKN1C	4.31317e-11	-6.5929	-0.263994	1	1	1.57866e-06	RPL17	1.14825e-11	-6.78658	-0.34313	1	1	4.20271e-07	UQCRC2	1.35802e-09	-6.06038	-0.225824	1	1	4.9705e-05	UBE2N	3.51507e-08	-5.51363	-0.249791	1	1	0.00128655	NDUFA11
RND1	5.49973e-29	11.1735	0.77719	1	1	2.01296e-24	PDLIM2	9.25324e-81	19.0321	0.63102	1	1	3.38678e-76	VEZT	5.82472e-31	11.5703	0.541197	1	1	2.13191e-26	LIMD2	4.70637e-11	6.57994	0.282163	1	1	1.72258e-06	COX7C	1.29329e-11	-6.76939	-0.330951	1	1	4.73356e-07	NR4A3	1.36834e-09	6.05916	0.237801	1	1	5.00826e-05	PCBD1	3.51753e-08	-5.51351	-0.289614	1	1	0.00128745	RPL5
SHC1	5.89154e-29	11.1673	0.681895	1	1	2.15636e-24	CNTNAP2	1.06389e-80	19.0248	0.636909	1	1	3.89394e-76	RPL15	6e-31	11.5678	0.627391	1	1	2.19606e-26	SNHG14	5.54837e-11	-6.55542	-0.260441	1	1	2.03076e-06	ATP5MG	1.32e-11	-6.76643	-0.30368	1	1	4.83132e-07	EIF3D	1.37173e-09	-6.05876	-0.226931	1	1	5.02068e-05	NAE1	3.53181e-08	-5.51279	-0.230024	1	1	0.00129268	EFHD2
COL18A1	6.17945e-29	11.1631	0.76022	1	1	2.26174e-24	CD151	1.26575e-80	19.0156	0.734969	1	1	4.63277e-76	HMGB3	6.06371e-31	-11.5669	-0.734224	1	1	2.21938e-26	ZFP36L2	5.59193e-11	-6.55426	-0.370484	1	1	2.0467e-06	TBCB	1.339e-11	-6.76436	-0.271658	1	1	4.90089e-07	CYB5R1	1.37234e-09	-6.05869	-0.22188	1	1	5.0229e-05	RPS29	3.71017e-08	-5.50412	-0.268466	1	1	0.00135796	EIF2S2
EI24	6.19049e-29	11.1629	0.716649	1	1	2.26578e-24	OST4	1.5714e-80	19.0043	0.822034	1	1	5.75147e-76	OST4	6.98592e-31	11.5547	0.665157	1	1	2.55692e-26	HLA-E	6.00555e-11	6.5436	0.275066	1	1	2.19809e-06	DNAJB6	1.3678e-11	-6.76128	-0.270639	1	1	5.00628e-07	POLR1D	1.38637e-09	-6.05705	-0.242003	1	1	5.07426e-05	SNU13	3.81782e-08	-5.49908	-0.270028	1	1	0.00139736	COX8A
TNFAIP1	7.02302e-29	11.1517	0.63897	1	1	2.5705e-24	CRNDE	1.80669e-80	-18.997	-0.762543	1	1	6.61266e-76	MT-CO2	8.30537e-31	11.5399	0.700836	1	1	3.03985e-26	CXCL16	6.23905e-11	6.5379	0.265501	1	1	2.28355e-06	RPL21	1.44658e-11	-6.75316	-0.324701	1	1	5.29463e-07	AMOTL2	1.40118e-09	-6.05534	-0.241863	1	1	5.12847e-05	PPP4C	3.82269e-08	-5.49885	-0.253944	1	1	0.00139914	RPS16
TIMP1	7.2517e-29	11.1489	0.945923	1	1	2.65419e-24	LITAF	2.34187e-80	18.9833	0.765794	1	1	8.57146e-76	PDIA4	8.33849e-31	11.5395	0.529985	1	1	3.05197e-26	PGK1	7.0019e-11	6.52062	0.269556	1	1	2.56277e-06	GPX4	1.45501e-11	-6.75232	-0.305252	1	1	5.32548e-07	MRPS24	1.41812e-09	-6.05341	-0.236671	1	1	5.19045e-05	H2AFZ	4.01622e-08	-5.49014	-0.288186	1	1	0.00146998	ERH
PRELID1	8.05389e-29	11.1395	0.716723	1	1	2.9478e-24	OSMR	4.29909e-80	18.9514	0.621741	1	1	1.57351e-75	VIL1	9.62055e-31	11.5272	0.522902	1	1	3.52122e-26	NPL	7.96313e-11	6.5013	0.265686	1	1	2.91458e-06	UBE2I	1.48916e-11	-6.74895	-0.263749	1	1	5.45048e-07	RPL17	1.47718e-09	-6.04684	-0.307136	1	1	5.40664e-05	SNRPG	4.02092e-08	-5.48993	-0.259263	1	1	0.0014717	TPI1
TAPBP	8.9677e-29	11.13	0.686765	1	1	3.28227e-24	CCNO	5.53155e-80	-18.9381	-0.871901	1	1	2.0246e-75	COL18A1	1.09788e-30	11.5158	0.627998	1	1	4.01834e-26	MPP1	8.05818e-11	6.49951	0.266524	1	1	2.94938e-06	TMEM35B	1.59668e-11	-6.73883	-0.24743	1	1	5.84399e-07	RRBP1	1.4819e-09	-6.04632	-0.269705	1	1	5.42389e-05	ERH	4.17625e-08	-5.48323	-0.260436	1	1	0.00152855	NUDT5
TMEM265	1.00668e-28	11.1196	0.821192	1	1	3.68455e-24	MAP1B	7.93108e-80	18.9192	0.906293	1	1	2.90285e-75	ATP5F1E	1.2271e-30	11.5062	0.616084	1	1	4.4913e-26	ACAT2	1.03663e-10	-6.46151	-0.254929	1	1	3.79417e-06	TMEM219	1.61339e-11	-6.73732	-0.267307	1	1	5.90518e-07	CHMP5	1.48876e-09	-6.04558	-0.230075	1	1	5.44901e-05	NDUFA12	4.17816e-08	-5.48315	-0.264406	1	1	0.00152925	LAPTM5
ATP12A	1.07342e-28	-11.1139	-0.731277	1	1	3.92883e-24	PSMA2	8.16608e-80	18.9176	0.740846	1	1	2.98887e-75	IER2	1.47676e-30	-11.4903	-0.645949	1	1	5.40509e-26	RBM47	1.08849e-10	6.45412	0.262209	1	1	3.98397e-06	VPS28	1.619e-11	-6.73681	-0.278479	1	1	5.9257e-07	PRDX4	1.5025e-09	-6.0441	-0.276731	1	1	5.49932e-05	DDX18	4.29885e-08	-5.47811	-0.230035	1	1	0.00157342	TUBB4B
PDLIM5	1.22886e-28	11.1018	0.68125	1	1	4.49775e-24	MAP4K4	8.91413e-80	18.913	0.638913	1	1	3.26266e-75	A1BG	1.57952e-30	11.4844	0.518321	1	1	5.78118e-26	MNDA	1.15872e-10	6.44464	0.280687	1	1	4.24104e-06	METTL26	1.696e-11	-6.73005	-0.27902	1	1	6.20754e-07	PLAAT3	1.556e-09	-6.03845	-0.331774	1	1	5.6951e-05	LDHA	4.3355e-08	-5.47661	-0.292604	1	1	0.00158684	TMBIM4
COA8	1.26376e-28	11.0993	0.626464	1	1	4.62548e-24	SEC31A	9.96354e-80	18.9071	0.650436	1	1	3.64675e-75	MRPL52	1.5969e-30	11.4835	0.563456	1	1	5.84482e-26	MEF2C	1.17228e-10	6.44288	0.26782	1	1	4.29064e-06	MRPL13	1.76283e-11	-6.72443	-0.264972	1	1	6.45213e-07	RPL37	1.64045e-09	-6.02992	-0.274937	1	1	6.00421e-05	SHC1	4.35167e-08	-5.47595	-0.243214	1	1	0.00159275	HCK
DAD1	1.35381e-28	11.0932	0.752355	1	1	4.95508e-24	CLTC	1.55173e-79	18.8837	0.687502	1	1	5.6795e-75	RPL4	1.84514e-30	11.471	0.633709	1	1	6.75339e-26	GRN	1.19927e-10	6.43942	0.307273	1	1	4.38946e-06	EEF1G	1.85562e-11	-6.71695	-0.297362	1	1	6.79175e-07	NEAT1	1.65182e-09	-6.0288	-0.403254	1	1	6.04583e-05	APEX1	4.35689e-08	-5.47574	-0.258755	1	1	0.00159467	HSBP1
HSP90AA1	1.44178e-28	11.0876	0.779555	1	1	5.27706e-24	A1BG	1.55728e-79	18.8836	0.608523	1	1	5.6998e-75	RPS19	1.92061e-30	11.4675	0.668725	1	1	7.02961e-26	ELF3	1.23955e-10	-6.43441	-0.258437	1	1	4.53686e-06	COX6A1	1.96354e-11	-6.70871	-0.283486	1	1	7.18677e-07	SCNN1A	1.69994e-09	-6.02416	-0.268057	1	1	6.22197e-05	UBE2T	4.37171e-08	-5.47514	-0.257626	1	1	0.00160009	RPL3
VASP	1.53146e-28	11.0822	0.684975	1	1	5.6053e-24	SCARB2	1.69321e-79	18.8791	0.614825	1	1	6.19731e-75	BAZ1A	2.64386e-30	11.4398	0.527936	1	1	9.67678e-26	RPSA	1.33069e-10	-6.42362	-0.347739	1	1	4.87048e-06	LEPROT	1.9895e-11	-6.70679	-0.345521	1	1	7.28177e-07	RPL28	1.73985e-09	-6.0204	-0.29706	1	1	6.36801e-05	RBM8A	4.4725e-08	-5.4711	-0.25701	1	1	0.00163698	LCP1
KDELR3	1.80672e-28	11.0673	0.694017	1	1	6.61279e-24	CPD	2.08412e-79	18.8682	0.601559	1	1	7.6281e-75	STAP2	3.02316e-30	11.4282	0.515589	1	1	1.10651e-25	NTS	1.35104e-10	-6.42131	-0.272643	1	1	4.94494e-06	ACP1	2.11647e-11	-6.69775	-0.268773	1	1	7.74649e-07	FASN	1.76472e-09	-6.0181	-0.278735	1	1	6.45905e-05	MGST1	4.57489e-08	-5.46709	-0.328174	1	1	0.00167446	RPS27A
ATP5IF1	1.90326e-28	11.0627	0.728114	1	1	6.96612e-24	RBMS1	2.38767e-79	18.861	0.664869	1	1	8.73912e-75	TLN1	3.15492e-30	11.4245	0.542103	1	1	1.15473e-25	AKR1B1	1.41001e-10	6.41481	0.266103	1	1	5.16079e-06	ITM2B	2.19865e-11	-6.69218	-0.300984	1	1	8.04729e-07	EIF3H	1.76899e-09	-6.01771	-0.230667	1	1	6.47467e-05	RBX1	4.68278e-08	-5.46295	-0.276318	1	1	0.00171394	TIMM8B
SELENOW	1.96471e-28	11.0598	0.822185	1	1	7.19102e-24	EDIL3	2.80879e-79	18.8524	0.608831	1	1	1.02805e-74	RPL36A	3.36056e-30	11.419	0.606724	1	1	1.23e-25	KRT13	1.43944e-10	-6.41166	-0.258692	1	1	5.26851e-06	GSTK1	2.24047e-11	-6.68943	-0.256886	1	1	8.20036e-07	RPL11	1.79061e-09	-6.01575	-0.29474	1	1	6.55381e-05	NDUFA6	4.74896e-08	-5.46046	-0.243178	1	1	0.00173817	EEF1B2
DSE	1.98852e-28	11.0587	0.645512	1	1	7.2782e-24	HMGB3	7.33471e-79	-18.8015	-0.970548	1	1	2.68458e-74	ROMO1	3.65864e-30	11.4116	0.506109	1	1	1.3391e-25	LAMP1	1.47917e-10	6.40751	0.253865	1	1	5.4139e-06	CLPP	2.26515e-11	-6.68782	-0.251073	1	1	8.29069e-07	PLK2	1.7943e-09	-6.01541	-0.296557	1	1	6.56732e-05	CHMP5	4.7535e-08	-5.46029	-0.24013	1	1	0.00173983	BCAT1
ATP5MPL	2.03499e-28	11.0567	0.722753	1	1	7.44826e-24	NECTIN2	8.26229e-79	18.7952	0.606077	1	1	3.02408e-74	VTN	3.70385e-30	11.4105	0.640558	1	1	1.35565e-25	CALM1	1.68481e-10	6.38763	0.324011	1	1	6.16656e-06	REEP5	2.50597e-11	-6.67302	-0.278758	1	1	9.17211e-07	CHCHD2	1.81118e-09	-6.01389	-0.276878	1	1	6.62911e-05	CER1	4.85119e-08	-5.45668	-0.255431	1	1	0.00177558	CTSS
AHNAK	2.14506e-28	11.0519	0.74046	1	1	7.85112e-24	ENO1	2.95031e-78	18.7276	0.732198	1	1	1.07984e-73	PROM1	3.75421e-30	11.4094	0.524531	1	1	1.37408e-25	ATP6V0C	1.84626e-10	6.37361	0.288837	1	1	6.7575e-06	LDHA	2.54733e-11	-6.67062	-0.376302	1	1	9.32347e-07	ATP6V0B	1.83213e-09	-6.01203	-0.27728	1	1	6.70578e-05	RPL31	4.97412e-08	-5.45223	-0.253294	1	1	0.00182058	LSP1
ITGA1	2.25955e-28	11.0473	0.75024	1	1	8.27018e-24	GALNT10	7.65205e-78	18.6768	0.605733	1	1	2.80073e-73	PLAU	3.90813e-30	11.4059	0.611526	1	1	1.43041e-25	SPCS3	1.86537e-10	6.37203	0.259776	1	1	6.82745e-06	ARPC2	2.57422e-11	-6.66907	-0.336072	1	1	9.4219e-07	PARK7	1.87943e-09	-6.0079	-0.261393	1	1	6.87892e-05	RPS13	5.01538e-08	-5.45076	-0.296745	1	1	0.00183568	RPL12
LMO3	2.5444e-28	-11.0366	-0.559576	1	1	9.31276e-24	IFI30	5.03938e-77	-18.5759	-0.801674	1	1	1.84446e-72	APP	4.03638e-30	11.4031	0.638053	1	1	1.47735e-25	RUNX3	2.06141e-10	6.35669	0.275417	1	1	7.54497e-06	ARPC1A	2.5948e-11	-6.66791	-0.272591	1	1	9.49722e-07	DHRS7	1.91118e-09	-6.00518	-0.239107	1	1	6.99509e-05	SCD	5.04062e-08	-5.44987	-0.301094	1	1	0.00184492	RAC1
RAB32	2.64879e-28	11.033	0.81387	1	1	9.69483e-24	ARPC2	5.57553e-77	18.5704	0.827745	1	1	2.0407e-72	LINC02802	4.25966e-30	11.3984	0.528398	1	1	1.55908e-25	MT-ND6	2.09708e-10	-6.35406	-0.251203	1	1	7.67552e-06	SPCS1	2.64107e-11	-6.66531	-0.300365	1	1	9.66659e-07	UQCRQ	1.91293e-09	-6.00503	-0.286661	1	1	7.00151e-05	PARK7	5.07042e-08	-5.44882	-0.277783	1	1	0.00185583	CSTB
PHPT1	2.67668e-28	11.0321	0.757237	1	1	9.79691e-24	TMEM189	7.3422e-77	18.5556	0.579718	1	1	2.68732e-72	VAT1	4.34214e-30	11.3967	0.506809	1	1	1.58927e-25	HMGCS1	2.17181e-10	-6.34867	-0.25029	1	1	7.94904e-06	FAAP20	2.76927e-11	-6.65835	-0.263722	1	1	1.01358e-06	SEC61G	1.98731e-09	-5.99884	-0.298706	1	1	7.27374e-05	CHMP2B	5.15169e-08	-5.44599	-0.238314	1	1	0.00188557	RPS8
DYNC1H1	2.7897e-28	11.0283	0.704221	1	1	1.02106e-23	CAMK2N1	7.57614e-77	18.554	0.739507	1	1	2.77294e-72	RRBP1	7.80055e-30	11.3456	0.61538	1	1	2.85508e-25	CYTOR	2.18746e-10	6.34757	0.273912	1	1	8.00632e-06	MGST1	2.79395e-11	-6.65704	-0.429941	1	1	1.02261e-06	YIF1A	2.17644e-09	-5.98406	-0.235146	1	1	7.96599e-05	ELOB	5.18504e-08	-5.44485	-0.28029	1	1	0.00189778	SLCO2B1
GNG12	3.31541e-28	11.0128	0.627072	1	1	1.21347e-23	SNHG16	1.08941e-76	18.5344	0.720709	1	1	3.98733e-72	BCAR1	9.31459e-30	11.3301	0.510678	1	1	3.40923e-25	GNB4	2.35445e-10	6.33624	0.262656	1	1	8.61751e-06	DBI	2.83028e-11	-6.65514	-0.342	1	1	1.03591e-06	PSMB1	2.28109e-09	-5.97641	-0.258431	1	1	8.34903e-05	RPS17	5.28475e-08	-5.44145	-0.333991	1	1	0.00193427	ALDH2
LIMA1	3.72657e-28	11.0023	0.892365	1	1	1.36396e-23	LAMA5	1.14115e-76	18.5319	0.618554	1	1	4.17673e-72	ATP5IF1	9.32044e-30	11.33	0.575531	1	1	3.41137e-25	AP2M1	2.63115e-10	6.31909	0.258155	1	1	9.63029e-06	RPL3	2.93421e-11	-6.64984	-0.340833	1	1	1.07395e-06	GSTP1	2.30947e-09	-5.97439	-0.310225	1	1	8.45289e-05	TMEM258	5.33316e-08	-5.43983	-0.271268	1	1	0.00195199	RPS15A
PGK1	3.74178e-28	11.0019	0.736352	1	1	1.36953e-23	LGALS3	2.04139e-76	18.5006	0.769474	1	1	7.47169e-72	S100P	1.71076e-29	-11.2767	-0.67166	1	1	6.26155e-25	FUCA1	2.84395e-10	6.30705	0.291235	1	1	1.04091e-05	MICOS13	2.94426e-11	-6.64933	-0.293631	1	1	1.07763e-06	TMEM219	2.33008e-09	-5.97295	-0.231306	1	1	8.52832e-05	ITGB1	5.33548e-08	-5.43975	-0.333492	1	1	0.00195284	TMEM14C
AGRN	4.10968e-28	10.9934	0.623259	1	1	1.50418e-23	NINJ1	2.12446e-76	18.4985	0.617784	1	1	7.77574e-72	VASP	1.94543e-29	11.2654	0.508469	1	1	7.12048e-25	DCDC2	2.92492e-10	-6.30271	-0.261202	1	1	1.07055e-05	SERPINB6	3.16111e-11	-6.63886	-0.247981	1	1	1.157e-06	NEDD8	2.33708e-09	-5.97246	-0.260379	1	1	8.55395e-05	TPI1	5.37064e-08	-5.43858	-0.288578	1	1	0.00196571	MTHFS
CALU	4.50338e-28	10.9852	0.715536	1	1	1.64828e-23	HTATIP2	2.23206e-76	18.4958	0.587079	1	1	8.16956e-72	KRT15	2.00521e-29	-11.2627	-0.707943	1	1	7.33926e-25	H1FX	3.5975e-10	-6.27056	-0.243885	1	1	1.31672e-05	RBM8A	3.1769e-11	-6.63813	-0.279201	1	1	1.16278e-06	PSMB5	2.34711e-09	-5.97176	-0.257381	1	1	8.59067e-05	RPL13	5.39518e-08	-5.43777	-0.304992	1	1	0.00197469	CAPZB
CDH3	4.99863e-28	10.9758	0.788978	1	1	1.82955e-23	GPC4	3.29586e-76	18.4748	0.596917	1	1	1.20632e-71	EIF4G1	2.13402e-29	11.2572	0.529627	1	1	7.81072e-25	RGS19	3.72932e-10	6.26496	0.265254	1	1	1.36497e-05	PSMB3	3.3002e-11	-6.63251	-0.296772	1	1	1.20791e-06	RPS15	2.38773e-09	-5.96896	-0.285257	1	1	8.73933e-05	RBM3	5.51129e-08	-5.43397	-0.275938	1	1	0.00201719	HMGB1
KPNB1	5.56677e-28	10.966	0.716264	1	1	2.03749e-23	PRSS1	3.97947e-76	18.4646	0.779855	1	1	1.45652e-71	SEPTIN11	2.45724e-29	11.2448	0.509778	1	1	8.99375e-25	TNFRSF1A	3.84595e-10	6.26015	0.258705	1	1	1.40766e-05	CDC42EP5	3.32921e-11	-6.63122	-0.250146	1	1	1.21852e-06	RPL39	2.40048e-09	-5.96809	-0.310873	1	1	8.78599e-05	RPS24	5.51656e-08	-5.4338	-0.297696	1	1	0.00201912	SLA
TTYH3	6.16487e-28	10.9568	0.617423	1	1	2.2564e-23	TAPBP	7.54267e-76	18.43	0.590484	1	1	2.76069e-71	ORAI2	2.47554e-29	11.2441	0.500726	1	1	9.06071e-25	CORO1A	3.92604e-10	6.25694	0.259871	1	1	1.43697e-05	AURKAIP1	3.34934e-11	-6.63033	-0.280229	1	1	1.22589e-06	HEBP1	2.40569e-09	-5.96774	-0.214046	1	1	8.80507e-05	TOMM5	5.53283e-08	-5.43328	-0.274262	1	1	0.00202507	RPS3
HOMER3	6.28746e-28	10.955	0.635086	1	1	2.30127e-23	ISOC2	7.78486e-76	18.4283	0.579104	1	1	2.84934e-71	LGALS3	2.59741e-29	11.2399	0.606698	1	1	9.50678e-25	KCNQ1OT1	3.94992e-10	-6.25599	-0.251466	1	1	1.44571e-05	MRPL17	3.47645e-11	-6.62483	-0.264268	1	1	1.27242e-06	NDUFB5	2.59625e-09	-5.95528	-0.228088	1	1	9.50253e-05	CAP1	5.58647e-08	-5.43156	-0.289534	1	1	0.0020447	SSR3
ARF4	6.35142e-28	10.9541	0.701254	1	1	2.32468e-23	GIPC1	1.44825e-75	18.3947	0.642226	1	1	5.30076e-71	CTXN1	2.72502e-29	11.2356	0.502901	1	1	9.97383e-25	NRP1	4.12683e-10	6.24915	0.257806	1	1	1.51046e-05	ZNHIT1	3.5668e-11	-6.62104	-0.277828	1	1	1.30549e-06	COX8A	2.80177e-09	-5.94281	-0.254279	1	1	0.000102548	CACYBP	5.60353e-08	-5.43101	-0.230498	1	1	0.00205095	CYP51A1
MARCKS	7.50722e-28	10.9389	0.806159	1	1	2.74772e-23	PHPT1	1.59601e-75	18.3894	0.838788	1	1	5.84155e-71	PCBD1	2.76742e-29	11.2343	0.584357	1	1	1.0129e-24	RPS12	4.52022e-10	-6.23492	-0.355337	1	1	1.65445e-05	RGS10	3.6095e-11	-6.61928	-0.261033	1	1	1.32111e-06	ATP5F1E	2.82432e-09	-5.9415	-0.276985	1	1	0.000103373	AKAP12	5.61516e-08	-5.43064	-0.320768	1	1	0.0020552	CARD16
ELOVL1	7.6957e-28	10.9367	0.664072	1	1	2.8167e-23	ITGA1	1.69081e-75	18.3863	0.60992	1	1	6.18852e-71	CELF1	2.86384e-29	11.2313	0.524941	1	1	1.0482e-24	CD53	4.60587e-10	6.23198	0.249544	1	1	1.6858e-05	EIF3H	4.05881e-11	-6.60191	-0.299354	1	1	1.48556e-06	NDUFA1	2.91446e-09	-5.93635	-0.240534	1	1	0.000106672	RPS4Y1	5.82613e-08	-5.42406	-0.319531	1	1	0.00213242	PSMB1
MRPL52	7.72479e-28	10.9363	0.711826	1	1	2.82735e-23	ARPC3	2.36248e-75	18.3682	0.74964	1	1	8.64691e-71	CISD2	3.17299e-29	11.2222	0.495441	1	1	1.16135e-24	FTH1	4.94794e-10	6.22075	0.445947	1	1	1.81099e-05	CALM2	4.05937e-11	-6.60189	-0.369272	1	1	1.48577e-06	RAN	2.9607e-09	-5.93376	-0.27716	1	1	0.000108365	RPL10A	5.90912e-08	-5.42153	-0.29627	1	1	0.0021628	PSMB6
NAA10	7.88221e-28	10.9345	0.65274	1	1	2.88497e-23	WDR1	3.49506e-75	18.3469	0.584934	1	1	1.27923e-70	NKX2-1	3.23799e-29	-11.2204	-0.614975	1	1	1.18514e-24	SLC16A3	6.38873e-10	6.18053	0.251091	1	1	2.33834e-05	GIPC1	4.27616e-11	-6.59418	-0.271971	1	1	1.56512e-06	H2AFJ	3.00643e-09	-5.93125	-0.265048	1	1	0.000110038	MDFI	5.98493e-08	-5.41925	-0.241257	1	1	0.00219054	NDUFA2
TAX1BP3	8.17271e-28	10.9312	0.665983	1	1	2.99129e-23	UGP2	3.63199e-75	18.3448	0.594263	1	1	1.32934e-70	ATP6V0B	3.32669e-29	11.218	0.609766	1	1	1.2176e-24	B3GNT5	6.43806e-10	6.17931	0.256495	1	1	2.3564e-05	UBALD2	4.32226e-11	-6.59259	-0.23973	1	1	1.58199e-06	RPL36A	3.12626e-09	-5.92483	-0.273085	1	1	0.000114424	TFPI2	6.22877e-08	-5.41211	-0.291736	1	1	0.00227979	VPS29
ACTR2	8.31347e-28	10.9297	0.725275	1	1	3.04281e-23	LAPTM4A	4.12542e-75	18.3379	0.7027	1	1	1.50995e-70	KDELR3	3.84352e-29	11.2052	0.506363	1	1	1.40677e-24	RPL7A	6.55094e-10	-6.17657	-0.355528	1	1	2.39771e-05	NME3	4.4786e-11	-6.58731	-0.263136	1	1	1.63921e-06	RPL14	3.13892e-09	-5.92416	-0.278714	1	1	0.000114888	TMEM14C	6.35146e-08	-5.40861	-0.262521	1	1	0.0023247	RPL14
YWHAB	8.37705e-28	10.929	0.766983	1	1	3.06608e-23	CLU	4.75296e-75	-18.3302	-1.12809	1	1	1.73963e-70	QPCT	3.90088e-29	11.2039	0.519643	1	1	1.42776e-24	CMKLR1	6.59424e-10	6.17553	0.2632	1	1	2.41356e-05	PSMB6	4.61171e-11	-6.58296	-0.291309	1	1	1.68793e-06	RBX1	3.17125e-09	-5.92248	-0.259725	1	1	0.000116071	RPL39L	6.35499e-08	-5.40851	-0.233434	1	1	0.00232599	ARL6IP5
C15orf48	8.69091e-28	10.9257	1.15865	1	1	3.18096e-23	RPL37A	4.90365e-75	18.3285	0.744064	1	1	1.79478e-70	RPS28	4.56377e-29	11.19	0.642046	1	1	1.67039e-24	ARGLU1	6.90851e-10	-6.16817	-0.236301	1	1	2.52858e-05	RPLP0	4.67e-11	-6.58109	-0.303435	1	1	1.70927e-06	RGCC	3.20616e-09	-5.92068	-0.311105	1	1	0.000117348	TSPO	6.74868e-08	-5.39774	-0.295042	1	1	0.00247008	ATP5PD
PGM2L1	1.0348e-27	10.9098	0.706505	1	1	3.78746e-23	EI24	6.46653e-75	18.3134	0.642129	1	1	2.36681e-70	COPA	5.05631e-29	11.1809	0.535058	1	1	1.85066e-24	RBMS1	7.00501e-10	6.16598	0.249725	1	1	2.5639e-05	PSMA7	4.71286e-11	-6.57974	-0.298299	1	1	1.72495e-06	RPL15	3.51782e-09	-5.9054	-0.284878	1	1	0.000128756	RPS5	6.8318e-08	-5.39554	-0.306024	1	1	0.00250051	IL1RN
BCAT1	1.18536e-27	10.8974	0.787126	1	1	4.33852e-23	KTN1	8.13521e-75	18.3009	0.706385	1	1	2.97757e-70	DDA1	5.46533e-29	11.174	0.491605	1	1	2.00037e-24	LRRFIP1	7.36779e-10	6.15798	0.25431	1	1	2.69668e-05	ADRM1	4.72175e-11	-6.57946	-0.263994	1	1	1.72821e-06	SEC11A	3.52971e-09	-5.90485	-0.244313	1	1	0.000129191	MICOS10	6.94808e-08	-5.39251	-0.266948	1	1	0.00254307	COX17
IGF2	1.46853e-27	-10.8779	-0.546918	1	1	5.37496e-23	PCSK1N	8.20812e-75	18.3004	0.767003	1	1	3.00425e-70	CAPNS1	5.93974e-29	11.1666	0.569631	1	1	2.174e-24	LGMN	7.87887e-10	6.14735	0.268734	1	1	2.88375e-05	SMIM26	5.09981e-11	-6.56799	-0.266431	1	1	1.86658e-06	NDUFA7	3.63074e-09	-5.90019	-0.237153	1	1	0.000132889	PTGES3	7.10153e-08	-5.38858	-0.246371	1	1	0.00259923	TLE3
GUK1	1.49595e-27	10.8762	0.725937	1	1	5.47533e-23	CRLF1	9.36765e-75	-18.2932	-1.04343	1	1	3.42865e-70	RPS26	6.65838e-29	11.1565	0.582981	1	1	2.43703e-24	ACTR3	7.91198e-10	6.14668	0.248872	1	1	2.89586e-05	SUB1	5.13317e-11	-6.56702	-0.325657	1	1	1.87879e-06	NAPSA	3.65145e-09	-5.89926	-0.241038	1	1	0.000133647	RPS9	7.20943e-08	-5.38587	-0.291743	1	1	0.00263872	SOX4
RBM3	1.59165e-27	10.8706	0.707706	1	1	5.82558e-23	ACTN4	1.87127e-74	18.2555	0.675277	1	1	6.84903e-70	CDKN1A	7.08669e-29	11.1509	0.718556	1	1	2.5938e-24	ITGB2	8.29015e-10	6.13927	0.345346	1	1	3.03428e-05	FTH1	5.24879e-11	-6.5637	-0.357912	1	1	1.92111e-06	NDUFV3	3.75998e-09	-5.89442	-0.219182	1	1	0.000137619	RPS8	7.25397e-08	-5.38476	-0.301813	1	1	0.00265503	CCL4L2
GNAI3	1.64001e-27	10.8679	0.609517	1	1	6.0026e-23	SURF4	2.02722e-74	18.2511	0.570946	1	1	7.41983e-70	SFTA3	7.2758e-29	-11.1486	-0.601865	1	1	2.66302e-24	CPD	8.3308e-10	-6.13849	-0.251479	1	1	3.04915e-05	MDH2	5.54784e-11	-6.55544	-0.284192	1	1	2.03057e-06	COX7A2L	3.7797e-09	-5.89356	-0.238954	1	1	0.000138341	STMN2	7.47093e-08	5.37946	0.331776	1	1	0.00273444	RPL10
SFTA3	1.68716e-27	-10.8653	-0.687315	1	1	6.17518e-23	LIPG	2.07639e-74	18.2498	0.610833	1	1	7.59978e-70	GOLPH3	7.36157e-29	11.1475	0.491067	1	1	2.69441e-24	PPDPF	8.64289e-10	-6.13265	-0.285399	1	1	3.16338e-05	TXN	5.94931e-11	-6.54501	-0.334542	1	1	2.17751e-06	CISD2	3.88584e-09	-5.88898	-0.21204	1	1	0.000142226	AFP	7.70778e-08	-5.37384	-0.470426	1	1	0.00282112	MIF
RAC1	1.88265e-27	10.8553	0.727227	1	1	6.8907e-23	NCF2	2.59389e-74	18.2376	0.615775	1	1	9.49391e-70	ELOB	7.57575e-29	11.145	0.578429	1	1	2.7728e-24	CPVL	8.67997e-10	6.13197	0.275385	1	1	3.17695e-05	CXCL2	5.96187e-11	-6.54469	-0.531239	1	1	2.1821e-06	SNU13	3.911e-09	-5.88791	-0.23445	1	1	0.000143146	RAB25	7.81692e-08	-5.3713	-0.268251	1	1	0.00286107	VMP1
BICC1	2.32935e-27	10.8358	0.837076	1	1	8.52564e-23	PROX1	7.07341e-74	18.1827	0.747181	1	1	2.58894e-69	TMEM37	8.67965e-29	11.1329	0.538857	1	1	3.17684e-24	RPS7	9.23644e-10	-6.12208	-0.341884	1	1	3.38063e-05	TMEM208	6.18912e-11	-6.5391	-0.283323	1	1	2.26528e-06	RPS28	4.08376e-09	-5.88076	-0.283696	1	1	0.00014947	ATOX1	7.81927e-08	-5.37125	-0.282583	1	1	0.00286193	EMC7
ATP6V0C	2.40953e-27	10.8327	0.685091	1	1	8.81913e-23	ACTR2	7.54046e-74	18.1792	0.651081	1	1	2.75988e-69	GNB2	8.72298e-29	11.1324	0.566427	1	1	3.1927e-24	MAFB	1.07311e-09	6.09814	0.295239	1	1	3.92768e-05	BNIP3	6.19528e-11	-6.53895	-0.336775	1	1	2.26754e-06	RPS21	4.15145e-09	-5.87804	-0.255316	1	1	0.000151947	CXCL17	7.89828e-08	5.36944	0.280582	1	1	0.00289085	NEDD8
CDK2AP1	2.82576e-27	10.8181	0.698893	1	1	1.03426e-22	TUBA1A	7.75029e-74	18.1777	0.954455	1	1	2.83668e-69	CENPE	9.18077e-29	-11.1279	-0.946454	1	1	3.36025e-24	PDK4	1.14116e-09	6.0883	0.267638	1	1	4.17676e-05	SPINT2	6.2516e-11	-6.53759	-0.280422	1	1	2.28815e-06	MMP24OS	4.22034e-09	-5.87532	-0.242225	1	1	0.000154469	PSMA2	8.12919e-08	-5.36424	-0.266364	1	1	0.00297537	SPI1
CLIC1	2.90995e-27	10.8154	0.726675	1	1	1.06507e-22	IRS2	1.17563e-73	18.1548	0.616593	1	1	4.30293e-69	XRCC5	9.89538e-29	11.1212	0.551387	1	1	3.62181e-24	CD72	1.17027e-09	-6.08426	-0.242568	1	1	4.28331e-05	PRSS22	6.28709e-11	-6.53675	-0.328064	1	1	2.30114e-06	PROS1	4.24448e-09	-5.87437	-0.237587	1	1	0.000155352	MRPL15	8.28893e-08	-5.36072	-0.229683	1	1	0.00303383	LY96
PSMA2	2.99885e-27	10.8126	0.673447	1	1	1.09761e-22	TLN1	1.27044e-73	18.1506	0.607157	1	1	4.64993e-69	CCT3	1.01658e-28	11.1188	0.539586	1	1	3.72079e-24	NPM1	1.27448e-09	-6.07058	-0.319898	1	1	4.66474e-05	UBE2V2	6.38606e-11	-6.53441	-0.253697	1	1	2.33736e-06	PSMD8	4.25663e-09	-5.8739	-0.241337	1	1	0.000155797	RPS16	8.31173e-08	-5.36023	-0.277244	1	1	0.00304218	C4orf3
ST6GALNAC1	3.11696e-27	-10.8091	-0.654728	1	1	1.14084e-22	AP2S1	1.48037e-73	18.1422	0.750326	1	1	5.41829e-69	PTBP3	1.0659e-28	11.1145	0.530149	1	1	3.90129e-24	CAPZA1	1.40843e-09	6.05451	0.244649	1	1	5.15498e-05	TMED9	6.64712e-11	-6.52841	-0.274495	1	1	2.43291e-06	NME3	4.31416e-09	-5.87167	-0.231369	1	1	0.000157903	ATP5MC3	8.32601e-08	-5.35992	-0.281677	1	1	0.0030474	PSMA4
COL6A1	3.55704e-27	10.797	0.760151	1	1	1.30191e-22	HIF3A	1.68072e-73	-18.1352	-0.666105	1	1	6.15159e-69	PTPRF	1.08649e-28	11.1128	0.570297	1	1	3.97667e-24	LRP1	1.77639e-09	6.01704	0.242801	1	1	6.50177e-05	TRAPPC2L	6.86494e-11	-6.52358	-0.262501	1	1	2.51264e-06	LEPROTL1	4.32543e-09	-5.87124	-0.223212	1	1	0.000158315	H2AFJ	8.37948e-08	-5.35876	-0.277071	1	1	0.00306698	TAGLN2
PDXK	3.88819e-27	10.7888	0.71061	1	1	1.42312e-22	ATP5MF	1.7196e-73	18.1339	0.735818	1	1	6.29391e-69	DDR1	1.19098e-28	11.1046	0.491137	1	1	4.35912e-24	RPL8	1.83644e-09	-6.01165	-0.335752	1	1	6.72156e-05	TIMM13	7.05659e-11	-6.51945	-0.29014	1	1	2.58278e-06	RPL12	4.32652e-09	-5.8712	-0.310891	1	1	0.000158355	SNRPD2	8.39513e-08	-5.35842	-0.235553	1	1	0.0030727	SLC12A2
MAP4K4	4.17685e-27	10.7822	0.698595	1	1	1.52877e-22	NDUFB1	1.78956e-73	18.1318	0.629404	1	1	6.54996e-69	MIR205HG	1.29234e-28	-11.0973	-0.700147	1	1	4.73011e-24	RUNX1	1.89655e-09	6.00643	0.251889	1	1	6.94157e-05	RPL12	7.22636e-11	-6.51588	-0.355067	1	1	2.64492e-06	EIF3K	4.3284e-09	-5.87113	-0.252448	1	1	0.000158424	COA4	8.5373e-08	-5.35539	-0.250725	1	1	0.00312474	TYMP
DCBLD1	4.47339e-27	10.7759	0.735724	1	1	1.63731e-22	VIM	2.38409e-73	18.116	1.07099	1	1	8.726e-69	KDELR2	1.58062e-28	11.0793	0.566492	1	1	5.78524e-24	TAPBP	1.94117e-09	6.00265	0.248328	1	1	7.10488e-05	NDUFA1	7.29668e-11	-6.51443	-0.267419	1	1	2.67066e-06	SEC62	4.35221e-09	-5.87022	-0.23874	1	1	0.000159295	FKBP1A	8.74491e-08	-5.35104	-0.268747	1	1	0.00320072	SPRED1
OST4	5.1049e-27	10.7638	0.773251	1	1	1.86844e-22	CYP1B1	3.53993e-73	18.0942	0.956936	1	1	1.29565e-68	UCHL1	1.76405e-28	11.0695	0.588121	1	1	6.45659e-24	BHLHE41	2.04296e-09	5.99435	0.259896	1	1	7.47745e-05	VPS29	7.33391e-11	-6.51366	-0.275378	1	1	2.68428e-06	RPS4Y1	4.38599e-09	-5.86894	-0.301164	1	1	0.000160532	ESD	8.76387e-08	-5.35065	-0.254922	1	1	0.00320766	TPM3
CCT4	5.79323e-27	10.7521	0.628945	1	1	2.12038e-22	CD59	6.27693e-73	18.0626	0.766426	1	1	2.29742e-68	C2CD4A	1.90832e-28	11.0624	0.535155	1	1	6.98462e-24	DHCR24	2.04321e-09	-5.99433	-0.248646	1	1	7.47836e-05	H3F3B	7.51987e-11	-6.5099	-0.309522	1	1	2.75235e-06	MRPS25	4.51539e-09	-5.86411	-0.249959	1	1	0.000165268	COX4I1	8.78138e-08	-5.35029	-0.275467	1	1	0.00321407	TAX1BP1
NPNT	5.81287e-27	-10.7518	-0.593316	1	1	2.12757e-22	RPS26	7.59628e-73	18.0521	0.724649	1	1	2.78031e-68	PSMA2	1.96926e-28	11.0596	0.552412	1	1	7.20767e-24	EZR	2.29769e-09	-5.97523	-0.237095	1	1	8.40979e-05	CCT2	7.74222e-11	-6.50553	-0.274296	1	1	2.83373e-06	DPM3	4.57298e-09	-5.86201	-0.21219	1	1	0.000167376	EIF1B	8.80295e-08	-5.34985	-0.247237	1	1	0.00322197	RPL13A
NINJ1	6.02149e-27	10.7485	0.660873	1	1	2.20393e-22	LTB	9.06689e-73	18.0423	0.700216	1	1	3.31857e-68	TMEM51	2.00177e-28	11.0582	0.498724	1	1	7.32667e-24	GOLGB1	2.43906e-09	-5.96549	-0.24245	1	1	8.92721e-05	SRI	7.93906e-11	-6.50175	-0.29347	1	1	2.90578e-06	REXO2	4.65932e-09	-5.8589	-0.250431	1	1	0.000170536	CDC123	9.09466e-08	-5.34394	-0.22331	1	1	0.00332874	GPR65
CDC42	6.12748e-27	10.7469	0.668256	1	1	2.24272e-22	KRT15	9.64575e-73	-18.0389	-1.05619	1	1	3.53044e-68	PLPP2	2.38961e-28	11.0423	0.509662	1	1	8.74623e-24	IFI27L2	2.44984e-09	5.96477	0.24832	1	1	8.96665e-05	LSM4	8.27689e-11	-6.49548	-0.265677	1	1	3.02942e-06	GLRX	4.78198e-09	-5.85459	-0.22791	1	1	0.000175025	TRAM1	9.12046e-08	-5.34343	-0.299546	1	1	0.00333818	RPL7A
GLRX3	7.64247e-27	10.7265	0.605445	1	1	2.79722e-22	RPS21	1.03465e-72	18.035	0.708544	1	1	3.78694e-68	MT-CO3	2.85312e-28	11.0263	0.580376	1	1	1.04427e-23	C1orf162	2.4653e-09	5.96374	0.293605	1	1	9.02324e-05	KLHL5	8.70671e-11	-6.48785	-0.287008	1	1	3.18674e-06	GOPC	4.84984e-09	-5.85224	-0.222369	1	1	0.000177509	HMGA1	9.14636e-08	-5.34292	-0.256734	1	1	0.00334766	CHCHD1
RPL37A	8.07942e-27	10.7214	0.722524	1	1	2.95715e-22	PLS3	1.68607e-72	18.008	0.643063	1	1	6.1712e-68	ARL4C	2.8617e-28	-11.026	-0.578612	1	1	1.04741e-23	GABPB1-AS1	2.5265e-09	-5.95973	-0.235599	1	1	9.24725e-05	ID1	8.7738e-11	-6.4867	-0.429736	1	1	3.2113e-06	ZBTB8OS	4.87096e-09	-5.85152	-0.22087	1	1	0.000178282	KRT19	9.18235e-08	-5.3422	-0.367531	1	1	0.00336083	TPM1
MYO1C	8.30685e-27	10.7188	0.66355	1	1	3.04039e-22	COPB1	2.22576e-72	17.9926	0.595048	1	1	8.1465e-68	BHLHE40	3.08158e-28	11.0194	0.507482	1	1	1.12789e-23	KRT8	2.64269e-09	-5.95238	-0.382474	1	1	9.67249e-05	TRAPPC1	8.85739e-11	-6.48527	-0.283525	1	1	3.24189e-06	MICOS13	4.89548e-09	-5.85069	-0.250895	1	1	0.000179179	SNHG7	9.26397e-08	-5.3406	-0.253163	1	1	0.00339071	SLC25A3
PFKP	8.63203e-27	10.7153	0.626923	1	1	3.15941e-22	HSPE1	2.84863e-72	17.9789	0.755067	1	1	1.04263e-67	LARP6	3.22516e-28	11.0153	0.493107	1	1	1.18044e-23	AKR1C2	2.68447e-09	-5.94981	-0.239774	1	1	9.82544e-05	REXO2	9.10774e-11	-6.48107	-0.275063	1	1	3.33352e-06	FAU	4.95076e-09	-5.84882	-0.278239	1	1	0.000181203	HM13	9.46182e-08	-5.33677	-0.246291	1	1	0.00346312	PPIA
YBX3	9.24965e-27	10.7089	0.700653	1	1	3.38547e-22	APP	3.34063e-72	17.9701	0.715816	1	1	1.2227e-67	ATP5MPL	3.32091e-28	11.0126	0.555594	1	1	1.21549e-23	C12orf57	3.34371e-09	-5.91377	-0.23403	1	1	0.000122383	RPS25	9.31282e-11	-6.47771	-0.304297	1	1	3.40859e-06	TRAPPC1	5.00408e-09	-5.84704	-0.254629	1	1	0.000183154	ATP5PO	9.94086e-08	-5.3278	-0.256545	1	1	0.00363845	CHIT1
TUBB	9.46988e-27	10.7067	0.859068	1	1	3.46607e-22	RTL8C	4.18042e-72	17.9577	0.631108	1	1	1.53008e-67	HINT1	3.33698e-28	11.0122	0.599479	1	1	1.22137e-23	ANKH	3.42872e-09	5.90963	0.247372	1	1	0.000125495	SNHG16	1.01337e-10	-6.46494	-0.288368	1	1	3.70902e-06	SAP18	5.2208e-09	-5.83998	-0.238556	1	1	0.000191086	ARF4	1.01696e-07	-5.32367	-0.262227	1	1	0.00372218	ACER3
A1BG	9.91136e-27	10.7025	0.640202	1	1	3.62766e-22	ADGRG1	4.18894e-72	17.9575	0.567853	1	1	1.53319e-67	VCP	4.07039e-28	10.9943	0.531688	1	1	1.4898e-23	SSR2	3.50388e-09	-5.90606	-0.261221	1	1	0.000128245	CLDN9	1.0154e-10	-6.46464	-0.28269	1	1	3.71646e-06	RPL21	5.28035e-09	-5.83809	-0.284378	1	1	0.000193266	NSA2	1.03544e-07	-5.32039	-0.235763	1	1	0.00378981	KIF5B
MICAL2	1.27433e-26	10.6792	0.664965	1	1	4.66416e-22	FBLIM1	6.12029e-72	17.9365	0.583062	1	1	2.24009e-67	SMS	5.9232e-28	10.9604	0.517492	1	1	2.16795e-23	RGS10	3.94968e-09	5.88629	0.250721	1	1	0.000144562	DPY30	1.01594e-10	-6.46456	-0.255796	1	1	3.71844e-06	SPINT1	5.32186e-09	-5.83678	-0.273156	1	1	0.000194786	RPL10	1.04205e-07	-5.31923	-0.319303	1	1	0.00381402	WDR26
ARPC5	1.42209e-26	10.669	0.695403	1	1	5.20498e-22	DAD1	8.67223e-72	17.9171	0.746334	1	1	3.17412e-67	ATP6V1E1	6.6073e-28	10.9505	0.488307	1	1	2.41834e-23	CYP51A1	4.02654e-09	-5.8831	-0.258878	1	1	0.000147375	TAF10	1.08793e-10	-6.4542	-0.251347	1	1	3.98192e-06	UQCRH	5.3255e-09	-5.83667	-0.274921	1	1	0.000194919	CCT5	1.04591e-07	-5.31856	-0.253783	1	1	0.00382813	PFDN2
SYNPO	1.47879e-26	10.6653	0.632968	1	1	5.41253e-22	MANF	9.69481e-72	17.9109	0.646562	1	1	3.5484e-67	CHURC1	7.09719e-28	10.944	0.53895	1	1	2.59764e-23	TPP1	4.23723e-09	5.87466	0.240993	1	1	0.000155087	GTF2H5	1.09127e-10	-6.45373	-0.29134	1	1	3.99415e-06	AIMP1	5.36433e-09	-5.83546	-0.210477	1	1	0.00019634	ACAT2	1.04815e-07	-5.31817	-0.277269	1	1	0.00383634	UBA52
MRPL41	1.58704e-26	10.6588	0.677221	1	1	5.80871e-22	LYPD1	1.15916e-71	17.901	0.584975	1	1	4.24266e-67	ZMYND8	7.45599e-28	10.9396	0.489174	1	1	2.72897e-23	RNASE4	4.39389e-09	-5.86864	-0.231146	1	1	0.000160821	TMEM14B	1.1025e-10	-6.45218	-0.267019	1	1	4.03526e-06	MRPL34	5.44959e-09	-5.83283	-0.236383	1	1	0.00019946	LSM3	1.10809e-07	-5.30804	-0.251478	1	1	0.00405571	RCSD1
ACTR3	1.70658e-26	10.652	0.689285	1	1	6.24624e-22	SPTBN1	1.55004e-71	17.8848	0.764821	1	1	5.6733e-67	HSPH1	7.64292e-28	10.9373	0.530493	1	1	2.79739e-23	CH25H	4.86358e-09	-5.85177	-0.235215	1	1	0.000178012	LAPTM4A	1.10597e-10	-6.45171	-0.285538	1	1	4.04796e-06	RPS23	5.46037e-09	-5.8325	-0.297876	1	1	0.000199855	CKB	1.12009e-07	-5.30608	-0.303124	1	1	0.00409965	CTSH
MUC16	1.76299e-26	-10.649	-0.594181	1	1	6.4527e-22	UQCRB	1.71572e-71	17.8791	0.736551	1	1	6.2797e-67	SURF4	8.70949e-28	10.9255	0.484806	1	1	3.18776e-23	STARD10	4.89633e-09	-5.85066	-0.234486	1	1	0.000179211	COX5A	1.11073e-10	-6.45106	-0.293222	1	1	4.06538e-06	RPS13	5.81304e-09	-5.82205	-0.278998	1	1	0.000212763	FKBP3	1.16418e-07	-5.29903	-0.239367	1	1	0.00426102	OST4
GPR157	1.7763e-26	10.6483	0.631592	1	1	6.50142e-22	SOX4	2.10789e-71	17.8676	0.863429	1	1	7.71511e-67	RPS6KA3	9.79705e-28	10.9148	0.479783	1	1	3.58582e-23	POMP	5.69308e-09	5.82553	0.278362	1	1	0.000208372	H2AFZ	1.11123e-10	-6.45099	-0.334612	1	1	4.06723e-06	EIF1	6.12252e-09	-5.81338	-0.273251	1	1	0.00022409	PSMC5	1.19302e-07	-5.29456	-0.238643	1	1	0.00436656	CAPG
UBE2L3	1.83713e-26	10.6451	0.637903	1	1	6.72408e-22	CKAP4	2.29401e-71	17.8629	0.619477	1	1	8.39631e-67	TMEM265	9.90409e-28	10.9138	0.575172	1	1	3.625e-23	RPL7	6.20979e-09	-5.81101	-0.307251	1	1	0.000227285	ELOB	1.12916e-10	-6.44856	-0.29148	1	1	4.13282e-06	GM2A	6.15045e-09	-5.81261	-0.220758	1	1	0.000225113	EIF1	1.196e-07	-5.29411	-0.293355	1	1	0.0043775	SRP14
SNAI2	1.95521e-26	10.6393	0.737986	1	1	7.15625e-22	VDAC2	2.45808e-71	17.859	0.703537	1	1	8.99681e-67	DAD1	1.01713e-27	10.9114	0.568076	1	1	3.72279e-23	RPLP0	6.40587e-09	-5.8058	-0.302456	1	1	0.000234461	MRPL52	1.15809e-10	-6.44473	-0.287771	1	1	4.23872e-06	GIPC1	6.34907e-09	-5.80729	-0.240418	1	1	0.000232382	PGK1	1.22379e-07	-5.28991	-0.267455	1	1	0.00447919	RPS12
FAM114A1	1.95666e-26	10.6393	0.711264	1	1	7.16156e-22	CHCHD10	2.64897e-71	17.8549	0.714501	1	1	9.69549e-67	SRP14	1.02149e-27	10.911	0.598377	1	1	3.73877e-23	SLC7A7	7.17301e-09	5.78682	0.235169	1	1	0.000262539	MRPL54	1.15917e-10	-6.44459	-0.261952	1	1	4.24268e-06	ATP6V0C	6.68608e-09	-5.79863	-0.252951	1	1	0.000244717	MAP1LC3B	1.22893e-07	-5.28914	-0.240652	1	1	0.004498	FXYD5
TNFAIP8	2.28929e-26	10.6246	0.629914	1	1	8.37903e-22	ELOC	2.65832e-71	17.8547	0.65241	1	1	9.72971e-67	UBL5	1.22176e-27	10.8947	0.577091	1	1	4.47177e-23	TSC22D3	7.89142e-09	-5.77076	-0.300041	1	1	0.000288834	SERF2	1.17052e-10	-6.44311	-0.338974	1	1	4.28424e-06	NDUFB9	6.759e-09	-5.79681	-0.253473	1	1	0.000247386	ABCF1	1.23279e-07	-5.28857	-0.23726	1	1	0.00451214	ZNF706
DYNLL1	2.44329e-26	10.6185	0.781899	1	1	8.94269e-22	LCN2	2.88748e-71	17.8501	0.732202	1	1	1.05685e-66	RPL12	1.27331e-27	10.8909	0.673335	1	1	4.66046e-23	CD44	7.93689e-09	5.76979	0.284548	1	1	0.000290498	RPS3	1.19419e-10	-6.44007	-0.333175	1	1	4.37085e-06	TMEM165	6.85487e-09	-5.79444	-0.230113	1	1	0.000250895	SNHG29	1.23769e-07	-5.28784	-0.315719	1	1	0.00453008	RBM8A
LINC00519	2.58887e-26	10.6131	0.750174	1	1	9.47551e-22	ARF3	4.39193e-71	17.8266	0.548496	1	1	1.60749e-66	DYNC1H1	1.29182e-27	10.8896	0.561038	1	1	4.72817e-23	HES4	8.18401e-09	-5.76462	-0.232631	1	1	0.000299543	CTSC	1.22624e-10	-6.43605	-0.443287	1	1	4.48817e-06	PSMB2	7.10376e-09	-5.78845	-0.234734	1	1	0.000260005	SSR3	1.27061e-07	-5.28303	-0.261016	1	1	0.00465058	PECAM1
RAP2B	2.65281e-26	10.6109	0.679728	1	1	9.70953e-22	DMKN	4.73269e-71	17.8224	0.695202	1	1	1.73221e-66	MAGED1	1.30918e-27	10.8884	0.526069	1	1	4.79173e-23	AGR3	8.19249e-09	-5.76445	-0.232644	1	1	0.000299853	AP1M2	1.23769e-10	-6.43464	-0.25499	1	1	4.53008e-06	RPL5	7.21076e-09	-5.78594	-0.280465	1	1	0.000263921	ATP5MG	1.37461e-07	-5.26861	-0.26332	1	1	0.0050312	MBD4
PTPRF	2.66591e-26	10.6104	0.640539	1	1	9.75751e-22	PHLDB2	1.03212e-70	17.7788	0.583816	1	1	3.77766e-66	SYNJ2	1.39923e-27	10.8823	0.49595	1	1	5.12133e-23	FAM49A	8.20287e-09	5.76424	0.238784	1	1	0.000300233	CLTB	1.26372e-10	-6.43147	-0.34138	1	1	4.62534e-06	SERPINA3	7.30963e-09	-5.78365	-0.486726	1	1	0.00026754	TNFSF15	1.44033e-07	-5.26003	-0.241257	1	1	0.00527175	LILRB2
SUB1	2.76951e-26	10.6068	0.749854	1	1	1.01367e-21	CDC42	1.10239e-70	17.7751	0.655179	1	1	4.03486e-66	TGFB1	1.43402e-27	10.8801	0.49901	1	1	5.24866e-23	GAS5	8.33324e-09	-5.76158	-0.288682	1	1	0.000305005	ATP5MF	1.27392e-10	-6.43025	-0.288614	1	1	4.66269e-06	NDUFA6	7.35073e-09	-5.78271	-0.229402	1	1	0.000269044	CHURC1	1.44529e-07	-5.2594	-0.262403	1	1	0.00528991	SPCS2
IGFBP4	2.79857e-26	10.6059	0.960882	1	1	1.02431e-21	TUBA1C	1.31551e-70	17.7652	0.661525	1	1	4.81491e-66	ZBTB7A	1.51174e-27	10.8753	0.505646	1	1	5.53311e-23	RDX	8.34087e-09	-5.76142	-0.239596	1	1	0.000305284	EFNA1	1.2869e-10	-6.42871	-0.275617	1	1	4.71018e-06	RAB13	7.35681e-09	-5.78257	-0.24201	1	1	0.000269267	MRPL13	1.51976e-07	-5.25015	-0.238602	1	1	0.00556249	TUBA1C
PIK3R1	2.99842e-26	-10.5994	-0.629574	1	1	1.09745e-21	IFITM3	1.35136e-70	17.7637	0.70114	1	1	4.94613e-66	MANF	1.54043e-27	10.8736	0.543852	1	1	5.63813e-23	HMGCR	8.79749e-09	-5.75242	-0.22602	1	1	0.000321997	GTF3A	1.29533e-10	-6.42772	-0.252523	1	1	4.74103e-06	BCAP29	7.40793e-09	-5.78141	-0.207433	1	1	0.000271138	CFL1	1.52206e-07	-5.24987	-0.287689	1	1	0.00557089	NDUFB5
KRT6B	3.05335e-26	10.5977	0.901866	1	1	1.11756e-21	MRPL41	1.88623e-70	17.7449	0.702197	1	1	6.90379e-66	PRKDC	1.6327e-27	10.8683	0.548115	1	1	5.97583e-23	NCL	1.00286e-08	-5.73024	-0.266525	1	1	0.000367056	RNF181	1.37259e-10	-6.4189	-0.265276	1	1	5.02382e-06	CLDN7	7.45355e-09	-5.78037	-0.266225	1	1	0.000272807	SLC25A6	1.56518e-07	-5.24472	-0.274971	1	1	0.0057287	PRPF40A
VDAC1	3.49415e-26	10.5851	0.638784	1	1	1.27889e-21	BAMBI	1.9076e-70	17.7443	0.59292	1	1	6.98199e-66	SPINK1	1.70325e-27	10.8644	1.0531	1	1	6.23407e-23	PLXDC2	1.02563e-08	5.72644	0.246637	1	1	0.000375391	CCDC124	1.41104e-10	-6.4147	-0.241419	1	1	5.16454e-06	PDLIM2	7.46304e-09	-5.78016	-0.213912	1	1	0.000273155	RPL21	1.56711e-07	-5.24449	-0.277756	1	1	0.00573578	SRSF5
MICOS13	3.64739e-26	10.5811	0.68475	1	1	1.33498e-21	MTDH	5.37287e-70	17.686	0.641666	1	1	1.96652e-65	NFE2L2	1.77761e-27	10.8605	0.594079	1	1	6.50623e-23	PSTPIP2	1.07739e-08	5.71807	0.248174	1	1	0.000394334	SARNP	1.43854e-10	-6.41175	-0.23345	1	1	5.26521e-06	C1orf122	7.68239e-09	-5.77528	-0.233092	1	1	0.000281183	AURKAIP1	1.57655e-07	-5.24339	-0.260559	1	1	0.00577034	GPX4
SOX9	3.78827e-26	10.5775	0.774785	1	1	1.38655e-21	CENPE	5.82046e-70	-17.6815	-0.991157	1	1	2.13035e-65	ABCC3	1.84207e-27	10.8573	0.483382	1	1	6.74216e-23	EEF1D	1.09196e-08	-5.71579	-0.25774	1	1	0.00039967	CALM1	1.48149e-10	-6.40727	-0.286214	1	1	5.42239e-06	ALG5	7.71567e-09	-5.77456	-0.204786	1	1	0.000282401	BAX	1.58469e-07	-5.24244	-0.282637	1	1	0.00580013	BID
CSNK1E	3.90016e-26	10.5748	0.609762	1	1	1.4275e-21	PFDN4	8.59886e-70	17.6595	0.549594	1	1	3.14727e-65	EEF2	1.96032e-27	10.8516	0.6345	1	1	7.17496e-23	SERPINB1	1.10005e-08	5.71453	0.245983	1	1	0.000402631	ASPH	1.57324e-10	-6.3981	-0.245533	1	1	5.75823e-06	RPLP2	7.74286e-09	-5.77396	-0.27227	1	1	0.000283396	BNIP3	1.5901e-07	-5.24181	-0.230564	1	1	0.00581993	REX1BD
DBN1	4.18184e-26	10.5683	0.637902	1	1	1.53059e-21	ATP5MC1	9.4004e-70	17.6545	0.664926	1	1	3.44064e-65	GTF2I	2.15246e-27	10.843	0.583687	1	1	7.8782e-23	RPS4Y1	1.14325e-08	-5.70798	-0.285953	1	1	0.000418439	DUSP6	1.6804e-10	-6.38803	-0.403982	1	1	6.15044e-06	PSMA3	7.95714e-09	-5.76936	-0.233159	1	1	0.000291239	PSMC1	1.59485e-07	-5.24126	-0.222847	1	1	0.0058373	NAA38
CITED4	4.64727e-26	10.5584	1.00039	1	1	1.70095e-21	QPRT	1.06814e-69	17.6473	0.764143	1	1	3.90949e-65	CD81	2.18558e-27	10.8416	0.566823	1	1	7.99943e-23	SYK	1.18626e-08	5.70169	0.236152	1	1	0.000434182	NDUFAB1	1.68619e-10	-6.3875	-0.271415	1	1	6.17163e-06	MPV17	8.15189e-09	-5.76529	-0.202756	1	1	0.000298367	NDUFA11	1.61077e-07	-5.23943	-0.256538	1	1	0.00589558	LIMD2
MANCR	4.83915e-26	10.5546	0.746883	1	1	1.77118e-21	ATP1A1	1.78395e-69	17.6183	0.724871	1	1	6.52944e-65	ARHGDIA	2.22181e-27	10.8401	0.498853	1	1	8.13206e-23	RNF213	1.19872e-08	5.69991	0.230542	1	1	0.000438742	RAC3	1.69224e-10	-6.38695	-0.232819	1	1	6.19377e-06	CCPG1	8.26417e-09	-5.76298	-0.207081	1	1	0.000302477	JAGN1	1.68855e-07	-5.23072	-0.221952	1	1	0.00618028	RAP1B
LEPROT	4.97937e-26	10.5519	0.790277	1	1	1.8225e-21	DDX21	1.98077e-69	17.6123	0.5693	1	1	7.24983e-65	EI24	2.37233e-27	10.8341	0.539769	1	1	8.68295e-23	RPS6	1.20343e-08	-5.69924	-0.32717	1	1	0.000440466	RPL11	1.75177e-10	-6.38166	-0.325162	1	1	6.41165e-06	SRSF9	8.4103e-09	-5.76002	-0.23555	1	1	0.000307825	NDUFA4	1.7392e-07	-5.22525	-0.263545	1	1	0.00636566	RHOA
CCND1	5.76361e-26	10.5381	1.09716	1	1	2.10954e-21	ASS1	2.20609e-69	17.6062	0.585987	1	1	8.07451e-65	TMEM123	2.37775e-27	10.8339	0.518142	1	1	8.70279e-23	OAZ1	1.2614e-08	5.69121	0.267018	1	1	0.000461684	SSB	1.79495e-10	-6.37793	-0.261989	1	1	6.5697e-06	ARF4	8.43113e-09	-5.7596	-0.231019	1	1	0.000308588	ACP1	1.74939e-07	-5.22417	-0.233215	1	1	0.00640295	H2AFJ
S100A13	5.97052e-26	10.5348	0.749424	1	1	2.18527e-21	C9orf16	2.84739e-69	17.5918	0.675442	1	1	1.04217e-64	LINC00963	2.43403e-27	10.8318	0.484673	1	1	8.90881e-23	CEP170	1.2666e-08	5.69051	0.23321	1	1	0.000463588	F3	1.79887e-10	-6.3776	-0.421337	1	1	6.58403e-06	MPST	8.46317e-09	-5.75896	-0.223455	1	1	0.00030976	STAP2	1.79841e-07	-5.21905	-0.239127	1	1	0.00658235	NDUFA6
CTSC	6.36339e-26	10.5288	0.986705	1	1	2.32906e-21	WNK1	5.41758e-69	17.5553	0.63677	1	1	1.98289e-64	ARPC2	2.6242e-27	10.8249	0.650085	1	1	9.60485e-23	GNA15	1.2716e-08	5.68984	0.2457	1	1	0.000465417	SAP18	1.82311e-10	-6.37555	-0.257597	1	1	6.67278e-06	TMEM30A	8.48626e-09	-5.7585	-0.223431	1	1	0.000310606	ARF5	1.81818e-07	-5.21703	-0.231236	1	1	0.00665473	HPGDS
ANXA3	6.7131e-26	10.5238	0.843043	1	1	2.45706e-21	AMIGO2	6.45458e-69	17.5454	0.59705	1	1	2.36244e-64	TMEM258	2.67008e-27	10.8233	0.563431	1	1	9.77277e-23	NACA	1.27972e-08	-5.68875	-0.307938	1	1	0.000468391	NPM1	1.84042e-10	-6.3741	-0.305159	1	1	6.73612e-06	SERF2	8.52247e-09	-5.75779	-0.280788	1	1	0.000311931	KRT10	1.83596e-07	-5.21522	-0.277642	1	1	0.00671979	FAM49B
TM4SF1	6.8511e-26	10.5219	1.36124	1	1	2.50757e-21	TUBB	9.7071e-69	17.5222	0.82508	1	1	3.55289e-64	EIF2S3	2.71259e-27	10.8218	0.481306	1	1	9.92836e-23	RHOQ	1.29453e-08	5.68679	0.254337	1	1	0.000473811	TMEM258	1.90279e-10	-6.36899	-0.280712	1	1	6.96441e-06	FIS1	8.98063e-09	-5.74894	-0.244013	1	1	0.0003287	ATP5PF	1.86477e-07	-5.21234	-0.267704	1	1	0.00682525	ITGB1
SOX4	6.92858e-26	10.5208	0.902224	1	1	2.53593e-21	NAMPT	1.06562e-68	17.5169	0.630041	1	1	3.90027e-64	ATP6V0C	3.42591e-27	10.8004	0.555918	1	1	1.25392e-22	FLNA	1.33477e-08	5.68155	0.240703	1	1	0.000488541	HNMT	1.90319e-10	-6.36896	-0.270755	1	1	6.96585e-06	TRIAP1	9.00904e-09	-5.7484	-0.20775	1	1	0.00032974	RANBP1	1.87332e-07	-5.21149	-0.258824	1	1	0.00685653	CHCHD7
LMNA	8.51009e-26	10.5014	0.663413	1	1	3.11478e-21	RHOBTB3	1.36868e-68	17.5026	0.797097	1	1	5.00952e-64	PTPN11	4.29022e-27	10.7798	0.491684	1	1	1.57026e-22	SNHG8	1.38752e-08	-5.67492	-0.23196	1	1	0.000507846	AGTRAP	2.05299e-10	-6.35732	-0.230613	1	1	7.51415e-06	TFPI	9.50471e-09	-5.73934	-0.318486	1	1	0.000347882	ALG5	1.88363e-07	-5.21047	-0.221145	1	1	0.00689429	IER5
SNRPE	1.0118e-25	10.4851	0.658855	1	1	3.70329e-21	ITM2B	1.42631e-68	17.5003	0.703322	1	1	5.22043e-64	PDE5A	4.3685e-27	10.7781	0.51	1	1	1.59891e-22	PCOLCE2	1.511e-08	5.66031	0.243255	1	1	0.00055304	EIF3I	2.07448e-10	-6.35572	-0.251184	1	1	7.59279e-06	SRP19	9.75338e-09	-5.73496	-0.22841	1	1	0.000356984	ETHE1	1.8992e-07	-5.20894	-0.233159	1	1	0.00695127	ATP6V1F
STK38L	1.14733e-25	10.4732	0.664372	1	1	4.19936e-21	LAMB2	1.49184e-68	17.4977	0.588722	1	1	5.46028e-64	WDR45B	4.43924e-27	10.7766	0.47097	1	1	1.62481e-22	PEBP1	1.54329e-08	-5.65668	-0.286318	1	1	0.000564861	LSM3	2.1045e-10	-6.35352	-0.260698	1	1	7.70266e-06	NOP10	9.95201e-09	-5.73154	-0.257515	1	1	0.000364253	RPS6	1.91474e-07	-5.20743	-0.294394	1	1	0.00700815	EMP3
COL17A1	1.14737e-25	10.4732	0.960563	1	1	4.19948e-21	RAB10	2.27227e-68	17.4737	0.58265	1	1	8.31672e-64	POLD4	4.58308e-27	10.7737	0.521247	1	1	1.67745e-22	CDKN1A	1.57269e-08	5.65344	0.270511	1	1	0.000575619	FKBP1A	2.1098e-10	-6.35313	-0.275989	1	1	7.72209e-06	IGFBP4	1.0011e-08	-5.73054	-0.277939	1	1	0.000366414	NDUFB3	1.93871e-07	-5.20512	-0.241257	1	1	0.00709585	DPH3
RHOA	1.23001e-25	10.4666	0.619119	1	1	4.50195e-21	CSTB	3.15947e-68	17.4549	0.80096	1	1	1.1564e-63	PKM	5.57782e-27	10.7556	0.61734	1	1	2.04154e-22	GNAQ	1.91903e-08	5.61915	0.235377	1	1	0.000702383	TRAF4	2.11691e-10	-6.35261	-0.248137	1	1	7.74811e-06	RTN4	1.01354e-08	-5.72845	-0.262485	1	1	0.000370965	ATP5F1D	1.94673e-07	-5.20435	-0.274932	1	1	0.00712521	MS4A4A
SPTBN1	1.34721e-25	10.458	0.794915	1	1	4.93093e-21	PDCD5	3.49652e-68	17.4491	0.642423	1	1	1.27976e-63	SFTPA1	5.94963e-27	-10.7496	-0.636389	1	1	2.17763e-22	RPS2	1.92752e-08	-5.61838	-0.325532	1	1	0.000705492	CUTA	2.12298e-10	-6.35217	-0.271299	1	1	7.7703e-06	ADK	1.04077e-08	-5.72395	-0.213113	1	1	0.000380931	FDFT1	1.97622e-07	-5.20156	-0.305227	1	1	0.00723316	TOMM7
MRPS21	1.4582e-25	10.4505	0.677083	1	1	5.33714e-21	BMP1	3.92514e-68	17.4425	0.578394	1	1	1.43664e-63	KPNB1	7.09155e-27	10.7334	0.561722	1	1	2.59558e-22	COL18A1	1.93429e-08	-5.61778	-0.227451	1	1	0.000707969	TKT	2.12832e-10	-6.35178	-0.263292	1	1	7.78985e-06	CDKN2B	1.05833e-08	-5.72111	-0.29583	1	1	0.00038736	KRTCAP2	1.97719e-07	-5.20147	-0.260616	1	1	0.00723671	COPS9
SHISA5	1.49144e-25	10.4483	0.580894	1	1	5.45882e-21	NXN	3.94226e-68	17.4423	0.556069	1	1	1.4429e-63	JUNB	7.81401e-27	10.7245	0.626275	1	1	2.86001e-22	SPINT2	1.93828e-08	-5.61742	-0.263401	1	1	0.00070943	RBM3	2.15831e-10	-6.34963	-0.29252	1	1	7.89963e-06	FMO2	1.06118e-08	-5.72065	-0.349862	1	1	0.000388403	ORMDL2	1.99762e-07	-5.19956	-0.238368	1	1	0.0073115	COL1A1
RALA	1.50121e-25	10.4477	0.626998	1	1	5.49457e-21	PHLDA3	4.7218e-68	17.4319	0.563096	1	1	1.72822e-63	AP2M1	8.09604e-27	10.7212	0.524599	1	1	2.96323e-22	RPN1	1.93903e-08	5.61735	0.230694	1	1	0.000709706	POLR2K	2.16001e-10	-6.34951	-0.267006	1	1	7.90584e-06	MICOS10	1.10322e-08	-5.71405	-0.256724	1	1	0.000403788	EIF4E2	2.04507e-07	-5.19519	-0.233162	1	1	0.00748516	PCBP1
EIF6	1.53767e-25	10.4454	0.695769	1	1	5.62801e-21	ABCA1	5.61327e-68	17.422	0.569418	1	1	2.05451e-63	RPL22	8.28114e-27	10.7191	0.570796	1	1	3.03098e-22	RCN2	2.07839e-08	-5.60535	-0.222748	1	1	0.000760713	CAMTA1	2.26723e-10	-6.34205	-0.26057	1	1	8.29829e-06	RPL30	1.16349e-08	-5.70499	-0.271325	1	1	0.000425848	MED31	2.10233e-07	-5.19005	-0.229607	1	1	0.00769474	TMEM97
CCDC167	1.64626e-25	10.4389	0.600284	1	1	6.02549e-21	ATP6V0C	6.4998e-68	17.4137	0.67868	1	1	2.37899e-63	SMIM30	8.57308e-27	10.7159	0.483619	1	1	3.13783e-22	RAP2B	2.40353e-08	5.58012	0.226577	1	1	0.000879717	CMTM6	2.2995e-10	-6.33988	-0.236943	1	1	8.4164e-06	TMEM35B	1.2107e-08	-5.69821	-0.202721	1	1	0.00044313	ZNF706	2.16932e-07	-5.18421	-0.252738	1	1	0.00793994	HNRNPAB
MYOF	1.64894e-25	10.4388	0.687423	1	1	6.03528e-21	RAP2B	1.0692e-67	17.3851	0.563133	1	1	3.91338e-63	GOLM1	1.15359e-26	10.6884	0.480592	1	1	4.22226e-22	PLSCR1	2.41728e-08	5.57913	0.224575	1	1	0.000884747	RPS4X	2.36161e-10	-6.33577	-0.332922	1	1	8.64375e-06	ARL1	1.21509e-08	-5.6976	-0.203186	1	1	0.000444734	IFI27L2	2.18886e-07	-5.18254	-0.238012	1	1	0.00801143	DHRS3
LAYN	1.65429e-25	10.4385	0.691086	1	1	6.05486e-21	TIMP2	1.58425e-67	17.3626	0.571832	1	1	5.79852e-63	LEPROT	1.28005e-26	10.6787	0.511748	1	1	4.68512e-22	ABL2	2.57406e-08	5.56819	0.239864	1	1	0.000942132	PRMT1	2.4166e-10	-6.33222	-0.275498	1	1	8.84499e-06	SLC22A31	1.21938e-08	-5.69699	-0.213569	1	1	0.000446307	ZNHIT1	2.1965e-07	-5.18189	-0.25139	1	1	0.0080394	PSMB3
PPP1R18	1.65858e-25	10.4382	0.605158	1	1	6.07056e-21	CAPN1	1.78589e-67	17.3557	0.567288	1	1	6.53654e-63	TESC	1.88712e-26	10.6426	0.766159	1	1	6.90706e-22	FGD4	2.57782e-08	5.56793	0.228126	1	1	0.000943506	CHMP2B	2.50764e-10	-6.32651	-0.2442	1	1	9.17821e-06	ATP5PF	1.25508e-08	-5.69207	-0.258889	1	1	0.000459371	C11orf58	2.22479e-07	-5.1795	-0.248067	1	1	0.00814294	SEC62
IGF1R	1.66251e-25	10.438	0.675511	1	1	6.08494e-21	FAM3C	1.96712e-67	17.3502	0.544247	1	1	7.19985e-63	FKBP10	2.03672e-26	10.6355	0.479254	1	1	7.45461e-22	TUBA1C	2.8703e-08	5.54917	0.24863	1	1	0.00105056	KRTCAP2	2.60258e-10	-6.32077	-0.282072	1	1	9.5257e-06	EMC7	1.27467e-08	-5.68943	-0.205036	1	1	0.000466541	UBL5	2.2403e-07	-5.17821	-0.271733	1	1	0.00819972	BST2
FLRT2	1.701e-25	10.4358	0.758898	1	1	6.22584e-21	DDR1	2.29211e-67	17.3414	0.545393	1	1	8.38936e-63	APCDD1	2.07009e-26	-10.634	-0.512066	1	1	7.57672e-22	COL1A1	2.98222e-08	5.54248	0.261869	1	1	0.00109152	GNAS	2.70599e-10	-6.31475	-0.297799	1	1	9.90418e-06	EEF1D	1.29788e-08	-5.68634	-0.248729	1	1	0.000475038	SERF2	2.2982e-07	-5.17344	-0.29792	1	1	0.00841165	EIF3A
NEDD8	1.85879e-25	10.4274	0.715849	1	1	6.80335e-21	CD24	2.60756e-67	17.334	0.794593	1	1	9.54395e-63	SEC31A	2.25074e-26	10.6262	0.504937	1	1	8.23792e-22	DDIT4L	3.08403e-08	5.5366	0.242653	1	1	0.00112879	NDUFA3	2.75826e-10	-6.31179	-0.256817	1	1	1.00955e-05	NAA20	1.34163e-08	-5.68068	-0.207319	1	1	0.000491049	ISOC2	2.3484e-07	-5.16941	-0.224412	1	1	0.00859538	SAMHD1
PTBP3	2.6878e-25	10.3923	0.648342	1	1	9.83762e-21	ARF4	3.19975e-67	17.3222	0.632521	1	1	1.17114e-62	ATP5MC1	3.09358e-26	10.5965	0.552383	1	1	1.13228e-21	RPS27L	3.19745e-08	5.53027	0.296149	1	1	0.0011703	FAM162A	2.83151e-10	-6.30773	-0.25074	1	1	1.03636e-05	MPG	1.36491e-08	-5.67773	-0.208308	1	1	0.000499572	TIMM8B	2.35197e-07	-5.16912	-0.247266	1	1	0.00860843	PA2G4
TCN1	2.81833e-25	-10.3878	-0.743774	1	1	1.03154e-20	ATP5IF1	5.12063e-67	17.2951	0.705231	1	1	1.8742e-62	EIF4EBP1	3.12307e-26	10.5956	0.50422	1	1	1.14307e-21	RAP1A	3.29526e-08	5.52498	0.221047	1	1	0.0012061	MLLT11	2.93031e-10	-6.30242	-0.329352	1	1	1.07252e-05	UBE2V2	1.36624e-08	-5.67757	-0.207409	1	1	0.000500056	ARL2	2.38374e-07	-5.16661	-0.235751	1	1	0.00872473	RTN4
LINC02802	2.96235e-25	10.383	0.64266	1	1	1.08425e-20	GDF15	8.45744e-67	17.2662	1.07331	1	1	3.09551e-62	CD151	3.21665e-26	10.5928	0.550253	1	1	1.17733e-21	FKBP1A	3.41928e-08	5.51849	0.242574	1	1	0.00125149	PSMA5	2.93536e-10	-6.30215	-0.246905	1	1	1.07437e-05	PPIB	1.42627e-08	-5.6702	-0.234846	1	1	0.000522028	SNHG16	2.38647e-07	-5.1664	-0.27663	1	1	0.00873472	PSMB2
KLF7	3.15654e-25	10.377	0.645472	1	1	1.15532e-20	SLC38A1	9.65396e-67	17.2585	0.574629	1	1	3.53345e-62	TXNDC17	3.38956e-26	10.5879	0.62834	1	1	1.24061e-21	CITED2	3.48774e-08	-5.515	-0.258103	1	1	0.00127655	TMA7	2.98395e-10	-6.29961	-0.280722	1	1	1.09215e-05	C18orf32	1.43336e-08	-5.66935	-0.234126	1	1	0.000524625	LAD1	2.38771e-07	-5.1663	-0.230202	1	1	0.00873926	MRPL52
DPH3	3.3361e-25	10.3717	0.609543	1	1	1.22105e-20	SARAF	1.00825e-66	17.256	0.599553	1	1	3.6903e-62	UQCR11	3.41854e-26	10.5871	0.56621	1	1	1.25122e-21	DSP	3.54045e-08	-5.51236	-0.231847	1	1	0.00129584	IFNAR2	3.02104e-10	-6.2977	-0.234813	1	1	1.10573e-05	RPL38	1.45271e-08	-5.66706	-0.244514	1	1	0.000531705	TPM1	2.43397e-07	-5.16271	-0.321895	1	1	0.00890857	SDSL
IGF2R	4.12631e-25	10.3513	0.620096	1	1	1.51027e-20	RPS29	1.04374e-66	17.254	0.650726	1	1	3.82021e-62	UBA1	3.72655e-26	10.5791	0.462825	1	1	1.36396e-21	TMSB10	3.72628e-08	5.50336	0.314425	1	1	0.00136386	SELENOH	3.04055e-10	-6.2967	-0.268845	1	1	1.11287e-05	FUOM	1.47404e-08	-5.66456	-0.208855	1	1	0.000539514	PRELID1	2.47812e-07	-5.15935	-0.25369	1	1	0.00907017	RGCC
DRAP1	4.24332e-25	10.3487	0.636566	1	1	1.5531e-20	IFI27L2	1.27358e-66	17.2425	0.573092	1	1	4.66142e-62	TSPAN14	4.05518e-26	10.5711	0.465837	1	1	1.48424e-21	CAPZA2	4.27918e-08	5.47892	0.219045	1	1	0.00156622	RPL26L1	3.05327e-10	-6.29605	-0.242988	1	1	1.11753e-05	ACOT13	1.47659e-08	-5.66426	-0.20849	1	1	0.000540448	FKBP4	2.5757e-07	-5.15211	-0.224964	1	1	0.00942734	RPL22L1
UCHL1	4.57287e-25	10.3415	0.831671	1	1	1.67372e-20	BHLHE40	1.6133e-66	17.2288	0.560075	1	1	5.90485e-62	RPL21	4.31354e-26	10.5654	0.547761	1	1	1.5788e-21	MPHOSPH8	4.42235e-08	-5.4731	-0.215035	1	1	0.00161862	CRABP2	3.06733e-10	-6.29534	-0.381748	1	1	1.12268e-05	RPS19	1.51602e-08	-5.65974	-0.267915	1	1	0.000554878	FIS1	2.58058e-07	-5.15176	-0.268196	1	1	0.00944518	CD1D
BAX	4.58392e-25	10.3413	0.715829	1	1	1.67776e-20	MGAT5	1.6306e-66	17.2282	0.579891	1	1	5.96815e-62	NXN	4.39814e-26	10.5635	0.47001	1	1	1.60976e-21	RAB5C	4.42623e-08	5.47294	0.219468	1	1	0.00162004	MRPL14	3.10297e-10	-6.29354	-0.28174	1	1	1.13572e-05	CXCL1	1.57505e-08	-5.65318	-0.455656	1	1	0.000576483	RPL34	2.64875e-07	-5.14687	-0.290633	1	1	0.00969468	EDF1
SEC31A	6.39909e-25	10.3093	0.615367	1	1	2.34213e-20	AHNAK	1.84867e-66	17.221	0.65706	1	1	6.76631e-62	SPINT1	4.55169e-26	10.5603	0.560478	1	1	1.66596e-21	GNB2	4.46146e-08	5.47154	0.220821	1	1	0.00163294	MRPL40	3.1306e-10	-6.29217	-0.250138	1	1	1.14583e-05	LDHA	1.70067e-08	-5.63998	-0.287342	1	1	0.000622463	MRPS18C	2.65555e-07	-5.14638	-0.221818	1	1	0.00971956	PGK1
SDC4	6.48974e-25	10.3079	0.735534	1	1	2.37531e-20	SERPINB1	5.61146e-66	17.1566	0.64298	1	1	2.05385e-61	NECTIN2	4.7602e-26	10.5561	0.49464	1	1	1.74228e-21	UQCR11	4.65815e-08	5.46389	0.26117	1	1	0.00170493	NDUFB11	3.14084e-10	-6.29166	-0.29161	1	1	1.14958e-05	CFLAR	1.74234e-08	-5.63581	-0.249413	1	1	0.000637715	NDUFA8	2.71574e-07	-5.14218	-0.221001	1	1	0.00993989	TRMT112
FNDC3B	6.83912e-25	10.3029	0.653947	1	1	2.50318e-20	CCT6A	1.10478e-65	17.1172	0.608312	1	1	4.0436e-61	ID3	5.05663e-26	-10.5504	-0.853942	1	1	1.85078e-21	CTSH	4.84334e-08	5.45697	0.26799	1	1	0.00177271	FIS1	3.25646e-10	-6.28605	-0.288092	1	1	1.1919e-05	DUSP23	1.78473e-08	-5.63167	-0.214426	1	1	0.000653229	ZNF593	2.72399e-07	-5.14161	-0.235771	1	1	0.00997007	RAB31
ADAM9	7.05991e-25	10.2998	0.612895	1	1	2.584e-20	ATP6V0B	1.50883e-65	17.099	0.744134	1	1	5.52247e-61	COPS9	5.2136e-26	10.5476	0.531327	1	1	1.90823e-21	MPC2	5.03262e-08	-5.45015	-0.228029	1	1	0.00184199	C6orf15	3.27728e-10	-6.28506	-0.265059	1	1	1.19952e-05	UBE2L6	1.82679e-08	-5.62765	-0.203478	1	1	0.000668624	IER3IP1	2.72949e-07	-5.14123	-0.223534	1	1	0.00999021	POSTN
DNAJC15	8.11907e-25	10.2864	0.933559	1	1	2.97166e-20	PLK2	1.85365e-65	17.087	0.796974	1	1	6.78454e-61	AC245297.3	5.45923e-26	10.5432	0.464361	1	1	1.99813e-21	PRDX5	5.3183e-08	-5.44033	-0.259902	1	1	0.00194655	RALA	3.37216e-10	-6.28062	-0.248456	1	1	1.23425e-05	MRPL33	1.9866e-08	-5.61316	-0.238802	1	1	0.000727116	C4orf48	2.74888e-07	-5.1399	-0.280383	1	1	0.0100612	PHC2
KRT18	9.14196e-25	10.2749	1.18161	1	1	3.34605e-20	ANKLE2	1.98177e-65	17.0831	0.543402	1	1	7.25349e-61	REEP5	5.49374e-26	10.5426	0.52936	1	1	2.01076e-21	PECAM1	5.32605e-08	5.44007	0.222543	1	1	0.00194939	SNRPA1	3.41252e-10	-6.27877	-0.240795	1	1	1.24901e-05	ECHDC1	2.02096e-08	-5.6102	-0.207502	1	1	0.000739692	COTL1	2.75363e-07	-5.13957	-0.236172	1	1	0.0100785	SELENOP
NKX2-1	9.4281e-25	-10.2719	-0.584561	1	1	3.45078e-20	RAB2A	2.02272e-65	17.0819	0.598221	1	1	7.40334e-61	LIMD2	6.02407e-26	10.534	0.461311	1	1	2.20487e-21	ANG	5.68019e-08	-5.42859	-0.216577	1	1	0.00207901	RHEB	3.41546e-10	-6.27864	-0.244546	1	1	1.25009e-05	UBE2L3	2.04021e-08	-5.60856	-0.220057	1	1	0.000746737	TMSB10	2.82411e-07	-5.13482	-0.295832	1	1	0.0103365	ITIH2
CKAP4	9.58892e-25	10.2703	0.663752	1	1	3.50964e-20	PALM2-AKAP2	2.09567e-65	17.0799	0.579196	1	1	7.67037e-61	RPS18	6.37279e-26	10.5287	0.586718	1	1	2.33251e-21	TLR4	5.72205e-08	5.42728	0.221674	1	1	0.00209433	TUBA1C	3.43803e-10	-6.27762	-0.316708	1	1	1.25835e-05	MRPS16	2.07478e-08	-5.60565	-0.210933	1	1	0.000759391	NHP2	2.87884e-07	-5.13121	-0.237895	1	1	0.0105368	CWC15
DMKN	1.02065e-24	10.2643	0.739984	1	1	3.7357e-20	SEC62	2.43862e-65	17.071	0.617608	1	1	8.92558e-61	COX7C	7.04609e-26	10.5192	0.565208	1	1	2.57894e-21	MMP14	5.95063e-08	5.42028	0.226779	1	1	0.00217799	SEC62	3.62263e-10	-6.26948	-0.266507	1	1	1.32592e-05	SH3YL1	2.09504e-08	-5.60396	-0.202882	1	1	0.000766807	GADD45GIP1	2.90633e-07	-5.12942	-0.248502	1	1	0.0106375	ERP44
UFD1	1.22472e-24	10.2467	0.573194	1	1	4.4826e-20	UCHL3	2.55956e-65	17.0682	0.560929	1	1	9.36825e-61	SESN3	8.75354e-26	-10.4987	-0.545173	1	1	3.20388e-21	AKR1C1	5.98782e-08	-5.41916	-0.218862	1	1	0.0021916	MAP2K2	3.62731e-10	-6.26928	-0.274175	1	1	1.32763e-05	SSB	2.09709e-08	-5.60379	-0.219399	1	1	0.000767556	CNIH4	2.92168e-07	-5.12843	-0.241729	1	1	0.0106936	ITGAM
CDC42EP1	1.22819e-24	10.2464	0.677082	1	1	4.49531e-20	SEC61A1	2.73718e-65	17.0643	0.538651	1	1	1.00184e-60	IGF2	8.83109e-26	-10.4979	-0.551343	1	1	3.23227e-21	TCIM	6.47589e-08	-5.40514	-0.21939	1	1	0.00237024	SUMO1	3.65413e-10	-6.26813	-0.259588	1	1	1.33745e-05	MGLL	2.10038e-08	-5.60352	-0.212406	1	1	0.000768759	PNRC2	2.95841e-07	-5.12608	-0.224871	1	1	0.0108281	HBEGF
GADD45GIP1	1.27289e-24	10.243	0.642333	1	1	4.65889e-20	AARD	3.81185e-65	-17.0449	-0.812925	1	1	1.39518e-60	RAP2B	9.10831e-26	10.495	0.465987	1	1	3.33373e-21	C4orf48	6.65106e-08	5.40035	0.240274	1	1	0.00243435	UXT	3.7486e-10	-6.26415	-0.249215	1	1	1.37202e-05	CITED4	2.14287e-08	-5.60005	-0.236493	1	1	0.00078431	VPS29	2.98182e-07	-5.12459	-0.243421	1	1	0.0109138	CORO1A
NDUFB9	1.36325e-24	10.2363	0.759539	1	1	4.98963e-20	CHURC1	6.00657e-65	17.0183	0.600287	1	1	2.19846e-60	KRT13	9.48942e-26	-10.4911	-0.637096	1	1	3.47322e-21	UPP1	6.70713e-08	5.39884	0.225686	1	1	0.00245488	NT5C	3.89856e-10	-6.25804	-0.233419	1	1	1.42691e-05	CCT6A	2.18737e-08	-5.59649	-0.22829	1	1	0.000800598	STK17A	2.98353e-07	-5.12448	-0.261649	1	1	0.01092	HINT1
FOSL2	1.4001e-24	10.2337	0.592381	1	1	5.12451e-20	FAM174C	6.1856e-65	17.0166	0.570212	1	1	2.26399e-60	NFE2L1	9.85941e-26	10.4875	0.463333	1	1	3.60864e-21	HNRNPA1	6.98861e-08	-5.39146	-0.228257	1	1	0.0025579	MRPL23	4.05198e-10	-6.25201	-0.233292	1	1	1.48307e-05	ANXA1	2.1973e-08	-5.5957	-0.306526	1	1	0.000804234	ARPC5L	3.0264e-07	-5.1218	-0.237851	1	1	0.0110769	SRI
CYBA	1.40844e-24	10.2332	0.932229	1	1	5.15502e-20	MRPL33	7.80687e-65	17.003	0.622506	1	1	2.85739e-60	EFNA5	1.05851e-25	10.4808	0.474488	1	1	3.87426e-21	BCL2A1	7.03831e-08	5.39019	0.233062	1	1	0.00257609	MRPS24	4.05359e-10	-6.25195	-0.25972	1	1	1.48365e-05	QPCT	2.28055e-08	-5.58925	-0.206067	1	1	0.000834704	LEPROTL1	3.11078e-07	-5.11661	-0.250222	1	1	0.0113858	FDX1
RAP1B	1.51013e-24	10.2264	0.588323	1	1	5.52724e-20	APRT	8.37513e-65	16.9988	0.691791	1	1	3.06538e-60	COPB1	1.09602e-25	10.4775	0.468982	1	1	4.01155e-21	ENO1	7.11863e-08	5.38815	0.24178	1	1	0.00260549	PDCD6	4.09024e-10	-6.25054	-0.248429	1	1	1.49707e-05	SUB1	2.33462e-08	-5.58518	-0.267414	1	1	0.000854493	DENND10	3.20156e-07	-5.11118	-0.222027	1	1	0.011718	SH3BGRL
PEA15	1.51082e-24	10.2264	0.600105	1	1	5.52977e-20	TMEM50A	1.03489e-64	16.9864	0.609375	1	1	3.78781e-60	ACTR3	1.1485e-25	10.4731	0.489456	1	1	4.20362e-21	AOAH	7.26737e-08	5.38443	0.23221	1	1	0.00265993	BRK1	4.10484e-10	-6.24999	-0.282236	1	1	1.50241e-05	FAM114A1	2.41755e-08	-5.57911	-0.227183	1	1	0.000884847	GCSH	3.21478e-07	-5.1104	-0.22464	1	1	0.0117664	ATP6AP2
PFDN4	1.54253e-24	10.2244	0.58058	1	1	5.64583e-20	BAX	1.0783e-64	16.984	0.69265	1	1	3.94667e-60	UCHL3	1.29748e-25	10.4615	0.483	1	1	4.7489e-21	SNX2	7.37556e-08	5.38177	0.219903	1	1	0.00269953	ATOX1	4.18226e-10	-6.24707	-0.302986	1	1	1.53075e-05	RPS5	2.41911e-08	-5.579	-0.268515	1	1	0.00088542	NDUFB5	3.21825e-07	-5.1102	-0.237061	1	1	0.0117791	ATP5PO
LRRC8A	1.77068e-24	10.211	0.607374	1	1	6.48087e-20	CISD1	1.10086e-64	16.9828	0.60002	1	1	4.02927e-60	COX14	1.44671e-25	10.4512	0.517111	1	1	5.29509e-21	ACP2	7.53983e-08	5.37781	0.227434	1	1	0.00275965	ATP6V0C	4.42795e-10	-6.23814	-0.265288	1	1	1.62067e-05	RAC1	2.42005e-08	-5.57893	-0.252972	1	1	0.000885761	LAGE3	3.27304e-07	-5.10701	-0.223847	1	1	0.0119796	NDUFB2
PPP1R14A	1.91248e-24	10.2035	0.707483	1	1	6.99988e-20	TUBB2A	1.49754e-64	16.9647	0.563473	1	1	5.48114e-60	RPL35A	1.49804e-25	10.4479	0.576127	1	1	5.48297e-21	BAAT	7.66318e-08	-5.37488	-0.217016	1	1	0.0028048	DCTN6	4.45274e-10	-6.23727	-0.229706	1	1	1.62975e-05	IER3IP1	2.46072e-08	-5.57603	-0.209111	1	1	0.000900648	MRPL43	3.43753e-07	-5.09773	-0.233077	1	1	0.0125817	UQCR10
UBA1	1.92156e-24	10.203	0.567526	1	1	7.03309e-20	PTHLH	1.78658e-64	16.9544	0.585605	1	1	6.53907e-60	ECI2	1.8024e-25	-10.4303	-0.575903	1	1	6.59695e-21	RAB32	8.10905e-08	5.36469	0.226583	1	1	0.00296799	NAA38	4.61252e-10	-6.23175	-0.266245	1	1	1.68823e-05	CYB5A	2.53525e-08	-5.57083	-0.350256	1	1	0.000927929	RPL7	3.46684e-07	-5.09612	-0.28337	1	1	0.012689	UBL5
SELENOS	1.96817e-24	10.2007	0.626836	1	1	7.2037e-20	CGN	1.91761e-64	16.9502	0.548936	1	1	7.01863e-60	SLC38A1	2.12442e-25	10.4147	0.478744	1	1	7.77561e-21	PTP4A2	8.14357e-08	5.36392	0.222001	1	1	0.00298063	RPS27L	4.63825e-10	-6.23088	-0.377354	1	1	1.69764e-05	TECR	2.62072e-08	-5.56505	-0.216043	1	1	0.00095921	KDELR1	3.5354e-07	-5.09241	-0.255077	1	1	0.0129399	JPT1
MMP2	1.96828e-24	10.2007	0.725163	1	1	7.20411e-20	CFL1	2.08335e-64	16.9453	0.719596	1	1	7.62526e-60	PCBP2	2.17792e-25	10.4123	0.568925	1	1	7.9714e-21	WDR83OS	8.52823e-08	-5.35558	-0.221688	1	1	0.00312142	RCN2	4.68359e-10	-6.22936	-0.252303	1	1	1.71424e-05	ATP6V1D	2.66183e-08	-5.56234	-0.196442	1	1	0.000974257	SNRNP40	3.61234e-07	-5.08833	-0.216223	1	1	0.0132215	C1orf162
MAF	2.05982e-24	10.1963	0.772758	1	1	7.53913e-20	LIPH	2.40804e-64	16.9368	0.590843	1	1	8.81368e-60	PLXNB2	2.26945e-25	10.4084	0.461542	1	1	8.30643e-21	TUT7	8.85283e-08	-5.34882	-0.211999	1	1	0.00324023	TRIM16	4.71937e-10	-6.22816	-0.24712	1	1	1.72734e-05	SLC3A2	2.69489e-08	-5.56018	-0.222302	1	1	0.000986356	TAF1D	3.70986e-07	-5.08327	-0.225763	1	1	0.0135785	S100A4
RND3	2.11615e-24	10.1937	0.738646	1	1	7.74534e-20	PKM	2.91382e-64	16.9256	0.685823	1	1	1.06649e-59	HNRNPAB	2.48911e-25	10.3996	0.54963	1	1	9.11038e-21	ITM2C	8.9644e-08	-5.34656	-0.21476	1	1	0.00328106	COX17	4.74351e-10	-6.22736	-0.262632	1	1	1.73617e-05	GDF15	2.69822e-08	-5.55997	-0.349214	1	1	0.000987574	NAA38	3.73338e-07	-5.08207	-0.238544	1	1	0.0136645	ARPC5
AP3S1	2.78994e-24	10.1668	0.584073	1	1	1.02114e-19	ARPC1A	3.21239e-64	16.9199	0.588054	1	1	1.17577e-59	BAX	2.87328e-25	10.3859	0.589201	1	1	1.05165e-20	SH3GLB1	9.2927e-08	5.34004	0.219444	1	1	0.00340122	BUD31	4.75737e-10	-6.22691	-0.243082	1	1	1.74124e-05	MRPL52	2.71651e-08	-5.55879	-0.235	1	1	0.00099427	FTH1	3.80216e-07	-5.07861	-0.331569	1	1	0.0139163	AP1B1
MYO1B	2.81372e-24	10.1659	0.657215	1	1	1.02985e-19	DIPK1B	3.21295e-64	16.9198	0.546938	1	1	1.17597e-59	PCSK1N	2.92284e-25	10.3843	0.573783	1	1	1.06979e-20	TTYH3	9.79899e-08	5.33041	0.212252	1	1	0.00358653	NUCB2	4.81344e-10	-6.22507	-0.233417	1	1	1.76177e-05	RPS14	2.72208e-08	-5.55843	-0.272643	1	1	0.00099631	NDUFA7	3.89454e-07	-5.07404	-0.237822	1	1	0.0142544	PALLD
QPCT	2.94801e-24	10.1614	0.61732	1	1	1.079e-19	DYNC1H1	6.90849e-64	16.8747	0.613067	1	1	2.52858e-59	RPL41	3.03557e-25	10.3807	0.566425	1	1	1.11105e-20	H2AFY	1.03168e-07	5.32105	0.220583	1	1	0.00377606	PLAU	5.04528e-10	-6.21769	-0.423366	1	1	1.84662e-05	EBP	2.75074e-08	-5.5566	-0.239583	1	1	0.0010068	PRDX3	3.89976e-07	-5.07379	-0.238083	1	1	0.0142735	MALAT1
SLC52A2	3.52122e-24	10.1441	0.555789	1	1	1.2888e-19	AK3	7.94934e-64	16.8664	0.595218	1	1	2.90954e-59	RRAS	3.15788e-25	10.3769	0.479564	1	1	1.15581e-20	SPRY1	1.03506e-07	-5.32046	-0.213306	1	1	0.00378843	RPS27	5.11099e-10	-6.21566	-0.291365	1	1	1.87067e-05	NDUFB2	2.88369e-08	-5.54836	-0.244153	1	1	0.00105546	RNF181	3.91641e-07	-5.07298	-0.23179	1	1	0.0143345	BLOC1S1
TRAPPC1	3.60978e-24	10.1416	0.65458	1	1	1.32121e-19	SFTPB	8.35925e-64	-16.8634	-1.31802	1	1	3.05957e-59	FAU	3.25083e-25	10.3742	0.550015	1	1	1.18984e-20	BRI3	1.0538e-07	5.31719	0.262949	1	1	0.00385701	KDELR1	5.35477e-10	-6.20834	-0.266436	1	1	1.9599e-05	TRIM8	2.89067e-08	-5.54793	-0.201031	1	1	0.00105801	SCAND1	3.9229e-07	-5.07266	-0.261446	1	1	0.0143582	MEF2C
UBE2E3	3.64884e-24	10.1406	0.648611	1	1	1.33551e-19	RAC1	1.31587e-63	16.8366	0.683356	1	1	4.81621e-59	CDV3	3.3243e-25	10.372	0.511855	1	1	1.21673e-20	SMIM25	1.0753e-07	5.31352	0.228892	1	1	0.00393571	MPST	5.39406e-10	-6.20719	-0.243406	1	1	1.97428e-05	ETHE1	2.93091e-08	-5.54551	-0.206011	1	1	0.00107274	TNFRSF11B	3.93785e-07	-5.07194	-0.251657	1	1	0.0144129	AOAH
FTH1	3.79304e-24	10.1368	0.817948	1	1	1.38829e-19	CNN2	1.37198e-63	16.8341	0.57233	1	1	5.0216e-59	ZNF706	3.51933e-25	10.3666	0.498954	1	1	1.28811e-20	ETV5	1.11646e-07	5.30667	0.229651	1	1	0.00408637	PDLIM1	5.46128e-10	-6.20524	-0.316889	1	1	1.99888e-05	THOC7	2.93642e-08	-5.54519	-0.209198	1	1	0.00107476	PSMB6	3.93873e-07	-5.0719	-0.249154	1	1	0.0144162	SRP19
THBS1	4.0788e-24	10.1297	0.906603	1	1	1.49288e-19	NDUFA1	1.38323e-63	16.8336	0.602805	1	1	5.06274e-59	CPEB4	4.13658e-25	10.3511	0.476899	1	1	1.51403e-20	HIF3A	1.16739e-07	-5.29853	-0.21406	1	1	0.00427278	PON2	5.52312e-10	-6.20347	-0.353442	1	1	2.02152e-05	RASSF9	2.97236e-08	-5.54306	-0.204921	1	1	0.00108791	GTF2A2	4.05593e-07	-5.06631	-0.238757	1	1	0.0148451	SOCS3
LUZP1	4.33723e-24	10.1237	0.658266	1	1	1.58747e-19	PLP2	5.38446e-63	16.753	0.591201	1	1	1.97077e-58	CFI	4.17798e-25	10.3502	0.47358	1	1	1.52918e-20	PTPRE	1.18248e-07	5.29618	0.221699	1	1	0.004328	CLDN4	5.85748e-10	-6.19422	-0.413297	1	1	2.1439e-05	MYL12B	2.97758e-08	-5.54275	-0.265606	1	1	0.00108982	AMBP	4.53295e-07	-5.0451	-0.283327	1	1	0.0165911	NDUFB8
MAP2	4.59717e-24	10.118	0.738426	1	1	1.68261e-19	BCL3	6.71589e-63	16.7398	0.55427	1	1	2.45808e-58	RPL17	4.33225e-25	10.3467	0.580444	1	1	1.58565e-20	RAB10	1.25143e-07	5.28582	0.217696	1	1	0.00458035	CD47	5.88489e-10	-6.19348	-0.31221	1	1	2.15393e-05	PNKD	2.97833e-08	-5.54271	-0.220027	1	1	0.0010901	SUMO1	4.54845e-07	-5.04444	-0.250175	1	1	0.0166478	POLR2K
RAN	4.77665e-24	10.1142	0.697951	1	1	1.7483e-19	MDM2	1.06069e-62	16.7126	0.696128	1	1	3.88222e-58	PTS	4.76471e-25	10.3376	0.475385	1	1	1.74393e-20	CCN1	1.26628e-07	-5.28366	-0.213672	1	1	0.0046347	RABAC1	6.18604e-10	-6.18562	-0.27633	1	1	2.26415e-05	CBR1	3.14037e-08	-5.53343	-0.203319	1	1	0.00114941	OLA1	4.63139e-07	-5.04099	-0.215437	1	1	0.0169513	CAST
KLC1	5.04183e-24	10.109	0.565782	1	1	1.84536e-19	PSMA7	1.16163e-62	16.7072	0.661765	1	1	4.25169e-58	KIF1C	4.86551e-25	10.3356	0.45916	1	1	1.78082e-20	ERH	1.27913e-07	-5.28181	-0.222483	1	1	0.00468175	NDUFA6	6.48438e-10	-6.17818	-0.249259	1	1	2.37335e-05	GTF2A2	3.23567e-08	-5.52818	-0.228801	1	1	0.00118429	UBE2A	4.66658e-07	-5.03954	-0.212718	1	1	0.0170801	LDLR
LASP1	5.16847e-24	10.1065	0.587704	1	1	1.89171e-19	TUBB6	1.2314e-62	16.7037	0.561182	1	1	4.50706e-58	ARF3	4.95852e-25	10.3337	0.457297	1	1	1.81487e-20	MT1E	1.31226e-07	5.27712	0.273281	1	1	0.00480302	LMCD1	6.56108e-10	-6.17633	-0.33057	1	1	2.40142e-05	RPS16	3.25331e-08	-5.52723	-0.255088	1	1	0.00119074	SRP19	4.88517e-07	-5.03077	-0.240396	1	1	0.0178802	UBE2M
CLIC4	5.67107e-24	10.0974	0.565456	1	1	2.07567e-19	UBE2H	2.23723e-62	16.6681	0.569258	1	1	8.1885e-58	CSNK1E	5.37832e-25	10.326	0.478502	1	1	1.96852e-20	PHLDA1	1.32137e-07	5.27586	0.233298	1	1	0.00483634	LINC02762	6.60664e-10	6.17523	0.277723	1	1	2.4181e-05	CIR1	3.52939e-08	-5.51291	-0.194874	1	1	0.00129179	COL4A1	4.89929e-07	-5.03022	-0.263384	1	1	0.0179319	PLD3
MMP14	6.50017e-24	10.084	0.571355	1	1	2.37913e-19	MGLL	3.36903e-62	16.6436	0.547006	1	1	1.2331e-57	PSMA7	5.39409e-25	10.3257	0.530939	1	1	1.97429e-20	FOXP1	1.45456e-07	-5.25822	-0.209688	1	1	0.00532383	EMC4	6.77588e-10	-6.17123	-0.246319	1	1	2.48004e-05	RPL10	3.53668e-08	-5.51255	-0.285069	1	1	0.00129446	HSP90AA1	4.95038e-07	-5.02823	-0.263322	1	1	0.0181189	DHCR7
MYLK	7.03735e-24	10.0762	0.818413	1	1	2.57574e-19	ATP6V1E1	4.46134e-62	16.6268	0.540033	1	1	1.6329e-57	CD99	5.59581e-25	10.3221	0.523344	1	1	2.04812e-20	NFIB	1.45676e-07	-5.25794	-0.212274	1	1	0.00533188	TXN2	6.83036e-10	-6.16997	-0.233471	1	1	2.49998e-05	DRAM2	3.54475e-08	-5.51215	-0.201302	1	1	0.00129741	SRM	4.99926e-07	-5.02634	-0.24786	1	1	0.0182978	SIGLEC12
SERPINB6	7.21411e-24	10.0738	0.582717	1	1	2.64044e-19	TP53I3	4.74105e-62	16.6231	0.597018	1	1	1.73527e-57	TCP1	5.91941e-25	10.3167	0.455384	1	1	2.16656e-20	CTNNB1	1.58503e-07	5.2424	0.215586	1	1	0.00580139	RPL9	6.8857e-10	-6.16869	-0.29264	1	1	2.52023e-05	DUSP4	3.56949e-08	5.51093	0.229259	1	1	0.00130647	OLFM4	5.02629e-07	5.02531	0.239644	1	1	0.0183967	PRR13
CALM2	7.78129e-24	10.0663	0.821619	1	1	2.84803e-19	SSR3	4.92531e-62	16.6208	0.672111	1	1	1.80271e-57	ASAP1	6.52495e-25	10.3074	0.462507	1	1	2.3882e-20	CMTM3	1.62721e-07	5.23755	0.218573	1	1	0.00595575	YBX3	6.91285e-10	-6.16807	-0.281633	1	1	2.53017e-05	ATP5F1B	3.57812e-08	-5.5105	-0.240112	1	1	0.00130963	WTAP	5.0717e-07	-5.02358	-0.219413	1	1	0.0185629	SSBP1
ARPC1B	8.03537e-24	10.0632	0.715034	1	1	2.94103e-19	EPAS1	1.5635e-61	16.5514	0.569863	1	1	5.72258e-57	PDCD5	6.57011e-25	10.3067	0.513039	1	1	2.40473e-20	SMIM30	1.62884e-07	5.23737	0.216436	1	1	0.00596172	COX7A2L	7.07707e-10	-6.16436	-0.250161	1	1	2.59028e-05	RPL13	3.65235e-08	-5.50689	-0.269473	1	1	0.0013368	AK6	5.10134e-07	-5.02246	-0.215457	1	1	0.0186714	OTOA
P4HB	8.16678e-24	10.0616	0.637817	1	1	2.98912e-19	S100A11	1.661e-61	16.5478	0.751067	1	1	6.07942e-57	DEFB1	6.57108e-25	10.3067	0.951906	1	1	2.40508e-20	GNG10	1.63391e-07	5.23679	0.212701	1	1	0.00598026	HM13	7.13786e-10	-6.163	-0.232749	1	1	2.61253e-05	C1D	3.6799e-08	-5.50556	-0.194034	1	1	0.00134688	RPS4X	5.11827e-07	-5.02183	-0.290894	1	1	0.0187334	RTRAF
ZC3H12A	8.36142e-24	10.0593	0.623947	1	1	3.06036e-19	UBE2B	1.73394e-61	16.5452	0.57809	1	1	6.34641e-57	MACF1	6.58132e-25	10.3066	0.546473	1	1	2.40883e-20	SIGLEC12	1.70487e-07	5.22894	0.222839	1	1	0.00623999	MTHFS	7.19892e-10	-6.16165	-0.238097	1	1	2.63488e-05	MRPL20	3.723e-08	-5.50351	-0.22051	1	1	0.00136266	TAF10	5.1919e-07	-5.01908	-0.224384	1	1	0.0190029	DSP
NCOA7	8.67254e-24	10.0557	0.736434	1	1	3.17424e-19	SHISA5	1.74826e-61	16.5447	0.514163	1	1	6.3988e-57	CRABP2	6.89601e-25	-10.3021	-0.52835	1	1	2.52401e-20	WNK1	1.83344e-07	5.21548	0.211114	1	1	0.00671057	CKLF	7.20646e-10	-6.16149	-0.249674	1	1	2.63764e-05	MMADHC	3.75155e-08	-5.50217	-0.20715	1	1	0.0013731	ARPC2	5.3562e-07	-5.01309	-0.293445	1	1	0.0196042	RPS17
EIF4E2	9.06808e-24	10.0513	0.583859	1	1	3.31901e-19	MICOS13	1.7974e-61	16.543	0.623485	1	1	6.57867e-57	RPN1	7.87192e-25	10.2893	0.478235	1	1	2.8812e-20	RGL1	1.84525e-07	5.21429	0.218229	1	1	0.00675378	LLPH	7.20977e-10	-6.16142	-0.221721	1	1	2.63885e-05	BRI3	3.75668e-08	-5.50192	-0.256942	1	1	0.00137498	TOMM20	5.41012e-07	-5.01117	-0.259971	1	1	0.0198016	SIAH2
ITGA3	9.08227e-24	10.0511	0.618753	1	1	3.3242e-19	UPK1B	1.8265e-61	16.5421	0.589622	1	1	6.68518e-57	POLE4	8.23566e-25	10.285	0.465254	1	1	3.01433e-20	EVL	1.85852e-07	5.21296	0.217973	1	1	0.00680235	STMP1	7.32137e-10	-6.15898	-0.264683	1	1	2.67969e-05	RPL18A	3.78328e-08	-5.50068	-0.270791	1	1	0.00138472	PIH1D1	5.45129e-07	-5.00971	-0.208542	1	1	0.0199523	CNBP
CAPN1	9.53868e-24	10.0463	0.583285	1	1	3.49125e-19	FURIN	2.02789e-61	16.5358	0.524772	1	1	7.42227e-57	CNTNAP2	8.76498e-25	10.279	0.477971	1	1	3.20807e-20	VEGFA	1.87326e-07	-5.21149	-0.209802	1	1	0.00685633	CCDC28B	7.35857e-10	-6.15818	-0.227455	1	1	2.69331e-05	CUTA	3.7874e-08	-5.50049	-0.232068	1	1	0.00138623	POLR2H	5.46201e-07	-5.00933	-0.217545	1	1	0.0199915	SH3GLB1
UPK3BL1	1.03281e-23	-10.0385	-0.758344	1	1	3.78017e-19	MRPL52	2.3382e-61	16.5272	0.589031	1	1	8.55806e-57	MEX3A	9.11594e-25	10.2752	0.519291	1	1	3.33653e-20	ATP5ME	2.00609e-07	5.19877	0.223323	1	1	0.0073425	TUBA1B	7.49767e-10	-6.15521	-0.370023	1	1	2.74422e-05	KDELR1	3.82069e-08	-5.49895	-0.2284	1	1	0.00139841	CLPP	5.53005e-07	-5.00695	-0.215748	1	1	0.0202405	PSMA1
IL1A	1.03665e-23	10.0381	0.844229	1	1	3.79426e-19	LMCD1	2.35143e-61	16.5268	0.551464	1	1	8.60646e-57	UQCRB	9.60832e-25	10.2701	0.562304	1	1	3.51674e-20	HLA-B	2.41207e-07	5.1644	0.306051	1	1	0.00882842	MGMT	7.78751e-10	-6.1492	-0.233568	1	1	2.85031e-05	DPY30	3.82784e-08	-5.49862	-0.198735	1	1	0.00140103	ATP5MF	5.6223e-07	-5.00376	-0.258602	1	1	0.0205782	BANF1
UCHL3	1.05824e-23	10.0361	0.618129	1	1	3.87325e-19	TPM4	4.30456e-61	16.4903	0.749017	1	1	1.57551e-56	COX7B	9.77712e-25	10.2684	0.55204	1	1	3.57853e-20	NMU	2.42564e-07	-5.16335	-0.209106	1	1	0.0088781	PFDN1	8.01231e-10	-6.14468	-0.229714	1	1	2.93258e-05	NBDY	3.83144e-08	-5.49845	-0.22033	1	1	0.00140235	BBC3	5.6428e-07	-5.00306	-0.228979	1	1	0.0206532	LTB4R
RAB11A	1.06338e-23	10.0356	0.596457	1	1	3.89209e-19	CTSD	4.38516e-61	16.4892	0.714656	1	1	1.60501e-56	DDX21	1.03333e-24	10.2631	0.478703	1	1	3.78208e-20	SESN3	2.45999e-07	-5.16072	-0.20855	1	1	0.00900381	TPI1	8.28299e-10	-6.13941	-0.290398	1	1	3.03166e-05	GSTO1	3.90356e-08	-5.49516	-0.272223	1	1	0.00142874	DCTPP1	5.66014e-07	-5.00247	-0.220728	1	1	0.0207167	MVD
ROMO1	1.11755e-23	10.0307	0.597628	1	1	4.09034e-19	AC108752.1	4.69035e-61	16.4852	0.637508	1	1	1.71671e-56	DNAJB11	1.15166e-24	10.2526	0.443785	1	1	4.21518e-20	DNAJC3	2.57341e-07	5.15228	0.215954	1	1	0.00941895	GLRX	8.40526e-10	-6.13708	-0.278276	1	1	3.07641e-05	LIPH	3.9056e-08	-5.49507	-0.217698	1	1	0.00142949	CUTA	5.67236e-07	-5.00205	-0.259507	1	1	0.0207614	BLOC1S2
TRAPPC5	1.20128e-23	10.0235	0.636842	1	1	4.39682e-19	OSTC	6.67232e-61	16.4638	0.66889	1	1	2.44214e-56	TRNP1	1.22551e-24	10.2466	0.461372	1	1	4.48547e-20	DHCR7	2.68203e-07	-5.14452	-0.205283	1	1	0.00981651	FDPS	8.48847e-10	-6.13551	-0.308608	1	1	3.10686e-05	CEP70	4.00508e-08	-5.49063	-0.202342	1	1	0.0014659	EIF6	5.69946e-07	-5.00113	-0.245444	1	1	0.0208606	CD4
MMD	1.26236e-23	10.0186	0.605746	1	1	4.62035e-19	ROMO1	1.1362e-60	16.4316	0.546548	1	1	4.15862e-56	UBE2B	1.41195e-24	10.2329	0.500346	1	1	5.1679e-20	BLVRB	2.69438e-07	5.14366	0.255132	1	1	0.00986171	JUNB	8.56818e-10	-6.13403	-0.301041	1	1	3.13604e-05	TMED9	4.00968e-08	-5.49042	-0.220053	1	1	0.00146758	TRAPPC5	5.7016e-07	-5.00106	-0.256837	1	1	0.0208684	RPL15
SUGCT	1.43114e-23	10.0062	0.752667	1	1	5.23812e-19	AP2B1	1.49534e-60	16.4149	0.516716	1	1	5.47309e-56	TIMP2	1.43876e-24	10.2311	0.455551	1	1	5.26601e-20	KLF6	2.69922e-07	5.14332	0.255943	1	1	0.00987943	ZDHHC12	8.6603e-10	-6.13233	-0.218741	1	1	3.16976e-05	MDM2	4.02091e-08	-5.48993	-0.263533	1	1	0.00147169	UBE2S	5.71466e-07	-5.00062	-0.306376	1	1	0.0209162	NSA2
LYPLA2	1.47103e-23	10.0035	0.554222	1	1	5.38413e-19	SLC6A14	1.98044e-60	16.3979	0.612064	1	1	7.24861e-56	HIF3A	1.50089e-24	-10.227	-0.493002	1	1	5.49339e-20	RAB25	2.84195e-07	-5.13364	-0.207339	1	1	0.0104018	SNU13	8.67014e-10	-6.13215	-0.259168	1	1	3.17336e-05	MRPL17	4.02343e-08	-5.48982	-0.207419	1	1	0.00147262	PDXK	5.74384e-07	-4.99964	-0.226016	1	1	0.021023	SRSF9
MACC1	1.80651e-23	9.98314	0.784181	1	1	6.612e-19	GALNT2	2.33001e-60	16.388	0.521508	1	1	8.52806e-56	CARHSP1	1.52959e-24	10.2252	0.494853	1	1	5.59847e-20	CLDN4	2.87551e-07	-5.13143	-0.207383	1	1	0.0105247	CCT5	9.18028e-10	-6.12305	-0.246246	1	1	3.36007e-05	YBX3	4.11317e-08	-5.48592	-0.242429	1	1	0.00150546	POLE4	5.79357e-07	-4.99797	-0.223784	1	1	0.0212051	RPS20
CD24	1.92167e-23	9.97701	0.831822	1	1	7.03352e-19	FBXW11	3.14807e-60	16.3697	0.513455	1	1	1.15222e-55	AARD	1.54725e-24	-10.2241	-0.567924	1	1	5.66307e-20	MAL2	2.95329e-07	-5.1264	-0.206998	1	1	0.0108093	SSBP1	9.36807e-10	-6.11982	-0.281409	1	1	3.42881e-05	FAM174C	4.13713e-08	-5.4849	-0.208578	1	1	0.00151423	SEM1	5.90653e-07	-4.99425	-0.246936	1	1	0.0216185	SNX3
EIF4G2	1.94207e-23	9.97596	0.640122	1	1	7.10819e-19	MLLT11	4.14101e-60	16.353	0.574977	1	1	1.51565e-55	MRPS21	1.5649e-24	10.223	0.511304	1	1	5.72769e-20	TFPI	2.95491e-07	-5.1263	-0.239583	1	1	0.0108152	FAM136A	9.42789e-10	-6.11881	-0.236111	1	1	3.4507e-05	NDUFB11	4.14274e-08	-5.48466	-0.242232	1	1	0.00151628	SRP9	5.95744e-07	-4.99259	-0.239772	1	1	0.0218048	MMP9
AGPAT2	1.96461e-23	9.97482	0.600874	1	1	7.19066e-19	HEG1	4.33768e-60	16.3502	0.549488	1	1	1.58763e-55	CCND2	1.60725e-24	10.2204	0.602796	1	1	5.88269e-20	SNRPD2	2.95865e-07	-5.12606	-0.20074	1	1	0.0108289	HIKESHI	9.53571e-10	-6.11699	-0.236509	1	1	3.49016e-05	MXRA7	4.21201e-08	-5.48172	-0.198635	1	1	0.00154164	RPL23A	5.96605e-07	-4.99231	-0.261565	1	1	0.0218363	SEM1
COX7A2	2.17345e-23	9.96478	0.713355	1	1	7.95503e-19	VAT1	4.41176e-60	16.3491	0.521241	1	1	1.61475e-55	HNRNPC	1.61343e-24	10.22	0.530247	1	1	5.90533e-20	IFNAR1	3.26894e-07	5.10724	0.206886	1	1	0.0119646	MCL1	9.55359e-10	-6.1167	-0.251158	1	1	3.49671e-05	UBE2V1	4.30481e-08	-5.47787	-0.209541	1	1	0.0015756	SNX3	6.03114e-07	-4.99022	-0.249803	1	1	0.0220746	SNX10
TJP2	2.21457e-23	9.96292	0.609086	1	1	8.10555e-19	STAT1	4.54307e-60	16.3474	0.767202	1	1	1.66281e-55	TM4SF1	1.80303e-24	10.2092	0.762374	1	1	6.59928e-20	CREM	3.28289e-07	5.10644	0.218971	1	1	0.0120157	DRAP1	9.75579e-10	-6.11336	-0.25364	1	1	3.57072e-05	UCHL3	4.35301e-08	-5.4759	-0.209822	1	1	0.00159324	TMEM165	6.03323e-07	-4.99015	-0.225329	1	1	0.0220822	ACTB
VPS35	2.57313e-23	9.948	0.593128	1	1	9.4179e-19	IFT20	5.06028e-60	16.3408	0.547264	1	1	1.85211e-55	KRT8	1.81415e-24	10.2086	0.628094	1	1	6.63996e-20	MSR1	3.41002e-07	5.09925	0.232424	1	1	0.012481	CSF2	9.82051e-10	-6.1123	-0.261733	1	1	3.59441e-05	COX14	4.41451e-08	-5.47341	-0.220085	1	1	0.00161576	MRPS7	6.1533e-07	-4.98634	-0.22266	1	1	0.0225217	TOMM6
AP3D1	3.01601e-23	9.93218	0.566996	1	1	1.10389e-18	NFKBIA	5.15762e-60	16.3396	0.770579	1	1	1.88774e-55	PIK3C2G	1.85593e-24	-10.2064	-0.5229	1	1	6.7929e-20	SMIM4	3.58986e-07	5.08951	0.213087	1	1	0.0131393	UGCG	1.04261e-09	-6.10275	-0.273995	1	1	3.81604e-05	UBALD2	4.45186e-08	-5.47192	-0.198239	1	1	0.00162942	ZC3H15	6.19453e-07	-4.98505	-0.228228	1	1	0.0226726	SIGLEC14
JOSD2	3.0989e-23	9.92947	0.584963	1	1	1.13423e-18	APLP2	5.72682e-60	16.3332	0.665774	1	1	2.09607e-55	ELOVL1	2.07104e-24	10.1958	0.473848	1	1	7.5802e-20	SNHG32	3.62421e-07	-5.08771	-0.195866	1	1	0.013265	LCMT1	1.04822e-09	-6.10189	-0.226156	1	1	3.8366e-05	TPT1	4.55107e-08	-5.46801	-0.273444	1	1	0.00166574	YBX3	6.23933e-07	-4.98366	-0.281618	1	1	0.0228366	SEC11A
IRS2	3.2803e-23	9.9238	0.678565	1	1	1.20062e-18	FOSL2	5.80182e-60	16.3324	0.542531	1	1	2.12352e-55	AHNAK	2.12865e-24	10.1931	0.510763	1	1	7.79106e-20	FNIP2	3.64766e-07	5.08648	0.212677	1	1	0.0133508	NOL7	1.05682e-09	-6.10058	-0.243977	1	1	3.86807e-05	NDUFB3	4.80645e-08	-5.45833	-0.220282	1	1	0.00175921	KDELR3	6.28513e-07	-4.98224	-0.218759	1	1	0.0230042	MRPL34
FAM50A	3.29966e-23	9.92321	0.603272	1	1	1.20771e-18	NFKBIZ	6.64821e-60	16.3241	0.590629	1	1	2.43331e-55	RPS17	2.21981e-24	10.189	0.612302	1	1	8.12472e-20	HIST1H2AC	3.77647e-07	-5.07989	-0.201886	1	1	0.0138223	RPS8	1.07664e-09	-6.09761	-0.31589	1	1	3.94061e-05	MCTS1	4.85274e-08	-5.45662	-0.205846	1	1	0.00177615	NDUFS2	6.29872e-07	-4.98183	-0.222814	1	1	0.0230539	RACK1
LAMB1	3.37806e-23	9.92087	0.603904	1	1	1.2364e-18	ACAA2	6.68235e-60	16.3238	0.544341	1	1	2.44581e-55	CCT4	2.60694e-24	10.1734	0.484869	1	1	9.54166e-20	DNAJB11	3.98868e-07	5.0695	0.213623	1	1	0.014599	ARPC4	1.08142e-09	-6.0969	-0.236414	1	1	3.95811e-05	CD59	4.90282e-08	-5.4548	-0.255852	1	1	0.00179448	RPS15A	6.34375e-07	-4.98045	-0.278588	1	1	0.0232188	MNDA
HES4	3.46037e-23	9.91846	0.778474	1	1	1.26653e-18	TFG	7.63107e-60	16.3157	0.527942	1	1	2.79305e-55	NAMPT	2.62412e-24	10.1727	0.464288	1	1	9.60453e-20	TPM2	4.03079e-07	5.0675	0.233963	1	1	0.0147531	PSMD7	1.09627e-09	-6.09472	-0.252133	1	1	4.01246e-05	NDUFB7	5.0038e-08	-5.45118	-0.229145	1	1	0.00183144	CNBP	6.34391e-07	-4.98044	-0.231154	1	1	0.0232194	STAT1
RTL8C	3.95021e-23	9.90524	0.614937	1	1	1.44582e-18	KRT10	7.67227e-60	16.3154	0.689287	1	1	2.80813e-55	CIB1	2.66767e-24	10.1711	0.5038	1	1	9.76393e-20	FDFT1	4.22689e-07	-5.05845	-0.203208	1	1	0.0154708	CNPY2	1.11447e-09	-6.09209	-0.25735	1	1	4.07906e-05	CHCHD1	5.0467e-08	-5.44966	-0.206206	1	1	0.00184714	CKAP4	6.40763e-07	-4.97851	-0.255435	1	1	0.0234526	RPS6
IRF6	4.30238e-23	9.8967	0.608703	1	1	1.57472e-18	RPL38	1.06576e-59	16.2953	0.62254	1	1	3.9008e-55	RPL23	2.87003e-24	10.164	0.599124	1	1	1.05046e-19	SIRPA	4.31068e-07	5.0547	0.20796	1	1	0.0157775	ZNF706	1.14451e-09	-6.08783	-0.253887	1	1	4.189e-05	LAYN	5.12142e-08	-5.44704	-0.204102	1	1	0.00187449	NDUFS8	6.50851e-07	-4.97548	-0.242089	1	1	0.0238218	GUK1
KDM6B	4.35599e-23	9.89546	0.591872	1	1	1.59434e-18	TNFRSF1A	1.41675e-59	16.2779	0.509383	1	1	5.18546e-55	EIF4G2	3.36131e-24	10.1486	0.545455	1	1	1.23027e-19	CLDN3	4.3318e-07	-5.05377	-0.204515	1	1	0.0158548	RPS16	1.17881e-09	-6.0831	-0.276951	1	1	4.31454e-05	SRD5A3	5.12863e-08	-5.44679	-0.202199	1	1	0.00187713	TCP1	6.52554e-07	-4.97498	-0.222237	1	1	0.0238841	MCL1
RAB5C	4.50239e-23	9.89215	0.560681	1	1	1.64792e-18	ATP5MC3	1.52055e-59	16.2736	0.683153	1	1	5.56536e-55	MORF4L1	3.53904e-24	10.1436	0.497478	1	1	1.29532e-19	CALCA	4.46086e-07	-5.04816	-0.204149	1	1	0.0163272	RPL23A	1.18548e-09	-6.0822	-0.291856	1	1	4.33898e-05	CD9	5.27822e-08	-5.44167	-0.312101	1	1	0.00193188	NDUFAF8	6.73024e-07	-4.96899	-0.238887	1	1	0.0246334	CD48
METTL7A	4.65718e-23	-9.88877	-0.495973	1	1	1.70457e-18	YWHAB	1.54728e-59	16.2725	0.623829	1	1	5.66322e-55	NDUFB2	4.15595e-24	10.1279	0.526639	1	1	1.52112e-19	SQOR	4.49262e-07	5.0468	0.213276	1	1	0.0164435	CCT6A	1.21034e-09	-6.07887	-0.252356	1	1	4.42996e-05	RNF181	5.53256e-08	-5.43329	-0.220708	1	1	0.00202497	C9orf16	6.88034e-07	-4.96471	-0.244414	1	1	0.0251827	GC
PIEZO1	4.99659e-23	9.88172	0.565433	1	1	1.8288e-18	IGFBP2	2.76211e-59	16.237	0.738346	1	1	1.01096e-54	STOM	4.40366e-24	10.1222	0.556495	1	1	1.61179e-19	CMTM6	4.52629e-07	5.04538	0.199761	1	1	0.0165667	PFDN5	1.21689e-09	-6.078	-0.278298	1	1	4.45393e-05	ATP5F1A	5.56256e-08	-5.43232	-0.226806	1	1	0.00203595	CLTA	6.90452e-07	-4.96403	-0.255197	1	1	0.0252712	HSPD1
APP	5.01086e-23	9.88144	0.780645	1	1	1.83402e-18	SERPINA1	2.9445e-59	16.2331	1.52015	1	1	1.07772e-54	EIF3A	4.79065e-24	10.114	0.568086	1	1	1.75343e-19	MTRNR2L12	4.53093e-07	-5.04518	-0.216211	1	1	0.0165837	RPS12	1.2486e-09	-6.07387	-0.326089	1	1	4.57002e-05	RPS3	5.69207e-08	-5.42821	-0.267814	1	1	0.00208335	AC090204.1	6.91688e-07	-4.96368	-0.214447	1	1	0.0253165	TMEM176B
ACTR1A	5.12059e-23	9.87927	0.536701	1	1	1.87419e-18	COA8	3.42159e-59	16.2238	0.514486	1	1	1.25234e-54	MAFF	5.59264e-24	10.0988	0.46044	1	1	2.04696e-19	ARRB2	4.57499e-07	5.04333	0.199761	1	1	0.0167449	CCT8	1.26351e-09	-6.07197	-0.24317	1	1	4.62459e-05	AGPAT2	5.77182e-08	-5.42573	-0.224862	1	1	0.00211255	UFD1	6.91839e-07	-4.96364	-0.213581	1	1	0.025322	HLA-E
RAB1A	5.71633e-23	9.86823	0.559414	1	1	2.09223e-18	PPP2R1A	3.73309e-59	16.2185	0.561444	1	1	1.36635e-54	ATP5MF	5.74171e-24	10.0962	0.529645	1	1	2.10152e-19	RPL29	4.62775e-07	-5.04114	-0.283304	1	1	0.016938	NDUFB9	1.33032e-09	-6.06369	-0.309178	1	1	4.86911e-05	COMMD6	6.03255e-08	-5.41783	-0.244829	1	1	0.00220797	PCMT1	6.98094e-07	-4.96189	-0.222924	1	1	0.0255509	H2AFV
DKK3	5.97963e-23	9.86371	0.665584	1	1	2.1886e-18	MMADHC	3.74645e-59	16.2183	0.510698	1	1	1.37124e-54	TSTA3	5.98556e-24	10.0921	0.435674	1	1	2.19078e-19	CD9	4.64141e-07	-5.04057	-0.258412	1	1	0.016988	SLC25A5	1.3449e-09	-6.06194	-0.272675	1	1	4.92249e-05	MRPL18	6.15321e-08	-5.41429	-0.199163	1	1	0.00225214	PGAM1	7.14468e-07	-4.95739	-0.236159	1	1	0.0261503	NPC2
MGAT4B	6.25182e-23	9.85924	0.586886	1	1	2.28823e-18	AP2M1	5.94707e-59	16.1899	0.552725	1	1	2.17669e-54	ST14	6.02331e-24	10.0915	0.441218	1	1	2.20459e-19	APLP2	5.01119e-07	5.02588	0.26404	1	1	0.0183415	SEPTIN7	1.35074e-09	-6.06124	-0.250203	1	1	4.94383e-05	BUD31	6.16683e-08	-5.4139	-0.206062	1	1	0.00225712	PSMC6	7.14805e-07	-4.9573	-0.223243	1	1	0.0261626	TPM4
PSMA7	6.32538e-23	9.85807	0.663736	1	1	2.31515e-18	MT-CO2	6.1045e-59	16.1882	0.755293	1	1	2.23431e-54	SSBP1	6.59152e-24	10.0827	0.493961	1	1	2.41256e-19	CUTA	5.21942e-07	-5.01807	-0.203817	1	1	0.0191036	YIF1A	1.35902e-09	-6.06026	-0.257158	1	1	4.97414e-05	RPL3	6.51443e-08	-5.40407	-0.253641	1	1	0.00238435	DNAJB11	7.18982e-07	-4.95616	-0.214749	1	1	0.0263155	LY6E
GTF2H5	6.51051e-23	9.85517	0.638526	1	1	2.38291e-18	RAB18	7.0608e-59	16.1793	0.4973	1	1	2.58432e-54	ELF1	7.61604e-24	10.0685	0.458282	1	1	2.78755e-19	RABAC1	5.40769e-07	-5.01125	-0.224761	1	1	0.0197927	COA4	1.36685e-09	-6.05934	-0.246356	1	1	5.00282e-05	ARL6IP4	6.73362e-08	-5.39814	-0.223098	1	1	0.00246457	SULT1E1	7.31075e-07	4.95292	0.259271	1	1	0.0267581	LBR
UQCRQ	7.2618e-23	9.8442	0.668611	1	1	2.65789e-18	PERP	1.86701e-58	16.1193	0.623381	1	1	6.83346e-54	ORMDL2	7.63061e-24	10.0683	0.471133	1	1	2.79288e-19	MOB1A	5.54797e-07	5.00632	0.197899	1	1	0.0203061	IFNGR1	1.37358e-09	-6.05855	-0.305558	1	1	5.02744e-05	SDF2	6.75237e-08	-5.39764	-0.189443	1	1	0.00247144	NOP56	7.32568e-07	-4.95252	-0.224837	1	1	0.0268127	SCPEP1
PCMT1	7.73529e-23	9.83784	0.564419	1	1	2.83119e-18	LAMC1	3.11647e-58	16.0876	0.52101	1	1	1.14066e-53	REXO2	8.73986e-24	10.0549	0.507907	1	1	3.19888e-19	SH3YL1	5.56169e-07	-5.00585	-0.201346	1	1	0.0203563	CLCA2	1.37801e-09	6.05803	0.309514	1	1	5.04367e-05	TMEM258	7.55807e-08	-5.37737	-0.228959	1	1	0.00276633	BLOC1S2	7.42858e-07	-4.94981	-0.228509	1	1	0.0271893	SNRPD1
MMADHC	7.86054e-23	9.83622	0.557592	1	1	2.87704e-18	COL4A1	4.893e-58	16.0597	0.614034	1	1	1.79089e-53	GLRX3	9.06097e-24	10.0514	0.449081	1	1	3.3164e-19	VMP1	5.70177e-07	-5.00105	-0.20538	1	1	0.020869	EEF1E1	1.38974e-09	-6.05666	-0.231802	1	1	5.08657e-05	MRPL47	7.66093e-08	-5.37494	-0.196429	1	1	0.00280398	NFKBIZ	7.53003e-07	-4.94717	-0.288791	1	1	0.0275606	PLXDC2
ATP6V1E1	8.11512e-23	9.83302	0.575015	1	1	2.97021e-18	RPL39	1.6921e-57	15.9825	0.725797	1	1	6.19324e-53	SNRPF	9.69711e-24	10.0447	0.47124	1	1	3.54924e-19	SUSD6	5.78736e-07	4.99818	0.209202	1	1	0.0211823	POLR2E	1.4494e-09	-6.0499	-0.226933	1	1	5.30493e-05	ATP6V1F	7.76186e-08	-5.37258	-0.236199	1	1	0.00284092	ETFA	7.54431e-07	-4.9468	-0.213467	1	1	0.0276129	MMD
TBCA	8.54797e-23	9.82778	0.644212	1	1	3.12864e-18	TIMP3	1.86518e-57	15.9764	0.633244	1	1	6.82673e-53	STAT1	9.76418e-24	10.044	0.668151	1	1	3.57379e-19	HM13	6.04866e-07	4.98966	0.20195	1	1	0.0221387	TMEM147	1.45634e-09	-6.04913	-0.255875	1	1	5.33033e-05	RPL37A	8.05784e-08	-5.36583	-0.251338	1	1	0.00294925	HSBP1	7.76609e-07	-4.94116	-0.247315	1	1	0.0284247	RPL31
SEC61B	8.7913e-23	9.82496	0.703761	1	1	3.2177e-18	ELOVL1	2.46161e-57	15.9591	0.521029	1	1	9.00974e-53	SGK1	1.03671e-23	10.0381	0.475137	1	1	3.79445e-19	PTMA	6.09065e-07	-4.98832	-0.287278	1	1	0.0222924	MRPS18C	1.47516e-09	-6.04706	-0.24142	1	1	5.39923e-05	JAGN1	8.13638e-08	-5.36408	-0.189172	1	1	0.002978	TMA7	7.8718e-07	-4.93852	-0.245276	1	1	0.0288116	RPLP0
CDR2L	1.06263e-22	9.80584	0.585545	1	1	3.88933e-18	GUK1	2.98658e-57	15.9471	0.615916	1	1	1.09312e-52	C2CD4B	1.07306e-23	10.0347	0.57064	1	1	3.92749e-19	PNN	6.43404e-07	-4.97771	-0.195679	1	1	0.0235492	RPS18	1.5428e-09	-6.03983	-0.296273	1	1	5.64681e-05	NME4	8.1684e-08	-5.36337	-0.261397	1	1	0.00298972	CNTNAP2	8.08438e-07	-4.93332	-0.225328	1	1	0.0295896	GCHFR
MEX3A	1.19069e-22	9.79434	0.609963	1	1	4.35804e-18	POLD4	4.06411e-57	15.9278	0.542007	1	1	1.4875e-52	KIF1A	1.07913e-23	10.0341	0.448033	1	1	3.94973e-19	ERG28	6.66963e-07	-4.97074	-0.197836	1	1	0.0244115	WFDC2	1.54827e-09	-6.03926	-0.534693	1	1	5.66682e-05	GUK1	8.54038e-08	-5.35532	-0.238374	1	1	0.00312586	LSM2	8.12647e-07	-4.93231	-0.23012	1	1	0.0297437	CCT3
ITGB4	1.23461e-22	9.79068	0.790391	1	1	4.5188e-18	CFTR	4.70788e-57	15.9186	0.592857	1	1	1.72313e-52	SHTN1	1.09489e-23	10.0327	0.431911	1	1	4.00741e-19	DOK2	6.69252e-07	4.97008	0.211585	1	1	0.0244953	COA8	1.56126e-09	-6.03791	-0.22114	1	1	5.71438e-05	MANF	9.01032e-08	-5.34563	-0.207831	1	1	0.00329787	ATP5F1C	8.15258e-07	-4.93168	-0.243615	1	1	0.0298393	MAGOH
TRAM1	1.41457e-22	9.77691	0.783767	1	1	5.17748e-18	ADGRG6	4.72161e-57	15.9184	0.5351	1	1	1.72816e-52	POLR2I	1.10495e-23	10.0318	0.473099	1	1	4.04423e-19	LILRB3	6.93254e-07	4.96324	0.208745	1	1	0.0253738	SPCS3	1.57407e-09	-6.03659	-0.225501	1	1	5.76124e-05	JTB	9.10841e-08	-5.34367	-0.216553	1	1	0.00333377	NDUFA13	8.26011e-07	-4.92912	-0.259527	1	1	0.0302328	ARL6IP4
ATP6V0E1	1.44424e-22	9.77481	0.658529	1	1	5.28606e-18	PSMB5	4.82462e-57	15.9171	0.618261	1	1	1.76586e-52	NES	1.22206e-23	10.0218	0.468025	1	1	4.47287e-19	FGL1	7.25029e-07	-4.95454	-0.199518	1	1	0.0265368	C1QBP	1.59345e-09	-6.03461	-0.261653	1	1	5.83218e-05	CLTA	9.18362e-08	-5.34218	-0.232508	1	1	0.0033613	RBP1	8.32313e-07	-4.92763	-0.24954	1	1	0.0304635	ARHGDIA
RPS29	1.44479e-22	9.77477	0.651638	1	1	5.28808e-18	TMEM30A	5.79325e-57	15.9056	0.529249	1	1	2.12039e-52	ERGIC1	1.22616e-23	10.0215	0.442757	1	1	4.48786e-19	YWHAB	7.49192e-07	4.94816	0.221403	1	1	0.0274212	GCSH	1.68133e-09	-6.02594	-0.238807	1	1	6.15385e-05	TIPRL	9.2657e-08	-5.34057	-0.187913	1	1	0.00339134	MRPS26	8.40315e-07	-4.92576	-0.220163	1	1	0.0307564	RPS5
RNASEK	1.45312e-22	9.77419	0.671847	1	1	5.31855e-18	AGTRAP	6.99629e-57	15.8938	0.505504	1	1	2.56071e-52	ARHGEF18	1.33721e-23	10.0129	0.454282	1	1	4.89434e-19	SLC12A5	7.5916e-07	4.94558	0.208922	1	1	0.027786	RPS17	1.69061e-09	-6.02505	-0.312257	1	1	6.18781e-05	FBXO2	9.27829e-08	-5.34032	-0.243903	1	1	0.00339595	ERG28	8.40525e-07	-4.92571	-0.232752	1	1	0.030764	HIF1A
SELENOK	1.49481e-22	9.77133	0.599588	1	1	5.47114e-18	ITGA3	1.30005e-56	15.8549	0.516315	1	1	4.75831e-52	UBALD2	1.42502e-23	10.0066	0.474502	1	1	5.21572e-19	IFT57	7.59943e-07	-4.94538	-0.199624	1	1	0.0278147	MRPL15	1.71752e-09	-6.02249	-0.223732	1	1	6.28628e-05	STUB1	9.3721e-08	-5.3385	-0.221278	1	1	0.00343028	NDUFB11	8.44962e-07	-4.92469	-0.254462	1	1	0.0309265	UQCRQ
CD99	1.59623e-22	9.76468	0.667694	1	1	5.84235e-18	RHOB	1.32838e-56	15.8536	0.625726	1	1	4.86199e-52	ACADVL	1.42871e-23	10.0064	0.450358	1	1	5.22921e-19	TMEM97	7.61112e-07	-4.94508	-0.196639	1	1	0.0278575	SRP14	1.74628e-09	-6.0198	-0.283952	1	1	6.39155e-05	POMP	9.63479e-08	-5.33348	-0.253889	1	1	0.00352643	ANXA7	8.55607e-07	-4.92224	-0.208981	1	1	0.0313161	SLIRP
LSR	1.85787e-22	9.74928	0.610891	1	1	6.79997e-18	MAP7D1	1.69335e-56	15.8383	0.52003	1	1	6.19782e-52	CDKN1C	1.44509e-23	-10.0053	-0.547039	1	1	5.28917e-19	RPL13	7.76681e-07	-4.94114	-0.272012	1	1	0.0284273	DGUOK	1.76936e-09	-6.01768	-0.246973	1	1	6.47603e-05	PCMT1	9.99291e-08	-5.32685	-0.195225	1	1	0.00365751	MRPL17	8.60677e-07	-4.92108	-0.218671	1	1	0.0315017	LIMS1
RPL39	2.00129e-22	9.74172	0.727204	1	1	7.32492e-18	SPTAN1	1.88696e-56	15.8315	0.519502	1	1	6.90647e-52	MALT1	1.47998e-23	10.0029	0.452068	1	1	5.41687e-19	CAT	7.82168e-07	4.93977	0.20633	1	1	0.0286281	SSR2	1.83357e-09	-6.0119	-0.268337	1	1	6.71106e-05	PRDX2	1.00353e-07	-5.32608	-0.244186	1	1	0.00367304	TUBA1C	8.63503e-07	-4.92044	-0.311203	1	1	0.0316051	ANKRD1
CD276	2.02415e-22	9.74057	0.539467	1	1	7.4086e-18	EPHA2	2.56394e-56	15.8122	0.524792	1	1	9.38428e-52	RER1	1.48567e-23	10.0025	0.474042	1	1	5.4377e-19	S100P	7.85521e-07	-4.93893	-0.200113	1	1	0.0287509	MRPL47	1.86623e-09	-6.00904	-0.233223	1	1	6.83057e-05	TCF25	1.00607e-07	-5.32562	-0.203017	1	1	0.00368233	UBA52	8.74997e-07	-4.91785	-0.258889	1	1	0.0320258	PTGES3
RAB7A	2.15979e-22	9.73398	0.552442	1	1	7.90505e-18	CCND3	2.59125e-56	15.8115	0.568893	1	1	9.48423e-52	RPL39L	1.51829e-23	10.0004	0.438855	1	1	5.55711e-19	ZEB2	8.13402e-07	4.93212	0.223445	1	1	0.0297713	NME4	1.87331e-09	-6.00843	-0.289161	1	1	6.8565e-05	RPL7	1.04445e-07	-5.31882	-0.257238	1	1	0.00382278	CDC37	8.8419e-07	-4.9158	-0.210524	1	1	0.0323622	SKIL
SAT1	2.26501e-22	9.72914	0.855055	1	1	8.29018e-18	LAPTM4B	3.07462e-56	15.8007	0.53222	1	1	1.12534e-51	H2AFY2	1.58664e-23	9.99601	0.433053	1	1	5.80728e-19	ARPC5	8.26841e-07	4.92892	0.216879	1	1	0.0302632	EMC2	1.90753e-09	-6.00549	-0.221265	1	1	6.98174e-05	LAMTOR4	1.06459e-07	-5.31534	-0.231086	1	1	0.00389649	POLR2G	8.93597e-07	-4.91373	-0.211308	1	1	0.0327065	CKS2
SLC2A3	2.35225e-22	9.72529	0.856631	1	1	8.60945e-18	PGAM1	3.1188e-56	15.7998	0.53928	1	1	1.14151e-51	SMARCA5	1.78939e-23	9.98409	0.517685	1	1	6.54935e-19	ATP1B3	8.70233e-07	-4.91892	-0.20549	1	1	0.0318514	BAD	1.92572e-09	-6.00395	-0.22254	1	1	7.04832e-05	MRPL13	1.07009e-07	-5.3144	-0.204322	1	1	0.00391663	FAM50A	9.05315e-07	-4.91118	-0.229736	1	1	0.0331354	F13A1
ALCAM	2.42709e-22	-9.72211	-0.720757	1	1	8.88338e-18	PMAIP1	4.4264e-56	15.7778	0.533076	1	1	1.62011e-51	EIF4A1	1.8942e-23	9.97844	0.562691	1	1	6.93296e-19	TXN	8.81401e-07	4.91642	0.273235	1	1	0.0322602	MSRB2	2.15735e-09	-5.98549	-0.237563	1	1	7.89611e-05	SPAG7	1.07771e-07	-5.31311	-0.195083	1	1	0.00394452	FDPS	9.09344e-07	-4.91031	-0.266047	1	1	0.0332829	RPS11
TWF2	2.43922e-22	9.7216	0.53279	1	1	8.92779e-18	HLA-E	7.79958e-56	15.742	0.496266	1	1	2.85473e-51	IFI6	1.94448e-23	9.97584	0.520768	1	1	7.11698e-19	FASN	1.00648e-06	-4.89037	-0.197171	1	1	0.0368383	SMS	2.22599e-09	-5.98039	-0.254544	1	1	8.14736e-05	RPL32	1.09051e-07	-5.31096	-0.26355	1	1	0.00399138	UBE2E3	9.50123e-07	-4.9017	-0.243406	1	1	0.0347754	OLR1
C4orf3	2.60557e-22	9.71488	0.648973	1	1	9.53664e-18	ST14	8.80168e-56	15.7343	0.4987	1	1	3.2215e-51	IL6ST	2.17856e-23	9.96455	0.548075	1	1	7.97374e-19	PGRMC1	1.02545e-06	-4.88669	-0.194986	1	1	0.0375325	SRP9	2.23748e-09	-5.97955	-0.247271	1	1	8.18941e-05	PPIC	1.12338e-07	-5.30554	-0.220813	1	1	0.00411169	RPLP0	9.57808e-07	-4.90011	-0.257801	1	1	0.0350567	DHCR24
NUTF2	2.70368e-22	9.71111	0.586624	1	1	9.89575e-18	TLE1	9.76087e-56	15.7278	0.525838	1	1	3.57258e-51	BRD4	2.48341e-23	9.95153	0.461599	1	1	9.08952e-19	ANKRD9	1.02671e-06	-4.88645	-0.191359	1	1	0.0375787	TNFAIP8	2.26799e-09	-5.97735	-0.233423	1	1	8.30105e-05	COPS5	1.12348e-07	-5.30553	-0.18629	1	1	0.00411204	IFT20	9.71627e-07	-4.8973	-0.218341	1	1	0.0355625	SON
ZNF706	2.78296e-22	9.70817	0.611439	1	1	1.01859e-17	EIF4G1	1.03224e-55	15.7242	0.533179	1	1	3.7781e-51	RPL18A	2.54018e-23	9.94928	0.565329	1	1	9.2973e-19	GLIPR1	1.05049e-06	4.88194	0.202658	1	1	0.0384491	PSMA4	2.27298e-09	-5.97699	-0.257431	1	1	8.31934e-05	KRTAP7-1	1.13439e-07	5.30376	0.208671	1	1	0.00415199	NUDT5	9.7535e-07	-4.89655	-0.215799	1	1	0.0356988	ENC1
NDUFB7	2.92623e-22	9.70305	0.601051	1	1	1.07103e-17	GHITM	1.65318e-55	15.6944	0.53567	1	1	6.05082e-51	SFRP5	2.54614e-23	-9.94905	-0.575173	1	1	9.31914e-19	PTBP3	1.07241e-06	4.87786	0.199601	1	1	0.0392514	PSMB5	2.27947e-09	-5.97653	-0.272096	1	1	8.34309e-05	PRDX3	1.14872e-07	-5.30147	-0.211742	1	1	0.00420443	C4orf3	1.009e-06	-4.88987	-0.248727	1	1	0.0369306	IFITM3
PTPRK	3.21832e-22	9.69334	0.697489	1	1	1.17794e-17	CSDE1	2.03679e-55	15.6811	0.5726	1	1	7.45487e-51	CAPZA1	2.95257e-23	9.93429	0.443647	1	1	1.08067e-18	MAN2B1	1.10472e-06	4.872	0.19821	1	1	0.0404337	CLTA	2.28444e-09	-5.97617	-0.26649	1	1	8.36128e-05	MRPS7	1.16116e-07	-5.29951	-0.191876	1	1	0.00424997	METTL5	1.00942e-06	-4.88979	-0.223007	1	1	0.0369457	SAMSN1
KRT5	3.30638e-22	-9.69058	-0.846275	1	1	1.21017e-17	LRRC59	2.68432e-55	15.6636	0.491701	1	1	9.82488e-51	MGST2	3.11498e-23	9.92896	0.444617	1	1	1.14011e-18	IL4R	1.12452e-06	4.86849	0.208323	1	1	0.0411586	GADD45GIP1	2.31531e-09	-5.97398	-0.259686	1	1	8.47426e-05	SOCS3	1.1899e-07	5.29504	0.218854	1	1	0.00435516	EIF3E	1.0395e-06	-4.88401	-0.280891	1	1	0.0380467	EML4
TUBA1C	3.41825e-22	9.68718	0.728398	1	1	1.25111e-17	PAM	2.70278e-55	15.6631	0.501837	1	1	9.89245e-51	METAP2	3.86607e-23	9.90739	0.436607	1	1	1.41502e-18	GOLGA4	1.15178e-06	-4.86376	-0.192174	1	1	0.0421562	UBE2D2	2.32589e-09	-5.97324	-0.235707	1	1	8.513e-05	NRBF2	1.19669e-07	-5.294	-0.188281	1	1	0.00438002	MMP24OS	1.06656e-06	-4.87894	-0.235537	1	1	0.0390373	ICAM1
LPP	3.52373e-22	9.68408	0.638609	1	1	1.28972e-17	CPEB4	3.39191e-55	15.6487	0.540007	1	1	1.24147e-50	DNAJB6	3.8926e-23	9.90671	0.455379	1	1	1.42473e-18	MTRNR2L8	1.16627e-06	4.86128	0.202088	1	1	0.0426866	PAIP2	2.3494e-09	-5.9716	-0.212002	1	1	8.59902e-05	IDH2	1.23121e-07	-5.2888	-0.19864	1	1	0.00450635	NEURL3	1.07162e-06	-4.87801	-0.226203	1	1	0.0392223	MRPL57
FXYD5	3.53116e-22	9.68386	0.606802	1	1	1.29244e-17	CDC42EP1	3.63383e-55	15.6443	0.556267	1	1	1.33002e-50	BZW1	4.17475e-23	9.89971	0.458118	1	1	1.528e-18	PTAFR	1.17926e-06	4.85909	0.196295	1	1	0.0431621	RPL34	2.38586e-09	-5.96909	-0.310373	1	1	8.73249e-05	S100A16	1.26144e-07	-5.28436	-0.234238	1	1	0.00461699	NIFK	1.08603e-06	-4.87537	-0.20932	1	1	0.0397499	RAMP1
MT-ND6	3.62872e-22	-9.68108	-0.616841	1	1	1.32815e-17	NFE2L2	3.72142e-55	15.6428	0.593263	1	1	1.36208e-50	TMEM156	4.44119e-23	9.89352	0.46957	1	1	1.62552e-18	MIF	1.25047e-06	-4.84747	-0.302316	1	1	0.0457686	SERPINE2	2.4233e-09	5.96654	0.290802	1	1	8.86952e-05	CXCL2	1.27607e-07	-5.28225	-0.348467	1	1	0.00467055	ACAT1	1.08709e-06	-4.87518	-0.215739	1	1	0.0397884	PSTPIP2
CYGB	3.66111e-22	9.68017	0.651252	1	1	1.34e-17	SSR1	4.45028e-55	15.6314	0.515922	1	1	1.62885e-50	TJP2	4.46843e-23	9.89291	0.442305	1	1	1.63549e-18	PABPC4	1.27551e-06	-4.84353	-0.202343	1	1	0.0466851	MDK	2.69154e-09	-5.94938	-0.315488	1	1	9.85131e-05	HIGD2A	1.28372e-07	-5.28115	-0.211619	1	1	0.00469855	RTN4	1.0985e-06	-4.87312	-0.272542	1	1	0.0402061	UBE2D3
GAS6	4.40408e-22	9.66126	0.601325	1	1	1.61194e-17	RAB31	4.61533e-55	15.6291	0.514938	1	1	1.68926e-50	PSMD1	4.80832e-23	9.88557	0.464392	1	1	1.75989e-18	SCARB2	1.27838e-06	4.84309	0.193729	1	1	0.0467899	RPS3A	2.74723e-09	-5.94603	-0.300154	1	1	0.000100551	TXNDC17	1.29802e-07	-5.27912	-0.247557	1	1	0.0047509	COX7A2L	1.10303e-06	-4.87231	-0.238849	1	1	0.040372	NDUFB11
RPS26	4.8133e-22	9.65216	0.680416	1	1	1.76172e-17	FLNB	5.81251e-55	15.6144	0.504308	1	1	2.12744e-50	PCP4	4.96531e-23	-9.88235	-0.615471	1	1	1.81735e-18	TDP2	1.29467e-06	4.84057	0.205109	1	1	0.0473861	MRPL57	2.76692e-09	-5.94486	-0.254213	1	1	0.000101272	NTMT1	1.38528e-07	-5.26719	-0.186522	1	1	0.00507026	PPDPF	1.11487e-06	-4.8702	-0.249242	1	1	0.0408055	ATP5F1A
SLC16A3	5.01176e-22	9.64801	0.566584	1	1	1.83435e-17	BCAP31	5.84305e-55	15.614	0.562256	1	1	2.13862e-50	SNRPE	5.05484e-23	9.88056	0.477264	1	1	1.85012e-18	CIRBP	1.3494e-06	-4.83234	-0.20016	1	1	0.0493893	TSTD1	2.79778e-09	-5.94304	-0.276902	1	1	0.000102401	CCDC107	1.40934e-07	-5.26403	-0.189585	1	1	0.00515834	NUDC	1.11796e-06	-4.86965	-0.220527	1	1	0.0409186	MYH9
ACTA2	5.31939e-22	9.6419	0.847531	1	1	1.94695e-17	MYO1B	6.687e-55	15.6054	0.538044	1	1	2.44751e-50	TMEM59	5.89406e-23	9.86516	0.501894	1	1	2.15729e-18	RPL18A	1.4624e-06	-4.81631	-0.278316	1	1	0.0535254	HACD3	2.91143e-09	-5.93652	-0.241374	1	1	0.000106561	HIKESHI	1.45125e-07	-5.25864	-0.193903	1	1	0.00531173	MRPL20	1.12448e-06	-4.8685	-0.242333	1	1	0.0411571	SOD1
ILK	5.41847e-22	9.64001	0.55148	1	1	1.98321e-17	ISG15	7.8774e-55	15.595	0.545304	1	1	2.88321e-50	FGB	6.24186e-23	9.8594	0.612391	1	1	2.28458e-18	CORO1C	1.57285e-06	4.80175	0.202234	1	1	0.0575678	ARPC5	2.9557e-09	-5.93404	-0.26408	1	1	0.000108182	LTB	1.45335e-07	-5.25837	-0.276152	1	1	0.0053194	C1orf122	1.14636e-06	-4.86469	-0.231626	1	1	0.0419579	DOCK8
KCNK6	5.85496e-22	9.63205	0.582051	1	1	2.14297e-17	FRMD6	8.14168e-55	15.5929	0.532869	1	1	2.97994e-50	ZYX	6.48694e-23	9.85554	0.445688	1	1	2.37429e-18	GNB1	1.60836e-06	4.79728	0.194481	1	1	0.0588676	CHURC1	2.95577e-09	-5.93404	-0.250566	1	1	0.000108184	CTSH	1.46878e-07	-5.25643	-0.305545	1	1	0.00537587	RPS3A	1.15359e-06	-4.86345	-0.274776	1	1	0.0422227	ATP5PB
FAM177A1	5.88635e-22	9.6315	0.659753	1	1	2.15446e-17	PTBP3	1.1406e-54	15.5713	0.498851	1	1	4.17469e-50	JUP	7.68958e-23	9.83844	0.462686	1	1	2.81446e-18	FAM20A	1.65173e-06	4.79194	0.204038	1	1	0.0604548	NDUFA11	2.96783e-09	-5.93337	-0.264974	1	1	0.000108626	STRAP	1.48675e-07	-5.25419	-0.204258	1	1	0.00544164	ENY2	1.17678e-06	-4.85951	-0.232827	1	1	0.0430715	COMT
DLGAP4	6.77609e-22	9.61703	0.533414	1	1	2.48012e-17	RND3	1.18974e-54	15.5686	0.573302	1	1	4.35457e-50	TPM1	7.69023e-23	9.83843	0.621177	1	1	2.8147e-18	SEC14L1	1.73487e-06	4.78208	0.208627	1	1	0.0634978	OLA1	3.07264e-09	-5.92767	-0.226729	1	1	0.000112462	MRPL54	1.49561e-07	-5.2531	-0.198647	1	1	0.00547409	BHLHE40	1.21488e-06	-4.8532	-0.223417	1	1	0.0444657	PABPC1
ARL6IP5	7.09639e-22	9.61227	0.634296	1	1	2.59735e-17	JUP	1.35735e-54	15.5602	0.529636	1	1	4.96805e-50	BAIAP2L1	8.24082e-23	9.83147	0.440606	1	1	3.01622e-18	AHNAK	1.74089e-06	-4.78139	-0.203969	1	1	0.0637182	MXRA7	3.10725e-09	-5.92583	-0.220627	1	1	0.000113729	UBA52	1.49989e-07	-5.25257	-0.24387	1	1	0.00548974	NDUFB10	1.21613e-06	-4.85299	-0.250416	1	1	0.0445117	FYB1
PLEC	8.57177e-22	9.59281	0.542997	1	1	3.13736e-17	GARS	1.64357e-54	15.5479	0.501421	1	1	6.01561e-50	C18orf32	1.06147e-22	9.80595	0.478113	1	1	3.88508e-18	HMGB1	1.77535e-06	-4.77745	-0.254286	1	1	0.0649796	NT5DC2	3.17224e-09	-5.92243	-0.262083	1	1	0.000116107	NDUFB1	1.52795e-07	-5.24916	-0.211907	1	1	0.00559246	MDH1	1.26362e-06	-4.84539	-0.224946	1	1	0.0462496	CXCL1
TMED9	8.7539e-22	9.59064	0.598183	1	1	3.20401e-17	SH3GLB1	2.39608e-54	15.5238	0.494201	1	1	8.7699e-50	GPRC5A	1.07974e-22	-9.80422	-0.66942	1	1	3.95196e-18	PDXK	1.80339e-06	4.77429	0.192741	1	1	0.066006	IER3IP1	3.17573e-09	-5.92225	-0.228825	1	1	0.000116235	NDUFS7	1.53106e-07	-5.24878	-0.210043	1	1	0.00560383	RPL5	1.27801e-06	-4.84314	-0.279537	1	1	0.0467764	VPS28
BZW1	9.34268e-22	9.58392	0.57501	1	1	3.41951e-17	EMB	2.52607e-54	15.5204	0.511851	1	1	9.24567e-50	G3BP2	1.12247e-22	9.8003	0.457494	1	1	4.10836e-18	TIMP2	1.81172e-06	4.77337	0.193584	1	1	0.0663109	MICOS10	3.23458e-09	-5.91923	-0.272305	1	1	0.000118389	TNFRSF12A	1.56915e-07	-5.24426	-0.263191	1	1	0.00574324	GSTO1	1.28394e-06	-4.84222	-0.282812	1	1	0.0469934	SIRPA
UBE2V1	1.05963e-21	9.57092	0.550476	1	1	3.87836e-17	TRAPPC5	2.83464e-54	15.513	0.583822	1	1	1.0375e-49	RPS27A	1.17897e-22	9.79534	0.550159	1	1	4.31516e-18	SLC25A6	1.85559e-06	-4.76855	-0.216698	1	1	0.0679166	UBE2N	3.25047e-09	-5.91842	-0.227333	1	1	0.00011897	EMC6	1.58951e-07	-5.24188	-0.207551	1	1	0.00581777	TPT1	1.30649e-06	-4.83876	-0.27746	1	1	0.047819	TNFAIP3
TMEM258	1.11574e-21	9.56558	0.627799	1	1	4.08372e-17	CYCS	2.91486e-54	15.5112	0.594256	1	1	1.06687e-49	KLF6	1.18647e-22	9.7947	0.639035	1	1	4.34259e-18	PIM1	1.90858e-06	4.76287	0.204618	1	1	0.069856	SRP19	3.32184e-09	-5.91485	-0.245808	1	1	0.000121583	ATP5PB	1.63662e-07	-5.23649	-0.203369	1	1	0.00599019	SBDS	1.30783e-06	-4.83856	-0.217697	1	1	0.0478678	PLA2G7
KRT8	1.20475e-21	9.55764	0.987912	1	1	4.40952e-17	RPN1	3.58951e-54	15.4978	0.528519	1	1	1.3138e-49	MTDH	1.31341e-22	9.78442	0.486972	1	1	4.80723e-18	IGSF6	1.91166e-06	4.76255	0.204638	1	1	0.0699688	LYPLA1	3.35076e-09	-5.91342	-0.245163	1	1	0.000122641	CCDC25	1.65026e-07	-5.23495	-0.186173	1	1	0.0060401	NDUFA3	1.3198e-06	-4.83675	-0.214261	1	1	0.0483059	DLK1
TMA7	1.21428e-21	9.55682	0.626166	1	1	4.44437e-17	ARID3A	3.92146e-54	15.4921	0.53407	1	1	1.43529e-49	LAPTM4A	1.36248e-22	9.78071	0.505317	1	1	4.9868e-18	ATP1A1	1.96586e-06	-4.7569	-0.206044	1	1	0.0719525	EIF6	3.41352e-09	-5.91036	-0.264487	1	1	0.000124938	GTF2H5	1.66795e-07	-5.23298	-0.22799	1	1	0.00610487	ANXA2	1.32742e-06	-4.8356	-0.288339	1	1	0.0485848	RNF181
ITGB1BP1	1.22817e-21	9.55564	0.52919	1	1	4.49523e-17	PRDX1	4.37798e-54	15.485	0.735238	1	1	1.60238e-49	MSANTD3	1.53738e-22	9.76848	0.434506	1	1	5.62698e-18	PKM	1.99219e-06	4.75422	0.213962	1	1	0.0729161	RPS5	3.61112e-09	-5.90109	-0.29462	1	1	0.000132171	TIMM8B	1.73509e-07	-5.22569	-0.215448	1	1	0.00635059	PSMB1	1.33976e-06	-4.83376	-0.246949	1	1	0.0490367	MT-ND5
ZNHIT1	1.24881e-21	9.55392	0.576885	1	1	4.57076e-17	SPATS2L	5.59413e-54	15.4693	0.679732	1	1	2.04751e-49	RPS16	1.56198e-22	9.76687	0.510679	1	1	5.71701e-18	HMGB2	2.11013e-06	-4.74258	-0.224528	1	1	0.077233	VDAC1	3.62659e-09	-5.90038	-0.24184	1	1	0.000132737	PGM2L1	1.81797e-07	5.21705	0.217382	1	1	0.00665396	SRPK1	1.35736e-06	-4.83117	-0.205188	1	1	0.0496807	PSME1
SMS	1.33496e-21	9.54701	0.60397	1	1	4.88609e-17	DNAJC15	6.02188e-54	15.4645	0.620765	1	1	2.20407e-49	TES	1.64156e-22	9.76184	0.465361	1	1	6.00827e-18	NDUFA1	2.1398e-06	4.73975	0.201136	1	1	0.0783188	SNRPD2	3.66634e-09	-5.89858	-0.240224	1	1	0.000134192	AMD1	1.84072e-07	-5.21474	-0.212023	1	1	0.00673723	TOMM22	1.37005e-06	-4.82931	-0.218507	1	1	0.0501454	M6PR
ADRM1	1.33886e-21	9.54671	0.566439	1	1	4.90036e-17	DEFB4A	8.09104e-54	15.4455	0.539312	1	1	2.9614e-49	INO80C	1.65344e-22	9.7611	0.508484	1	1	6.05177e-18	TPM4	2.29323e-06	4.7257	0.227313	1	1	0.0839344	PCMT1	3.71551e-09	-5.89639	-0.225092	1	1	0.000135991	TP53TG1	1.86904e-07	-5.21191	-0.205794	1	1	0.00684086	COX7A2	1.3859e-06	-4.82702	-0.258068	1	1	0.0507252	CIB1
ZMAT3	1.38459e-21	9.54322	0.596859	1	1	5.06775e-17	SLC22A23	9.47323e-54	15.4353	0.502	1	1	3.4673e-49	TUBGCP3	2.18967e-22	9.73258	0.492876	1	1	8.01441e-18	NCF4	2.3022e-06	4.72491	0.199654	1	1	0.0842626	BLOC1S4	3.78027e-09	-5.89353	-0.209312	1	1	0.000138362	RPS18	1.87489e-07	-5.21133	-0.247759	1	1	0.0068623	DNAJC1	1.39067e-06	-4.82634	-0.207569	1	1	0.0508998	ATP6V0B
HSPE1	1.65297e-21	9.52484	0.680253	1	1	6.05003e-17	SLC9A3R1	9.61646e-54	15.4343	0.579313	1	1	3.51972e-49	AGTRAP	2.22813e-22	9.73081	0.425751	1	1	8.15519e-18	LPL	2.30786e-06	4.72441	0.2213	1	1	0.08447	MZT2A	3.9067e-09	-5.8881	-0.239255	1	1	0.000142989	PGP	1.89164e-07	-5.20968	-0.185997	1	1	0.00692359	TOMM40	1.39636e-06	-4.82552	-0.20578	1	1	0.0511081	CEMIP2
NDUFB1	1.66193e-21	9.52428	0.57293	1	1	6.08282e-17	EIF4EBP1	1.12623e-53	15.4242	0.586216	1	1	4.12213e-49	SEPTIN9	2.2833e-22	9.72832	0.442567	1	1	8.35712e-18	RAC1	2.48243e-06	4.70957	0.216608	1	1	0.0908593	PGK1	3.94161e-09	-5.88663	-0.273109	1	1	0.000144267	SCD	1.95681e-07	-5.20339	-0.259042	1	1	0.00716213	PPP1R14B	1.40835e-06	-4.82382	-0.260651	1	1	0.0515472	H2AFZ
SNRPF	1.76078e-21	9.51827	0.589204	1	1	6.44463e-17	S100A14	1.1396e-53	-15.4234	-0.641567	1	1	4.17107e-49	SHC1	2.28976e-22	9.72803	0.440677	1	1	8.38075e-18	RSRP1	2.49413e-06	-4.70861	-0.183582	1	1	0.0912877	SSR4	4.00311e-09	-5.88406	-0.285933	1	1	0.000146518	MT-ND5	2.00347e-07	-5.19902	-0.266059	1	1	0.00733289	CENPW	1.41576e-06	-4.82277	-0.226056	1	1	0.0518182	RPL4
NFKB1	1.80353e-21	9.51578	0.579729	1	1	6.6011e-17	CCT3	1.37888e-53	15.4111	0.538161	1	1	5.04682e-49	RNF213	2.48396e-22	9.71975	0.428017	1	1	9.09153e-18	CFL1	2.5194e-06	4.70655	0.245513	1	1	0.0922127	ERH	4.02161e-09	-5.8833	-0.256046	1	1	0.000147195	POLR2L	2.0121e-07	-5.19822	-0.234821	1	1	0.0073645	ACTG1	1.41937e-06	-4.82226	-0.289231	1	1	0.0519505	C12orf45
CLTA	1.95785e-21	9.50724	0.619861	1	1	7.16594e-17	CTSL	2.06323e-53	15.385	0.540933	1	1	7.55162e-49	LARP1	2.51905e-22	9.71832	0.433688	1	1	9.21997e-18	RAB1A	2.69159e-06	4.69305	0.187768	1	1	0.0985149	CAV1	4.02502e-09	-5.88316	-0.373137	1	1	0.00014732	WNT4	2.02579e-07	-5.19696	-0.249334	1	1	0.0074146	TMEM141	1.42949e-06	-4.82085	-0.238816	1	1	0.0523209	PDK4
MAP4	2.09552e-21	9.50017	0.565786	1	1	7.66981e-17	WNK2	2.96346e-53	15.3616	0.496807	1	1	1.08466e-48	LMNA	2.56751e-22	9.71638	0.527876	1	1	9.39734e-18	ARL8A	2.69526e-06	4.69277	0.198966	1	1	0.0986494	CD99	4.24516e-09	-5.87435	-0.273317	1	1	0.000155377	RIT1	2.06202e-07	-5.19366	-0.184244	1	1	0.00754721	MORF4L2	1.43351e-06	-4.82029	-0.230675	1	1	0.0524678	RHOC
ERRFI1	2.26729e-21	9.49196	0.815439	1	1	8.29851e-17	MYH14	4.31837e-53	15.3371	0.491796	1	1	1.58057e-48	FAM222B	2.6718e-22	9.71232	0.434646	1	1	9.77907e-18	CREBRF	2.70614e-06	-4.69195	-0.185674	1	1	0.0990476	PIN1	4.32529e-09	-5.87125	-0.219903	1	1	0.00015831	MRPL40	2.11744e-07	-5.18872	-0.192791	1	1	0.00775006	RAB13	1.43572e-06	-4.81998	-0.245761	1	1	0.0525487	FADS2
SOCS2	2.29847e-21	9.49054	0.605127	1	1	8.41263e-17	ATP5F1B	5.36938e-53	15.323	0.563464	1	1	1.96524e-48	FKBP4	2.93824e-22	9.70263	0.424693	1	1	1.07543e-17	CCDC88A	2.70625e-06	4.69194	0.193737	1	1	0.0990513	ENC1	4.46397e-09	-5.86601	-0.35718	1	1	0.000163386	SELENOS	2.31392e-07	-5.17217	-0.199038	1	1	0.00846917	RSL1D1	1.43572e-06	-4.81998	-0.212234	1	1	0.0525489	TRAPPC1
CHURC1	2.32835e-21	9.48919	0.592238	1	1	8.522e-17	CEMIP2	7.98166e-53	15.2972	0.49379	1	1	2.92137e-48	MORF4L2	3.19721e-22	9.69401	0.461814	1	1	1.17021e-17	SLC11A2	2.71848e-06	4.69102	0.19751	1	1	0.0994992	PHLDA2	4.49095e-09	-5.86501	-0.317322	1	1	0.000164373	TEX264	2.35529e-07	-5.16886	-0.18395	1	1	0.00862061	EEF1G	1.48055e-06	-4.81384	-0.246395	1	1	0.0541898	CCDC85B
RPL36	2.38226e-21	9.4868	0.653751	1	1	8.71931e-17	CRIM1	9.11339e-53	15.2886	0.496805	1	1	3.33559e-48	CTNND1	3.31513e-22	9.69031	0.458912	1	1	1.21337e-17	SDC2	2.85507e-06	4.68098	0.226477	1	1	0.104498	HSP90AB1	4.74675e-09	-5.85582	-0.285337	1	1	0.000173736	MYL6	2.38451e-07	-5.16655	-0.258824	1	1	0.00872754	POLR2I	1.49931e-06	-4.81133	-0.229964	1	1	0.0548761	MRPS15
PHLDA1	2.38471e-21	9.4867	0.628204	1	1	8.72829e-17	ERO1A	1.47614e-52	15.2571	0.485896	1	1	5.40283e-48	CCDC50	3.52219e-22	9.68412	0.441155	1	1	1.28916e-17	REX1BD	2.91389e-06	4.6768	0.189128	1	1	0.106651	MRPS21	4.86426e-09	-5.85175	-0.262625	1	1	0.000178037	ANAPC13	2.44152e-07	-5.16213	-0.184148	1	1	0.00893621	CKS2	1.50309e-06	-4.81082	-0.306389	1	1	0.0550147	IL10RA
PET100	2.40064e-21	9.486	0.546157	1	1	8.78657e-17	MORF4L2	1.64614e-52	15.25	0.537197	1	1	6.02503e-48	TSN	3.95083e-22	9.67238	0.416998	1	1	1.44604e-17	DOCK2	2.91639e-06	4.67662	0.198954	1	1	0.106743	CORO1B	4.91113e-09	-5.85016	-0.215676	1	1	0.000179752	SRSF5	2.49689e-07	-5.15793	-0.19317	1	1	0.00913887	MYDGF	1.50936e-06	-4.80999	-0.260892	1	1	0.0552441	FABP3
AC108752.1	2.40566e-21	9.48578	0.779358	1	1	8.80494e-17	THBS1	1.83453e-52	15.2429	0.729983	1	1	6.71456e-48	SSRP1	4.02768e-22	9.67041	0.429647	1	1	1.47417e-17	SKAP2	2.9701e-06	4.67288	0.193794	1	1	0.108709	FABP5	5.20847e-09	-5.84037	-0.420143	1	1	0.000190635	EIF1B	2.52173e-07	-5.15608	-0.203394	1	1	0.00922977	HSPB11	1.53013e-06	-4.80726	-0.219849	1	1	0.0560042	TXNDC17
NFKBIA	2.57517e-21	9.47868	0.780093	1	1	9.42539e-17	SCO2	1.97227e-52	15.2382	0.483417	1	1	7.2187e-48	PYCARD	4.04007e-22	9.67009	0.439833	1	1	1.47871e-17	RPL11	2.99057e-06	-4.67147	-0.273622	1	1	0.109458	CHMP5	5.2286e-09	-5.83973	-0.216293	1	1	0.000191372	SPTSSA	2.55402e-07	-5.1537	-0.244328	1	1	0.00934798	MRPL3	1.54235e-06	-4.80567	-0.207258	1	1	0.0564515	SCP2
PSMB2	2.98316e-21	9.46332	0.583521	1	1	1.09187e-16	HABP2	1.99561e-52	15.2374	0.556777	1	1	7.30413e-48	VKORC1	4.31963e-22	9.66324	0.468452	1	1	1.58103e-17	EEF1B2	3.07201e-06	-4.66595	-0.24709	1	1	0.112439	DDIT4	5.24578e-09	-5.83918	-0.246922	1	1	0.000192001	MRPS5	2.58321e-07	-5.15157	-0.181885	1	1	0.00945481	MLLT11	1.54982e-06	-4.8047	-0.247352	1	1	0.056725	LSM6
MGST3	3.01876e-21	9.46208	0.651513	1	1	1.1049e-16	ERGIC2	2.70696e-52	15.2175	0.492866	1	1	9.90776e-48	MGAT4B	4.74162e-22	9.65369	0.442187	1	1	1.73548e-17	ATP13A3	3.19991e-06	4.65755	0.19694	1	1	0.11712	UCP2	5.45167e-09	-5.83276	-0.313064	1	1	0.000199537	ARL5A	2.58491e-07	-5.15144	-0.194575	1	1	0.00946102	STOML2	1.56489e-06	-4.80277	-0.222	1	1	0.0572765	MDH2
CDC34	3.07456e-21	9.46017	0.512913	1	1	1.12532e-16	ARPP19	2.85653e-52	15.214	0.48912	1	1	1.04552e-47	NARS	4.79884e-22	9.65246	0.410123	1	1	1.75643e-17	ZYX	3.23742e-06	4.65515	0.188222	1	1	0.118493	TAGLN2	5.53479e-09	-5.83024	-0.320685	1	1	0.000202579	TFG	2.66386e-07	-5.1458	-0.192021	1	1	0.00974998	SERP1	1.58122e-06	-4.80069	-0.239035	1	1	0.0578741	TXN
CYB5A	3.0774e-21	-9.46007	-0.953681	1	1	1.12636e-16	CDR2L	2.89396e-52	15.2131	0.504287	1	1	1.05922e-47	RAP1GAP	4.86617e-22	9.65104	0.443536	1	1	1.78107e-17	PALLD	3.25507e-06	4.65403	0.197925	1	1	0.119139	HLA-B	5.5489e-09	-5.82981	-0.30077	1	1	0.000203095	LAMA5	2.69135e-07	-5.14387	-0.197156	1	1	0.00985062	CSNK2B	1.58416e-06	-4.80032	-0.242562	1	1	0.0579818	RER1
PLS3	3.1169e-21	9.45874	0.628382	1	1	1.14081e-16	SRI	3.55228e-52	15.1997	0.592232	1	1	1.30017e-47	KIF13B	4.87726e-22	9.6508	0.425386	1	1	1.78513e-17	DLK1	3.30961e-06	-4.65061	-0.188708	1	1	0.121135	C17orf49	5.59848e-09	-5.82833	-0.225516	1	1	0.00020491	ACAA1	2.70575e-07	-5.14287	-0.187865	1	1	0.00990332	YWHAB	1.60331e-06	-4.79791	-0.261117	1	1	0.0586827	CD33
HMOX2	3.23795e-21	9.45475	0.556495	1	1	1.18512e-16	UBL5	3.88929e-52	15.1938	0.605772	1	1	1.42352e-47	S100A11	5.06693e-22	9.64689	0.705909	1	1	1.85455e-17	ADRA2A	3.60015e-06	-4.63322	-0.187977	1	1	0.131769	ELOVL1	5.6036e-09	-5.82818	-0.230695	1	1	0.000205098	MRPS10	2.79783e-07	-5.13658	-0.181918	1	1	0.0102403	SAP18	1.62904e-06	-4.79472	-0.230694	1	1	0.0596247	CREBRF
CDH1	3.29806e-21	9.45283	0.655679	1	1	1.20712e-16	TCP1	5.3181e-52	15.1732	0.485355	1	1	1.94648e-47	NDUFA1	5.31689e-22	9.64195	0.454621	1	1	1.94604e-17	IGFBP3	3.81377e-06	-4.62128	-0.18927	1	1	0.139588	AIMP1	5.62415e-09	-5.82757	-0.225642	1	1	0.000205849	LINC01578	2.89981e-07	-5.12984	-0.203398	1	1	0.0106136	SRSF9	1.63745e-06	-4.79369	-0.236609	1	1	0.0599324	POLR2L
TBCB	3.31511e-21	9.45229	0.567222	1	1	1.21336e-16	COX6C	6.86436e-52	15.1565	0.589687	1	1	2.51242e-47	MMADHC	5.33679e-22	9.64157	0.42467	1	1	1.95332e-17	ITGB1	3.81727e-06	4.62109	0.237369	1	1	0.139716	IGFBP4	5.72097e-09	-5.82472	-0.373849	1	1	0.000209393	DYNLT1	2.96402e-07	-5.12572	-0.223678	1	1	0.0108486	KRT7	1.6477e-06	-4.79243	-0.347993	1	1	0.0603073	UFC1
CAPS	3.33652e-21	-9.45161	-0.47475	1	1	1.2212e-16	UQCC2	9.17122e-52	15.1374	0.570712	1	1	3.35676e-47	CHCHD10	5.55376e-22	9.63747	0.50338	1	1	2.03273e-17	S100A14	3.99082e-06	-4.61186	-0.187182	1	1	0.146068	EI24	5.82281e-09	-5.82177	-0.249182	1	1	0.000213121	LMO4	3.00032e-07	5.12343	0.233391	1	1	0.0109815	CALD1	1.66677e-06	-4.79013	-0.292313	1	1	0.0610055	TAF10
NME1	3.5524e-21	9.44505	0.615506	1	1	1.30022e-16	ARPC5	1.26949e-51	15.116	0.565222	1	1	4.64645e-47	TOMM5	5.64536e-22	9.63579	0.503137	1	1	2.06626e-17	DCXR	4.07735e-06	-4.6074	-0.184192	1	1	0.149235	SNRPG	5.84103e-09	-5.82125	-0.259835	1	1	0.000213788	NDUFA2	3.02697e-07	-5.12176	-0.207869	1	1	0.011079	EMC6	1.67775e-06	-4.78881	-0.218451	1	1	0.0614074	VPS4B
IER2	3.89626e-21	-9.43537	-0.689483	1	1	1.42607e-16	SCGN	1.3534e-51	-15.1118	-0.755302	1	1	4.95357e-47	ACAA2	6.71833e-22	9.61791	0.443155	1	1	2.45898e-17	AC037198.1	4.20077e-06	-4.60119	-0.185234	1	1	0.153752	DTD1	5.87751e-09	-5.82021	-0.213232	1	1	0.000215123	OAZ1	3.17025e-07	-5.11303	-0.22124	1	1	0.0116034	YWHAH	1.68307e-06	-4.78817	-0.228035	1	1	0.0616022	LGALS1
EFNB2	4.18355e-21	9.42791	0.586043	1	1	1.53122e-16	LGALS3BP	1.76641e-51	15.0943	0.568893	1	1	6.46523e-47	SERPINH1	6.79935e-22	9.61668	0.477261	1	1	2.48863e-17	RPL17	4.24312e-06	-4.5991	-0.263246	1	1	0.155302	DUSP23	5.91771e-09	-5.81907	-0.219987	1	1	0.000216594	TSTD1	3.26902e-07	-5.10724	-0.220455	1	1	0.0119649	RPSA	1.69432e-06	-4.78684	-0.256782	1	1	0.0620136	RAB2A
GDI2	4.52391e-21	9.4197	0.545425	1	1	1.6558e-16	SLC34A2	1.81414e-51	15.0925	0.626078	1	1	6.63994e-47	AP2B1	7.00957e-22	9.61354	0.417994	1	1	2.56557e-17	PRKAR1A	4.26776e-06	4.5979	0.190421	1	1	0.156204	SCAND1	6.01155e-09	-5.81644	-0.248101	1	1	0.000220029	C19orf53	3.28405e-07	-5.10637	-0.222623	1	1	0.0120199	CTSH	1.69931e-06	-4.78624	-0.312342	1	1	0.0621965	FKBP3
FKBP5	4.64145e-21	-9.417	-0.526253	1	1	1.69882e-16	BTG1	1.97401e-51	-15.0869	-0.740643	1	1	7.22507e-47	SEC61B	7.41763e-22	9.60772	0.528668	1	1	2.71493e-17	TNS3	4.34686e-06	4.59407	0.194717	1	1	0.159099	PTS	6.0221e-09	-5.81614	-0.241967	1	1	0.000220415	PAIP2	3.3202e-07	-5.1043	-0.181477	1	1	0.0121523	MYL12B	1.72632e-06	-4.78308	-0.260031	1	1	0.0631849	KRTCAP2
VCP	4.71823e-21	9.41528	0.578201	1	1	1.72692e-16	CDV3	2.26988e-51	15.0777	0.544889	1	1	8.30799e-47	NDUFB9	7.65847e-22	9.60442	0.468795	1	1	2.80308e-17	TNFRSF1B	4.53258e-06	4.58534	0.184968	1	1	0.165897	CHMP2A	6.13139e-09	-5.81313	-0.231192	1	1	0.000224415	MT-CO1	3.34129e-07	-5.1031	-0.254035	1	1	0.0122295	UGT2B4	1.74703e-06	-4.78068	-0.298433	1	1	0.063943	ITPR2
VKORC1	4.7834e-21	9.41384	0.587109	1	1	1.75077e-16	RCAN1	2.33368e-51	15.0759	0.57295	1	1	8.5415e-47	MGMT	7.67639e-22	9.60418	0.433401	1	1	2.80964e-17	HLA-C	4.59587e-06	4.58244	0.218242	1	1	0.168213	SEC11A	6.32468e-09	-5.80794	-0.243566	1	1	0.00023149	MYDGF	3.35214e-07	-5.10249	-0.2255	1	1	0.0122692	PIGC	1.76002e-06	-4.77919	-0.208711	1	1	0.0644183	PCM1
PFDN1	4.82024e-21	9.41303	0.527988	1	1	1.76426e-16	TIMM17A	2.87663e-51	15.0621	0.468028	1	1	1.05288e-46	AFDN	7.752e-22	9.60317	0.463311	1	1	2.83731e-17	MGAT4A	4.78127e-06	4.57416	0.194086	1	1	0.174999	PET100	6.3675e-09	-5.80681	-0.229046	1	1	0.000233057	KRT15	3.35912e-07	5.1021	0.222576	1	1	0.0122947	RPLP1	1.78051e-06	-4.77686	-0.253696	1	1	0.0651686	COX16
TUBA1B	5.09825e-21	9.40714	0.81236	1	1	1.86601e-16	STT3B	2.91278e-51	15.0612	0.560306	1	1	1.06611e-46	RPS23	8.22985e-22	9.59701	0.552808	1	1	3.01221e-17	CDV3	4.78669e-06	4.57393	0.191804	1	1	0.175198	MANF	6.40275e-09	-5.80588	-0.259868	1	1	0.000234347	RPL41	3.42624e-07	-5.09835	-0.250181	1	1	0.0125404	ESF1	1.80764e-06	-4.77382	-0.20458	1	1	0.0661615	WNK1
DYNLT1	5.26681e-21	9.40372	0.601282	1	1	1.92771e-16	TSPAN3	3.32193e-51	15.0525	0.507562	1	1	1.21586e-46	PGAM1	9.28699e-22	9.58454	0.463647	1	1	3.39913e-17	PYCARD	4.90946e-06	4.56862	0.184607	1	1	0.179691	ANAPC11	6.52963e-09	-5.8026	-0.235111	1	1	0.000238991	RAB11A	3.45462e-07	-5.09679	-0.210427	1	1	0.0126442	PSMD11	1.81351e-06	-4.77317	-0.201677	1	1	0.0663763	ZFP36
ETS1	5.63835e-21	9.39655	0.565348	1	1	2.06369e-16	COL4A3	3.38942e-51	15.0512	0.504873	1	1	1.24056e-46	CITED4	1.06848e-21	9.57006	0.578999	1	1	3.91075e-17	FOS	4.93567e-06	-4.5675	-0.24733	1	1	0.180651	CCND1	6.55274e-09	-5.802	-0.413737	1	1	0.000239837	SPCS2	3.47009e-07	-5.09594	-0.198237	1	1	0.0127009	TP53I3	1.86291e-06	-4.76775	-0.221251	1	1	0.0681844	TOP1
TES	6.04158e-21	9.38927	0.583543	1	1	2.21128e-16	ITIH5	3.53183e-51	15.0485	0.503592	1	1	1.29268e-46	ATP13A3	1.19499e-21	9.55848	0.416035	1	1	4.37379e-17	TGFBR2	5.10003e-06	4.56063	0.185931	1	1	0.186666	TUBB	6.56413e-09	-5.80171	-0.320708	1	1	0.000240254	IMPDH2	3.50711e-07	-5.09393	-0.181178	1	1	0.0128364	CRLF1	1.90706e-06	4.76303	0.248757	1	1	0.0698002	TBXAS1
POLR2L	6.49434e-21	9.38166	0.653824	1	1	2.37699e-16	HDLBP	3.83261e-51	15.0431	0.581058	1	1	1.40277e-46	UBE2R2	1.24584e-21	9.55417	0.454176	1	1	4.5599e-17	BOD1L1	5.17138e-06	-4.55771	-0.178521	1	1	0.189278	IL18	6.58502e-09	-5.80118	-0.257073	1	1	0.000241018	RPS6	3.57018e-07	-5.09055	-0.253119	1	1	0.0130672	MSRB2	1.91993e-06	-4.76167	-0.230147	1	1	0.0702715	CD99
CD109	6.64251e-21	9.37928	0.664658	1	1	2.43122e-16	CD9	4.19074e-51	15.0372	0.80864	1	1	1.53385e-46	REEP3	1.32209e-21	9.54801	0.425291	1	1	4.83897e-17	C3	5.17281e-06	4.55765	0.201702	1	1	0.18933	LIF	6.66572e-09	-5.79914	-0.244731	1	1	0.000243972	SRP14	3.57841e-07	-5.09012	-0.229686	1	1	0.0130973	UQCR11	1.94045e-06	-4.75953	-0.248056	1	1	0.0710225	H3F3B
UBALD2	6.96773e-21	9.37424	0.520286	1	1	2.55026e-16	PDCD4	5.20552e-51	-15.0228	-0.614659	1	1	1.90527e-46	SFT2D1	1.50995e-21	9.53423	0.418975	1	1	5.52657e-17	GSTO1	5.25344e-06	4.5544	0.220989	1	1	0.192281	PRDX3	6.83627e-09	-5.7949	-0.228153	1	1	0.000250214	SMIM26	3.61316e-07	-5.08828	-0.200574	1	1	0.0132245	PKIB	1.95228e-06	-4.7583	-0.242628	1	1	0.0714555	RNASE6
SNRPD1	7.30164e-21	9.3693	0.597387	1	1	2.67247e-16	BZW1	5.27713e-51	15.0219	0.530003	1	1	1.93148e-46	TEX15	1.549e-21	9.53158	0.443456	1	1	5.66949e-17	TUBA1B	5.27458e-06	4.55356	0.253384	1	1	0.193055	C11orf58	6.85844e-09	-5.79435	-0.241728	1	1	0.000251026	RHEB	3.61378e-07	-5.08825	-0.200343	1	1	0.0132268	SAT1	1.97461e-06	-4.75601	-0.378115	1	1	0.0722727	RPL9
SELENOP	7.34421e-21	-9.36868	-0.798319	1	1	2.68805e-16	STRAP	5.4011e-51	15.0204	0.507488	1	1	1.97686e-46	PSMD2	1.57726e-21	9.52971	0.442927	1	1	5.77294e-17	LAPTM5	5.31713e-06	4.55187	0.212556	1	1	0.194612	COPE	6.91193e-09	-5.79305	-0.239996	1	1	0.000252984	MDH1	3.96236e-07	-5.07076	-0.196365	1	1	0.0145026	ANAPC13	2.03561e-06	-4.74986	-0.204712	1	1	0.0745054	CALM3
DDX21	7.72158e-21	9.36339	0.571091	1	1	2.82617e-16	POLE4	9.86092e-51	14.9804	0.509373	1	1	3.60919e-46	TGOLN2	1.72335e-21	9.52051	0.45492	1	1	6.30762e-17	DUSP1	5.35643e-06	-4.55032	-0.213694	1	1	0.196051	PPP4C	6.92808e-09	-5.79266	-0.228875	1	1	0.000253575	UBC	3.98212e-07	-5.06981	-0.232061	1	1	0.014575	TENT5A	2.03779e-06	4.74964	0.234044	1	1	0.074585	SNRPG
CCT3	7.77287e-21	9.36269	0.589061	1	1	2.84495e-16	TTYH3	1.01671e-50	14.9784	0.468196	1	1	3.72125e-46	AQP4	1.89484e-21	-9.51064	-0.562214	1	1	6.93531e-17	ACTN1	5.47631e-06	4.54566	0.193065	1	1	0.200438	NDUFB5	7.37983e-09	-5.78204	-0.232823	1	1	0.000270109	AGTRAP	3.99573e-07	-5.06916	-0.180183	1	1	0.0146248	HNRNPC	2.04975e-06	-4.74846	-0.25688	1	1	0.0750227	PDIA6
COL14A1	8.61528e-21	-9.35182	-0.477566	1	1	3.15328e-16	ITGB5	1.07864e-50	14.9744	0.498151	1	1	3.94794e-46	SMYD2	1.92233e-21	9.50915	0.424785	1	1	7.03592e-17	CYSTM1	5.55996e-06	-4.54247	-0.181083	1	1	0.2035	TPM1	7.40252e-09	-5.78153	-0.410937	1	1	0.000270939	SERP1	4.01558e-07	-5.06822	-0.206735	1	1	0.0146974	TMEM208	2.05309e-06	-4.74813	-0.220728	1	1	0.075145	B4GALT1
BMP2	8.87497e-21	9.34868	0.689212	1	1	3.24833e-16	LACTB2	1.10709e-50	14.9727	0.482174	1	1	4.05205e-46	WIPI1	2.09632e-21	9.50013	0.415674	1	1	7.67272e-17	DUSP6	5.90824e-06	4.52965	0.18928	1	1	0.216248	CCT4	7.40603e-09	-5.78145	-0.229372	1	1	0.000271068	HTATIP2	4.01908e-07	-5.06805	-0.184949	1	1	0.0147102	COX7C	2.09617e-06	-4.74392	-0.246989	1	1	0.076722	VDAC1
ESYT1	9.60651e-21	9.3403	0.522972	1	1	3.51608e-16	GDI2	1.60084e-50	14.9482	0.476036	1	1	5.85924e-46	NOP10	2.12342e-21	9.49879	0.51255	1	1	7.77193e-17	ALCAM	5.91996e-06	4.52923	0.229833	1	1	0.216677	HINT1	7.43449e-09	-5.7808	-0.27857	1	1	0.00027211	TMEM205	4.03646e-07	-5.06723	-0.200188	1	1	0.0147738	MALSU1	2.09733e-06	-4.74381	-0.203935	1	1	0.0767645	NDUFAF3
TYMP	1.03382e-20	9.33252	0.559401	1	1	3.7839e-16	NDUFB4	1.67344e-50	14.9452	0.549493	1	1	6.12496e-46	EEF1B2	2.14517e-21	9.49773	0.514995	1	1	7.85154e-17	RPL31	6.09446e-06	-4.52309	-0.200822	1	1	0.223063	NFKB1	7.46664e-09	-5.78008	-0.241388	1	1	0.000273287	TIMP1	4.04316e-07	-5.06691	-0.2965	1	1	0.0147984	RPL30	2.13688e-06	-4.74003	-0.261646	1	1	0.0782118	ADGRE5
COPA	1.05238e-20	9.33064	0.565638	1	1	3.85181e-16	RPS19	1.67761e-50	14.9451	0.658377	1	1	6.14023e-46	TMEM132A	2.15859e-21	9.49708	0.44305	1	1	7.90066e-17	RPL24	6.25878e-06	-4.51745	-0.244809	1	1	0.229078	SPINT1	7.48596e-09	-5.77964	-0.287966	1	1	0.000273994	CHMP2A	4.14417e-07	-5.06221	-0.198384	1	1	0.0151681	RPS12	2.13988e-06	-4.73974	-0.271866	1	1	0.0783217	UQCRFS1
SGCA	1.05964e-20	9.32991	0.756082	1	1	3.87838e-16	PCBD1	2.37674e-50	14.9218	0.576229	1	1	8.69909e-46	SERINC3	2.22021e-21	9.49415	0.431432	1	1	8.12619e-17	PRDX6	6.27797e-06	4.5168	0.210226	1	1	0.22978	FAM114A1	7.54873e-09	-5.77824	-0.253302	1	1	0.000276291	HSBP1	4.17367e-07	-5.06086	-0.222872	1	1	0.0152761	RAB5C	2.15101e-06	-4.73869	-0.219026	1	1	0.0787292	S100A10
SPSB1	1.14899e-20	9.32132	0.528116	1	1	4.20543e-16	KCNK6	2.43093e-50	14.9203	0.501035	1	1	8.89743e-46	LRRC59	2.37603e-21	9.48708	0.41926	1	1	8.69652e-17	TNFAIP2	6.28199e-06	4.51667	0.192956	1	1	0.229927	S100A16	7.56132e-09	-5.77796	-0.309258	1	1	0.000276752	MRPL42	4.21677e-07	-5.0589	-0.182736	1	1	0.0154338	UBXN1	2.17097e-06	-4.73682	-0.218066	1	1	0.0794598	NINJ1
KTN1	1.17612e-20	9.31885	0.601874	1	1	4.30473e-16	ORAI2	3.17449e-50	14.9025	0.487784	1	1	1.1619e-45	PET100	2.56101e-21	9.47926	0.440344	1	1	9.37356e-17	FTX	6.34262e-06	-4.51463	-0.176899	1	1	0.232146	GFER	7.62122e-09	-5.77663	-0.21429	1	1	0.000278944	HSPB1	4.23986e-07	-5.05786	-0.266786	1	1	0.0155183	FSCN1	2.25336e-06	-4.72926	-0.215791	1	1	0.0824753	DHRS7
PLXDC2	1.20257e-20	9.31649	0.606371	1	1	4.40153e-16	SRP19	3.29028e-50	14.9001	0.536074	1	1	1.20427e-45	SEC11A	2.57461e-21	9.4787	0.4664	1	1	9.42333e-17	SNX6	6.49662e-06	4.50955	0.190401	1	1	0.237783	SNRPF	7.62407e-09	-5.77657	-0.25214	1	1	0.000279048	PDIA6	4.27087e-07	-5.05647	-0.199844	1	1	0.0156318	AP1S1	2.26145e-06	-4.72854	-0.225221	1	1	0.0827714	NIPBL
CTXN1	1.24994e-20	9.31238	0.554422	1	1	4.57491e-16	SHISA9	3.66173e-50	14.893	0.494711	1	1	1.34023e-45	GNAI3	2.59496e-21	9.47788	0.401657	1	1	9.4978e-17	TSPAN14	6.84006e-06	4.49861	0.185774	1	1	0.250353	ZBTB8OS	7.71533e-09	-5.77456	-0.223669	1	1	0.000282389	RPS27A	4.30083e-07	-5.05514	-0.25348	1	1	0.0157414	NAA20	2.29689e-06	-4.72538	-0.20784	1	1	0.0840685	TBCA
PPP1CA	1.36544e-20	9.303	0.547278	1	1	4.99765e-16	GOLPH3	3.667e-50	14.8929	0.471812	1	1	1.34216e-45	AHCYL1	2.62194e-21	9.4768	0.427016	1	1	9.59657e-17	B2M	7.2558e-06	4.48604	0.27934	1	1	0.26557	ARL1	7.81064e-09	-5.77249	-0.225929	1	1	0.000285877	MT-ND4	4.50727e-07	-5.04618	-0.268271	1	1	0.0164971	ATP5MPL	2.32284e-06	-4.72309	-0.242048	1	1	0.0850182	ATP5MC1
SMARCA4	1.49472e-20	9.29338	0.563932	1	1	5.47082e-16	MACC1	3.77919e-50	14.8909	0.492693	1	1	1.38322e-45	CSNK2A1	2.73929e-21	9.47223	0.411898	1	1	1.00261e-16	IFI16	7.27687e-06	4.48543	0.203731	1	1	0.266341	RAB11A	7.91027e-09	-5.77036	-0.239359	1	1	0.000289524	MIR4435-2HG	4.62583e-07	-5.04122	-0.192827	1	1	0.016931	GJA1	2.34166e-06	-4.72145	-0.255254	1	1	0.0857069	GPRIN3
P4HA2	1.50523e-20	9.29263	0.537365	1	1	5.50931e-16	PLIN3	3.79656e-50	14.8905	0.475077	1	1	1.38958e-45	EIF2S2	2.74864e-21	9.47188	0.453416	1	1	1.00603e-16	AP1S2	7.55264e-06	4.47749	0.187319	1	1	0.276434	FADS3	7.92109e-09	-5.77013	-0.22266	1	1	0.00028992	RPS19BP1	4.66678e-07	-5.03953	-0.199946	1	1	0.0170809	NT5C	2.34407e-06	-4.72124	-0.205432	1	1	0.0857952	TFRC
NTMT1	1.53855e-20	9.2903	0.515674	1	1	5.63123e-16	PRELID1	3.98991e-50	14.8872	0.553578	1	1	1.46035e-45	DBN1	2.78692e-21	9.47043	0.458119	1	1	1.02004e-16	TCEAL9	7.73473e-06	-4.4724	-0.17897	1	1	0.283099	PA2G4	8.15973e-09	-5.76513	-0.243209	1	1	0.000298654	GAMT	4.68398e-07	-5.03883	-0.199413	1	1	0.0171438	MRPS35	2.38986e-06	-4.71731	-0.199349	1	1	0.0874713	CFL1
TIMM13	1.64798e-20	9.28298	0.596246	1	1	6.03177e-16	MICA	4.86189e-50	14.874	0.479929	1	1	1.7795e-45	YWHAE	2.85399e-21	9.46795	0.465036	1	1	1.04459e-16	EIF3E	7.96592e-06	-4.4661	-0.204006	1	1	0.291561	ATP5F1D	8.90903e-09	-5.75029	-0.277563	1	1	0.00032608	HINT2	4.73569e-07	-5.03672	-0.181157	1	1	0.0173331	EIF2S1	2.40174e-06	-4.7163	-0.200322	1	1	0.0879062	ANP32B
MZT2A	1.92784e-20	9.26626	0.557667	1	1	7.05608e-16	CD81	4.91887e-50	14.8732	0.58825	1	1	1.80035e-45	WAPL	3.51432e-21	9.44618	0.464019	1	1	1.28628e-16	VCP	8.02707e-06	4.46446	0.181211	1	1	0.293799	SRRM1	8.91016e-09	-5.75027	-0.232285	1	1	0.000326121	MRPL36	4.74609e-07	-5.0363	-0.192624	1	1	0.0173712	FAAP20	2.40933e-06	-4.71566	-0.222327	1	1	0.088184	GPR183
RASA1	2.19259e-20	9.25252	0.599049	1	1	8.02509e-16	MYADM	4.93835e-50	14.873	0.483065	1	1	1.80748e-45	ELOC	3.6867e-21	9.44116	0.45152	1	1	1.34937e-16	SYTL3	8.32313e-06	-4.4567	-0.177623	1	1	0.304635	IAH1	8.96651e-09	-5.7492	-0.207585	1	1	0.000328183	RPL23A	4.79854e-07	-5.0342	-0.239158	1	1	0.0175631	MRPL34	2.43421e-06	-4.71356	-0.221264	1	1	0.0890944	PCOLCE2
PLOD1	2.22213e-20	9.25109	0.508074	1	1	8.1332e-16	NARS	5.09394e-50	14.8709	0.471582	1	1	1.86443e-45	ADAR	3.68678e-21	9.44116	0.422699	1	1	1.3494e-16	NUDT3	8.5417e-06	4.45114	0.186837	1	1	0.312635	DCUN1D5	9.04145e-09	-5.7478	-0.216533	1	1	0.000330926	RPS12	4.88482e-07	-5.03078	-0.259721	1	1	0.0178789	MT-CO1	2.57091e-06	-4.70242	-0.275692	1	1	0.0940979	SNRPF
KDELR2	2.36429e-20	9.24446	0.648484	1	1	8.65354e-16	GRAMD1A	9.02962e-50	14.8325	0.474382	1	1	3.30493e-45	TMED2	3.69202e-21	9.44101	0.432709	1	1	1.35132e-16	RAPGEF1	9.05361e-06	4.43862	0.183595	1	1	0.331371	CHCHD1	9.35634e-09	-5.742	-0.228202	1	1	0.000342451	MTLN	5.00045e-07	-5.0263	-0.184005	1	1	0.0183021	GYPC	2.70357e-06	-4.69214	-0.224143	1	1	0.0989533	EIF3F
PAFAH1B2	2.58294e-20	9.235	0.51832	1	1	9.45381e-16	C18orf32	9.09907e-50	14.832	0.552099	1	1	3.33035e-45	SEPTIN2	4.29699e-21	9.4251	0.442225	1	1	1.57274e-16	TALDO1	9.11207e-06	4.43724	0.190297	1	1	0.333511	COMMD6	9.52011e-09	-5.73906	-0.264858	1	1	0.000348446	CNPY2	5.03985e-07	-5.02479	-0.198298	1	1	0.0184464	COPS6	2.76369e-06	-4.68764	-0.195691	1	1	0.101154	BCAP31
MORF4L2	2.68647e-20	9.23079	0.569613	1	1	9.83273e-16	AHCYL1	1.11193e-49	14.8185	0.50986	1	1	4.06978e-45	AAK1	4.39512e-21	9.42273	0.412618	1	1	1.60866e-16	GPRIN3	9.11742e-06	4.43711	0.182916	1	1	0.333707	PFDN4	9.56616e-09	-5.73825	-0.215867	1	1	0.000350131	LACTB2	5.13547e-07	-5.02118	-0.189361	1	1	0.0187963	EIF1AY	2.85105e-06	-4.68127	-0.199556	1	1	0.104351	LRPAP1
MTCH1	2.77662e-20	9.22725	0.535947	1	1	1.01627e-15	SNX3	1.12168e-49	14.8179	0.545534	1	1	4.10546e-45	TUBB2A	4.8754e-21	9.41184	0.421626	1	1	1.78445e-16	CMIP	9.18004e-06	4.43564	0.185795	1	1	0.335999	MRPL12	9.61523e-09	-5.73738	-0.228129	1	1	0.000351927	ANKRD65	5.15416e-07	-5.02048	-0.184176	1	1	0.0188647	GABARAPL2	2.87769e-06	-4.67936	-0.236037	1	1	0.105326	FAM20C
LYZ	2.78547e-20	-9.22691	-0.529578	1	1	1.01951e-15	GNAI3	1.12272e-49	14.8179	0.456684	1	1	4.10928e-45	PGM2L1	5.59172e-21	9.39742	0.430381	1	1	2.04663e-16	PRELID1	9.53739e-06	4.4274	0.192174	1	1	0.349078	TOMM20	9.75022e-09	-5.73502	-0.243593	1	1	0.000356868	COPE	5.16538e-07	-5.02007	-0.209754	1	1	0.0189058	PTPN11	2.88118e-06	-4.67911	-0.214831	1	1	0.105454	SELENOH
VCAN	2.80112e-20	9.22631	0.820051	1	1	1.02524e-15	TMEM123	1.12732e-49	14.8176	0.473799	1	1	4.12611e-45	BCAP31	6.09125e-21	9.38841	0.444315	1	1	2.22946e-16	ALKBH7	9.72911e-06	-4.42311	-0.172993	1	1	0.356095	COX5B	9.85772e-09	-5.73316	-0.254495	1	1	0.000360802	SELENOW	5.18504e-07	-5.01934	-0.260387	1	1	0.0189778	ANP32B	2.89419e-06	-4.67819	-0.225561	1	1	0.10593	CSNK1A1
GPR87	2.96804e-20	9.22011	0.519213	1	1	1.08633e-15	PLAUR	1.12859e-49	14.8175	0.502872	1	1	4.13077e-45	GNG5	6.10807e-21	9.38812	0.484643	1	1	2.23561e-16	MAX	9.75052e-06	4.42263	0.186428	1	1	0.356879	MYOF	1.0055e-08	-5.7298	-0.26235	1	1	0.000368024	NUDT5	5.37976e-07	-5.01225	-0.17841	1	1	0.0196905	GIPC1	2.90625e-06	-4.67734	-0.216654	1	1	0.106372	SERBP1
ACOT7	3.34083e-20	9.20741	0.533226	1	1	1.22278e-15	MYL6	1.18101e-49	14.8145	0.638464	1	1	4.3226e-45	BAG6	6.12691e-21	9.3878	0.408566	1	1	2.24251e-16	RPL19	9.84443e-06	-4.42056	-0.246529	1	1	0.360316	EIF3F	1.00911e-08	-5.72919	-0.231818	1	1	0.000369346	TRMT112	5.58965e-07	-5.00488	-0.217321	1	1	0.0204587	GDF15	2.91483e-06	-4.67673	-0.385336	1	1	0.106686	SDS
SYNGR2	3.37091e-20	9.20645	0.592362	1	1	1.23379e-15	NIBAN1	1.25488e-49	-14.8104	-0.569073	1	1	4.59297e-45	DSP	6.28982e-21	9.38503	0.568082	1	1	2.30214e-16	SERPINA3	9.8921e-06	4.41952	0.244679	1	1	0.362061	MRPL41	1.01974e-08	-5.72741	-0.25068	1	1	0.000373236	GADD45GIP1	5.60248e-07	-5.00444	-0.210775	1	1	0.0205056	GLO1	2.92877e-06	-4.67575	-0.21342	1	1	0.107196	GADD45G
RPL35	3.5492e-20	9.20091	0.613084	1	1	1.29904e-15	TNFAIP8	1.44498e-49	14.8009	0.494022	1	1	5.28876e-45	USP9X	6.5096e-21	9.38141	0.429844	1	1	2.38258e-16	IRX3	9.97805e-06	-4.41765	-0.179497	1	1	0.365207	CD9	1.03017e-08	-5.72569	-0.330755	1	1	0.000377053	YIPF3	5.61241e-07	-5.0041	-0.195329	1	1	0.020542	TUFM	2.98994e-06	-4.67151	-0.223752	1	1	0.109435	BAX
KLHL5	3.58403e-20	9.19986	0.596103	1	1	1.31179e-15	CCT4	1.44796e-49	14.8008	0.486918	1	1	5.29968e-45	TIMM8B	6.64998e-21	9.37916	0.475846	1	1	2.43396e-16	IL10RB	1.01284e-05	4.41441	0.180483	1	1	0.370708	NDUFC1	1.03615e-08	-5.7247	-0.229124	1	1	0.000379241	SEM1	5.70194e-07	-5.00105	-0.217747	1	1	0.0208697	ATP6V1F	2.99957e-06	-4.67085	-0.250088	1	1	0.109787	MRPL51
YWHAE	3.72326e-20	9.19577	0.567541	1	1	1.36275e-15	TYMP	1.50802e-49	14.798	0.488892	1	1	5.51952e-45	GALNT10	6.84606e-21	9.3761	0.424616	1	1	2.50573e-16	ARPC3	1.0431e-05	4.40804	0.215493	1	1	0.381785	MCTS1	1.04401e-08	-5.72342	-0.220896	1	1	0.000382118	LRP10	5.98381e-07	-4.99174	-0.201883	1	1	0.0219013	MRPS16	3.00119e-06	-4.67074	-0.213663	1	1	0.109846	NBDY
UBE2B	3.93808e-20	9.18974	0.569245	1	1	1.44138e-15	MSRB1	1.73372e-49	14.7887	0.469181	1	1	6.34557e-45	DDX24	7.06537e-21	9.37277	0.406258	1	1	2.586e-16	TMC6	1.04476e-05	4.4077	0.182814	1	1	0.382391	TMSB4X	1.04995e-08	-5.72246	-0.281427	1	1	0.000384293	NDUFB10	6.0159e-07	-4.99071	-0.217448	1	1	0.0220188	RAB34	3.05273e-06	-4.66724	-0.215951	1	1	0.111733	EMC3
CAPNS1	4.04986e-20	9.18672	0.576837	1	1	1.48229e-15	DNAJB1	1.95892e-49	14.7804	0.479266	1	1	7.16985e-45	CTBP2	7.48136e-21	9.36673	0.424463	1	1	2.73825e-16	LSM7	1.04699e-05	-4.40723	-0.179179	1	1	0.383208	TXNDC9	1.06183e-08	-5.72055	-0.211755	1	1	0.00038864	CIAO2B	6.04839e-07	-4.98967	-0.201443	1	1	0.0221377	REEP5	3.06193e-06	-4.66662	-0.229504	1	1	0.11207	ATP13A3
CDH2	4.12618e-20	9.18472	0.67978	1	1	1.51022e-15	KPNB1	2.04447e-49	14.7776	0.54072	1	1	7.48296e-45	APH1B	7.75189e-21	9.36298	0.418184	1	1	2.83727e-16	UGP2	1.05107e-05	4.40639	0.183046	1	1	0.384703	TWF2	1.06489e-08	-5.72006	-0.205875	1	1	0.000389762	HIVEP2	6.36334e-07	4.97985	0.189851	1	1	0.0232905	TRAPPC4	3.07347e-06	-4.66585	-0.201629	1	1	0.112492	GSTP1
RBMS1	4.33183e-20	9.17948	0.556225	1	1	1.58549e-15	B2M	2.11086e-49	14.7754	0.643041	1	1	7.72595e-45	MIDN	7.90647e-21	9.36089	0.487952	1	1	2.89385e-16	NRIP1	1.05411e-05	4.40576	0.185503	1	1	0.385816	TNFRSF10B	1.06827e-08	-5.71952	-0.214789	1	1	0.000390999	EPHX1	6.57587e-07	-4.97349	-0.190492	1	1	0.0240684	NDUFB4	3.08077e-06	-4.66536	-0.230218	1	1	0.112759	SAP18
EHF	4.49818e-20	-9.17542	-0.458345	1	1	1.64638e-15	RHOV	2.17688e-49	14.7733	0.489126	1	1	7.9676e-45	KRT10	8.77796e-21	9.34984	0.498298	1	1	3.21282e-16	AGTRAP	1.07097e-05	4.40232	0.183259	1	1	0.391987	SELENOK	1.09891e-08	-5.71471	-0.236515	1	1	0.000402212	MRPL51	6.77881e-07	-4.9676	-0.204742	1	1	0.0248111	YBX1	3.21477e-06	-4.6566	-0.242449	1	1	0.117664	ARF1
REEP5	5.00162e-20	9.16398	0.580135	1	1	1.83064e-15	KIAA0930	2.34709e-49	14.7683	0.483504	1	1	8.59057e-45	DYNC1I2	8.79121e-21	9.34968	0.413308	1	1	3.21767e-16	PAK2	1.09779e-05	4.39696	0.176214	1	1	0.401803	EIF2S2	1.10287e-08	-5.7141	-0.233169	1	1	0.000403663	SNX24	6.9951e-07	-4.9615	-0.181471	1	1	0.0256028	LSM4	3.26618e-06	-4.65333	-0.225654	1	1	0.119546	SKP1
IQGAP1	5.15832e-20	9.16066	0.57907	1	1	1.888e-15	NDUFB7	2.69748e-49	14.7589	0.538824	1	1	9.87305e-45	RPL27	8.99096e-21	9.3473	0.49167	1	1	3.29078e-16	ARHGDIA	1.10903e-05	4.39474	0.18104	1	1	0.405917	MIEN1	1.11313e-08	-5.71252	-0.227514	1	1	0.000407415	NFU1	7.22792e-07	-4.95514	-0.177734	1	1	0.0264549	EPCAM	3.31095e-06	-4.65052	-0.217246	1	1	0.121184	WDR83OS
GSTO1	5.4833e-20	9.15406	0.702647	1	1	2.00694e-15	SRD5A3	3.94234e-49	14.7333	0.486011	1	1	1.44293e-44	ARL5B	9.45496e-21	9.34198	0.414025	1	1	3.46061e-16	HBEGF	1.1144e-05	4.39369	0.188695	1	1	0.407883	SELENOS	1.11948e-08	-5.71156	-0.236163	1	1	0.00040974	ZFAND6	7.30718e-07	-4.95302	-0.181053	1	1	0.026745	PRPF40A	3.32745e-06	-4.6495	-0.231838	1	1	0.121788	RASSF4
CLTC	5.53159e-20	9.15311	0.580952	1	1	2.02462e-15	TMED2	4.22598e-49	14.7286	0.491266	1	1	1.54675e-44	PUM1	9.79652e-21	9.33822	0.441171	1	1	3.58562e-16	H2AFZ	1.14459e-05	-4.38788	-0.240962	1	1	0.418932	DRAM1	1.12311e-08	-5.711	-0.213061	1	1	0.00041107	TMEM97	7.40492e-07	-4.95043	-0.21788	1	1	0.0271028	CDV3	3.33528e-06	-4.64901	-0.230462	1	1	0.122075	CYTOR
ASAP1	5.7173e-20	9.14955	0.524061	1	1	2.09259e-15	MBOAT7	5.23674e-49	14.7141	0.464947	1	1	1.9167e-44	RAB5C	1.04385e-20	9.3315	0.427736	1	1	3.8206e-16	CLIC1	1.16485e-05	4.38406	0.206748	1	1	0.426348	SET	1.12517e-08	-5.71069	-0.257569	1	1	0.000411822	DCTN6	7.42927e-07	-4.94979	-0.173656	1	1	0.0271919	MDH2	3.36352e-06	-4.64727	-0.237209	1	1	0.123108	SLC26A2
EPHA2	6.09335e-20	9.14266	0.529185	1	1	2.23023e-15	MYL9	5.6142e-49	14.7094	0.560854	1	1	2.05485e-44	VDAC1	1.08736e-20	9.32717	0.437897	1	1	3.97984e-16	DMKN	1.16488e-05	-4.38406	-0.180653	1	1	0.426358	SLC2A6	1.13311e-08	-5.7095	-0.214107	1	1	0.000414731	CD63	7.53145e-07	-4.94713	-0.223881	1	1	0.0275659	PTMA	3.40098e-06	-4.64499	-0.22465	1	1	0.124479	PPP1R18
ACAA2	6.40163e-20	9.13732	0.594141	1	1	2.34306e-15	CDK6	5.76729e-49	14.7075	0.499325	1	1	2.11088e-44	BCL2L1	1.12828e-20	9.32325	0.470857	1	1	4.12962e-16	CHST11	1.16885e-05	4.38332	0.183056	1	1	0.42781	DNAJC1	1.14219e-08	-5.70814	-0.218694	1	1	0.000418055	ALG3	7.67124e-07	-4.94355	-0.174963	1	1	0.0280775	TRIR	3.46356e-06	-4.64122	-0.231779	1	1	0.12677	UBE2S
MRPS12	6.67614e-20	9.13278	0.530719	1	1	2.44353e-15	COX5B	6.48673e-49	14.6996	0.57653	1	1	2.37421e-44	AP3D1	1.1385e-20	9.3223	0.404379	1	1	4.16701e-16	RASSF2	1.18036e-05	4.38118	0.174859	1	1	0.432025	MGLL	1.14506e-08	-5.70771	-0.237264	1	1	0.000419105	PARP14	7.83922e-07	-4.93933	-0.193239	1	1	0.0286923	MEAF6	3.72119e-06	-4.62638	-0.194456	1	1	0.136199	MYO1F
ACOT9	6.78207e-20	9.13108	0.509882	1	1	2.4823e-15	UGT2B4	6.5287e-49	14.6991	0.521593	1	1	2.38957e-44	KLHL23	1.1518e-20	9.32106	0.404792	1	1	4.2157e-16	ALOX5	1.19394e-05	4.37869	0.187753	1	1	0.436995	TMEM160	1.15519e-08	-5.70621	-0.213801	1	1	0.000422812	CYCS	7.85502e-07	-4.93894	-0.210212	1	1	0.0287501	SLC3A2	3.84236e-06	-4.61973	-0.200295	1	1	0.140634	MTPN
UBE2N	6.96045e-20	9.12827	0.523975	1	1	2.54759e-15	UGCG	7.59691e-49	14.6889	0.471181	1	1	2.78054e-44	G3BP1	1.15283e-20	9.32097	0.439158	1	1	4.21946e-16	HMGN2	1.20566e-05	4.37656	0.214292	1	1	0.441283	YWHAB	1.17139e-08	-5.70384	-0.26925	1	1	0.000428739	FAM50A	8.09756e-07	-4.933	-0.193412	1	1	0.0296379	C7orf50	3.87479e-06	-4.61799	-0.193617	1	1	0.141821	C1orf122
B4GALT1	7.65021e-20	9.11803	0.583438	1	1	2.80005e-15	TMEM208	9.68821e-49	14.6724	0.531593	1	1	3.54598e-44	ATP5PF	1.16924e-20	9.31947	0.491176	1	1	4.27953e-16	GAL3ST4	1.22776e-05	4.3726	0.188224	1	1	0.449371	BASP1	1.17298e-08	-5.70361	-0.260537	1	1	0.000429322	AC090204.1	8.1092e-07	-4.93272	-0.185063	1	1	0.0296805	ADRM1	3.89412e-06	-4.61695	-0.217693	1	1	0.142529	DNAJC7
GPX4	7.66354e-20	9.11784	0.633864	1	1	2.80493e-15	SRP14	1.11963e-48	14.6626	0.597442	1	1	4.09794e-44	TTYH3	1.24488e-20	9.31282	0.410964	1	1	4.55638e-16	MAGT1	1.22805e-05	4.37255	0.181406	1	1	0.449478	HEBP1	1.22435e-08	-5.6963	-0.208215	1	1	0.000448125	MRPS12	8.22483e-07	-4.92996	-0.191216	1	1	0.0301037	MRPS36	3.92169e-06	-4.61549	-0.213058	1	1	0.143538	GNAI2
RBX1	7.86e-20	9.1151	0.599738	1	1	2.87684e-15	COPB2	1.14445e-48	14.6611	0.495896	1	1	4.1888e-44	AKR1C1	1.25e-20	-9.31238	-0.523522	1	1	4.57512e-16	RNASET2	1.24002e-05	4.37043	0.17894	1	1	0.453859	SLIRP	1.22857e-08	-5.69571	-0.256897	1	1	0.000449669	CD24	8.38778e-07	-4.92612	-0.232106	1	1	0.0307001	VKORC1	3.96436e-06	-4.61324	-0.21422	1	1	0.145099	PANK3
ENY2	9.56905e-20	9.09374	0.580577	1	1	3.50237e-15	MSRB2	1.21893e-48	14.6568	0.475117	1	1	4.46139e-44	RNASEK	1.2783e-20	9.31	0.539362	1	1	4.67869e-16	HMGN1	1.24224e-05	-4.37004	-0.198177	1	1	0.454672	FKBP3	1.2342e-08	-5.69493	-0.230956	1	1	0.000451731	RPS9	8.49061e-07	-4.92374	-0.227195	1	1	0.0310765	EIF3M	3.98897e-06	-4.61196	-0.20327	1	1	0.146	SF3B6
SERPINB1	9.72777e-20	9.09195	0.794686	1	1	3.56046e-15	GTF2I	1.95718e-48	14.6246	0.550807	1	1	7.16347e-44	NEDD4	1.32992e-20	9.3058	0.414834	1	1	4.86764e-16	ITLN1	1.2617e-05	-4.36664	-0.1775	1	1	0.461795	SAR1A	1.26886e-08	-5.69021	-0.207278	1	1	0.000464414	HIGD1A	8.56663e-07	-4.922	-0.183222	1	1	0.0313547	SRP72	4.02975e-06	-4.60984	-0.201689	1	1	0.147493	RILPL2
LTBP1	9.80872e-20	9.09105	0.526832	1	1	3.59009e-15	GLRX	2.03456e-48	14.622	0.483693	1	1	7.44668e-44	YIF1A	1.3461e-20	9.30451	0.44868	1	1	4.92685e-16	NDUFV2	1.27748e-05	4.36393	0.19821	1	1	0.467569	RNF144B	1.2983e-08	-5.68629	-0.217782	1	1	0.00047519	POLE4	8.61523e-07	-4.92089	-0.190701	1	1	0.0315326	EXOSC8	4.04398e-06	-4.60911	-0.192606	1	1	0.148014	TIMP2
ATP6V0B	9.98852e-20	9.08907	0.652203	1	1	3.6559e-15	RHEB	2.07095e-48	14.6208	0.502473	1	1	7.57989e-44	PABPC1	1.36115e-20	9.30333	0.507457	1	1	4.98196e-16	RAB8B	1.30937e-05	4.35853	0.183352	1	1	0.479242	NDUFB10	1.34298e-08	-5.6805	-0.25697	1	1	0.000491544	UBE2A	8.77745e-07	-4.91724	-0.173243	1	1	0.0321264	MGST3	4.05143e-06	-4.60873	-0.241257	1	1	0.148287	SLC25A6
RAB31	1.04724e-19	9.08393	0.514209	1	1	3.833e-15	EIF4G2	2.27971e-48	14.6142	0.543384	1	1	8.34396e-44	PALLD	1.42388e-20	9.29854	0.436328	1	1	5.21154e-16	METRNL	1.31998e-05	4.35677	0.178013	1	1	0.483125	EMC6	1.36349e-08	-5.67791	-0.229896	1	1	0.000499049	FDPS	8.78024e-07	-4.91717	-0.232392	1	1	0.0321365	MT-ATP6	4.30878e-06	-4.5959	-0.243686	1	1	0.157706	MT-CO1
CARHSP1	1.05286e-19	9.08335	0.590211	1	1	3.85359e-15	FUOM	3.03902e-48	14.5946	0.478871	1	1	1.11231e-43	KDM5B	1.43323e-20	9.29784	0.499336	1	1	5.24575e-16	AQP9	1.32994e-05	4.35512	0.183601	1	1	0.48677	CD81	1.3808e-08	-5.67575	-0.244326	1	1	0.000505385	GSTK1	9.09435e-07	-4.91029	-0.185389	1	1	0.0332862	ISCA2	4.34826e-06	-4.594	-0.194455	1	1	0.159151	VCAN
SSBP1	1.07779e-19	9.0808	0.59226	1	1	3.94481e-15	TM9SF2	3.18938e-48	14.5913	0.471138	1	1	1.16735e-43	WWC1	1.43683e-20	9.29758	0.418725	1	1	5.25896e-16	IL17RA	1.3313e-05	4.3549	0.180411	1	1	0.487269	CHCHD10	1.39097e-08	-5.6745	-0.264289	1	1	0.000509111	MGST2	9.21292e-07	-4.90775	-0.178653	1	1	0.0337202	FAF2	4.40013e-06	-4.59153	-0.200826	1	1	0.161049	KDELR2
RPN1	1.12264e-19	9.07636	0.540098	1	1	4.10898e-15	AKR1A1	5.70641e-48	14.5516	0.510787	1	1	2.0886e-43	CEBPD	1.58203e-20	9.28733	0.646558	1	1	5.7904e-16	IGFBP7	1.373e-05	4.34814	0.222404	1	1	0.502531	ARID3A	1.40081e-08	-5.67329	-0.234178	1	1	0.000512712	CIB1	9.60641e-07	-4.89953	-0.211863	1	1	0.0351604	LSM1	4.41818e-06	-4.59067	-0.211047	1	1	0.16171	ABI3
MRPS15	1.26289e-19	9.06354	0.563204	1	1	4.62231e-15	IRX5	6.49884e-48	-14.5427	-0.537139	1	1	2.37864e-43	TMEM50A	1.58491e-20	9.28714	0.457425	1	1	5.80091e-16	EPAS1	1.4626e-05	4.33425	0.18188	1	1	0.535325	TMEM179B	1.40334e-08	-5.67298	-0.223848	1	1	0.000513636	ATOX1	9.60659e-07	-4.89953	-0.23104	1	1	0.0351611	MT-CO2	4.44812e-06	-4.58926	-0.280043	1	1	0.162805	TLR2
ARPC3	1.28596e-19	9.06156	0.640832	1	1	4.70676e-15	WAPL	6.5893e-48	14.5417	0.499885	1	1	2.41175e-43	TMA7	1.61242e-20	9.28531	0.460417	1	1	5.90163e-16	APP	1.46687e-05	-4.33361	-0.182843	1	1	0.53689	PIN4	1.47203e-08	-5.66479	-0.223286	1	1	0.000538779	EIF4B	9.67212e-07	-4.89819	-0.18533	1	1	0.0354009	MSN	4.50975e-06	-4.58639	-0.216106	1	1	0.165061	GNA15
BRI3	1.30272e-19	9.06015	0.600415	1	1	4.76809e-15	TMSB10	6.85857e-48	14.539	0.683911	1	1	2.5103e-43	RPS12	1.66069e-20	9.28217	0.530717	1	1	6.0783e-16	ARHGAP4	1.47537e-05	4.33233	0.184663	1	1	0.54	RASD1	1.47552e-08	-5.66439	-0.25717	1	1	0.000540054	MAP1LC3B	9.69457e-07	-4.89774	-0.190659	1	1	0.0354831	KRR1	4.51229e-06	-4.58627	-0.192716	1	1	0.165154	IFNAR2
FURIN	1.3544e-19	9.05591	0.504757	1	1	4.95723e-15	C12orf49	7.92352e-48	14.5291	0.501838	1	1	2.90009e-43	ADGRG6	1.79188e-20	9.27406	0.443825	1	1	6.55846e-16	NFKB1	1.50746e-05	4.32759	0.185094	1	1	0.551747	TIGAR	1.48007e-08	-5.66386	-0.212406	1	1	0.00054172	EEF1A1	1.00397e-06	-4.89086	-0.243092	1	1	0.0367463	EEF2	4.5825e-06	-4.58305	-0.283455	1	1	0.167724	NUDT3
PTTG1IP	1.50041e-19	9.04473	0.551131	1	1	5.49165e-15	ETFB	8.07838e-48	14.5278	0.555027	1	1	2.95677e-43	HTATIP2	1.82669e-20	9.27201	0.407511	1	1	6.68588e-16	HLA-A	1.59844e-05	4.31467	0.221233	1	1	0.585046	GRPEL1	1.50138e-08	-5.66141	-0.205042	1	1	0.000549518	SLIRP	1.01338e-06	-4.88902	-0.20684	1	1	0.0370908	MRPL14	4.58707e-06	-4.58284	-0.221426	1	1	0.167891	CEBPD
DPYSL3	1.50602e-19	9.04432	0.573078	1	1	5.51217e-15	VPS35	9.62154e-48	14.5158	0.502847	1	1	3.52158e-43	PALM2-AKAP2	1.83781e-20	9.27136	0.44223	1	1	6.72656e-16	TMEM87B	1.60261e-05	4.31409	0.183091	1	1	0.586571	CISD2	1.50279e-08	-5.66124	-0.212479	1	1	0.000550036	CCND3	1.02582e-06	-4.88662	-0.215085	1	1	0.0375462	H2AFY2	4.60861e-06	-4.58186	-0.200615	1	1	0.16868	PDCD5
TUBB2B	1.52396e-19	9.04302	0.722865	1	1	5.57785e-15	DAG1	9.90469e-48	14.5138	0.45817	1	1	3.62522e-43	TARS	1.91577e-20	9.26693	0.422375	1	1	7.01189e-16	MAP3K8	1.61033e-05	4.31303	0.179178	1	1	0.589396	SGCA	1.50588e-08	-5.66089	-0.324319	1	1	0.000551165	LGALS3	1.02628e-06	-4.88653	-0.227646	1	1	0.037563	LAMTOR2	4.64739e-06	-4.58011	-0.214207	1	1	0.170099	TMEM70
COX6C	1.59984e-19	9.03771	0.574354	1	1	5.85556e-15	AP1S1	1.03522e-47	14.5108	0.496073	1	1	3.789e-43	PDLIM2	2.007e-20	9.26197	0.424122	1	1	7.34583e-16	DDX46	1.66362e-05	-4.30583	-0.169268	1	1	0.608903	TSTA3	1.53457e-08	-5.65765	-0.2132	1	1	0.000561667	SNRPA1	1.03612e-06	-4.88465	-0.176745	1	1	0.0379229	RABAC1	4.80953e-06	-4.57293	-0.242881	1	1	0.176034	RNH1
SPHK1	1.63326e-19	9.03545	0.699506	1	1	5.9779e-15	EIF3A	1.16053e-47	14.503	0.57995	1	1	4.24764e-43	NRP1	2.38035e-20	9.24374	0.412103	1	1	8.71233e-16	HCST	1.80365e-05	4.28791	0.188082	1	1	0.660152	MRPL51	1.53893e-08	-5.65717	-0.241932	1	1	0.000563264	MRPL28	1.05196e-06	-4.88166	-0.174199	1	1	0.0385028	SLBP	4.8348e-06	-4.57183	-0.206814	1	1	0.176958	TIGAR
CIB1	1.64952e-19	9.03437	0.592825	1	1	6.03743e-15	GPR87	1.18013e-47	14.5018	0.485058	1	1	4.31939e-43	SLC35B2	2.67721e-20	9.23116	0.405536	1	1	9.79886e-16	DICER1	1.8409e-05	4.28336	0.173209	1	1	0.673788	GTF2A2	1.56859e-08	-5.65389	-0.237021	1	1	0.000574118	IDH3G	1.06293e-06	-4.87962	-0.173269	1	1	0.0389042	MRPL51	4.89914e-06	-4.56906	-0.230746	1	1	0.179313	RPL7
TOMM7	1.85436e-19	9.02156	0.575316	1	1	6.78713e-15	TARS	1.2375e-47	14.4985	0.47994	1	1	4.52936e-43	PDXK	2.76336e-20	9.22777	0.419614	1	1	1.01142e-15	C2	1.87193e-05	4.27964	0.180767	1	1	0.685145	PSMG2	1.57537e-08	-5.65315	-0.203606	1	1	0.0005766	CRIPT	1.07815e-06	-4.87681	-0.171312	1	1	0.0394615	CCT8	4.91723e-06	-4.56829	-0.211244	1	1	0.179976	SCCPDH
CDC42EP3	1.91426e-19	9.01807	0.651487	1	1	7.0064e-15	EDEM2	1.2445e-47	14.4982	0.461194	1	1	4.55499e-43	RPS2	3.11185e-20	9.21503	0.528547	1	1	1.13897e-15	TPR	1.91148e-05	-4.27499	-0.16842	1	1	0.699622	KRT14	1.5876e-08	-5.65182	-0.266258	1	1	0.000581077	F2R	1.07949e-06	-4.87657	-0.202993	1	1	0.0395104	SMS	4.97513e-06	-4.56583	-0.20923	1	1	0.182095	CCT6A
EIF5B	1.97502e-19	9.01465	0.542448	1	1	7.22878e-15	IER3IP1	1.47296e-47	14.4866	0.472136	1	1	5.39117e-43	FRMD6	3.23561e-20	9.21085	0.425157	1	1	1.18427e-15	SAT2	1.96338e-05	-4.26901	-0.164393	1	1	0.718617	DEF8	1.58971e-08	-5.65159	-0.22718	1	1	0.000581848	ERP27	1.10009e-06	-4.87283	-0.183984	1	1	0.0402644	PSMA1	4.99292e-06	-4.56508	-0.209017	1	1	0.182746	PRDX3
JAK1	2.21467e-19	9.00209	0.629777	1	1	8.10592e-15	AL138826.1	1.79621e-47	14.4729	0.489599	1	1	6.57429e-43	BBX	3.53973e-20	9.2012	0.427054	1	1	1.29558e-15	DAZAP2	1.96915e-05	4.26836	0.168038	1	1	0.720728	ERGIC2	1.61111e-08	-5.64929	-0.21621	1	1	0.000589681	ECH1	1.1427e-06	-4.86532	-0.181959	1	1	0.0418241	CLDN7	4.99479e-06	-4.56501	-0.241571	1	1	0.182814	CAP1
GALNT2	2.25514e-19	9.0001	0.489246	1	1	8.25403e-15	BCL9L	1.91182e-47	14.4687	0.460491	1	1	6.99744e-43	CDH11	3.58515e-20	9.19983	0.425454	1	1	1.3122e-15	N4BP1	2.01585e-05	4.26313	0.17932	1	1	0.737823	PHLDB2	1.69338e-08	-5.64072	-0.25086	1	1	0.000619793	RPS8	1.17531e-06	-4.85976	-0.246097	1	1	0.0430175	PSMB3	5.01495e-06	-4.56416	-0.223498	1	1	0.183552	FAM49A
SLC35E1	2.3974e-19	8.99338	0.509258	1	1	8.77471e-15	TDG	1.98362e-47	14.4661	0.458417	1	1	7.26024e-43	TANK	3.58923e-20	9.19971	0.398724	1	1	1.3137e-15	LMNA	2.04799e-05	4.25959	0.176586	1	1	0.749584	TAF9	1.70226e-08	-5.63982	-0.219021	1	1	0.000623045	NIT2	1.18766e-06	-4.85769	-0.171718	1	1	0.0434696	LRRC59	5.07095e-06	-4.56183	-0.201629	1	1	0.185602	TMEM50A
FADS3	2.51393e-19	8.98816	0.535491	1	1	9.20123e-15	FAM210B	2.00484e-47	14.4654	0.45329	1	1	7.33791e-43	CNN2	3.61677e-20	9.19889	0.445038	1	1	1.32378e-15	LILRB4	2.06806e-05	4.25741	0.183113	1	1	0.756932	UBE2M	1.70994e-08	-5.63905	-0.227207	1	1	0.000625854	DHRS3	1.19018e-06	-4.85727	-0.183232	1	1	0.0435617	S100A11	5.09188e-06	-4.56097	-0.302891	1	1	0.186368	CAPZA1
RPS28	2.62731e-19	8.98331	0.632724	1	1	9.61623e-15	PPIC	2.40949e-47	14.4527	0.592608	1	1	8.81898e-43	RGS3	3.65188e-20	9.19785	0.435851	1	1	1.33662e-15	MECOM	2.09101e-05	-4.25494	-0.172899	1	1	0.76533	ANP32B	1.72091e-08	-5.63795	-0.242001	1	1	0.000629869	ARPC5	1.19624e-06	-4.85626	-0.199307	1	1	0.0437835	PROCR	5.0974e-06	-4.56074	-0.225171	1	1	0.18657	SLC7A7
SH3GLB1	2.64031e-19	8.98277	0.509305	1	1	9.6638e-15	NT5DC2	2.71842e-47	14.4444	0.485513	1	1	9.94969e-43	RBM3	3.8939e-20	9.19095	0.461765	1	1	1.4252e-15	APOL6	2.14833e-05	4.24889	0.181395	1	1	0.786309	TPRKB	1.73075e-08	-5.63696	-0.211461	1	1	0.000633472	GNG10	1.21307e-06	-4.85349	-0.196465	1	1	0.0443996	SPCS1	5.11944e-06	-4.55983	-0.234481	1	1	0.187377	XBP1
AC093673.1	2.85054e-19	8.97434	0.504923	1	1	1.04333e-14	REEP3	3.30143e-47	14.431	0.474607	1	1	1.20836e-42	LASP1	4.0048e-20	9.18793	0.403633	1	1	1.4658e-15	HP1BP3	2.17291e-05	-4.24634	-0.164266	1	1	0.795308	CAPZB	1.75134e-08	-5.63493	-0.236113	1	1	0.000641008	HRAS	1.22743e-06	-4.85116	-0.182277	1	1	0.0449251	CXXC5	5.12534e-06	-4.55959	-0.254033	1	1	0.187592	USP15
PLCXD2	2.89122e-19	8.97278	0.524871	1	1	1.05822e-14	COL4A2	3.65343e-47	14.424	0.550143	1	1	1.33719e-42	ITIH2	4.34325e-20	9.1792	0.599146	1	1	1.58967e-15	SASH3	2.18478e-05	4.24512	0.180168	1	1	0.799651	ATP5PB	1.75938e-08	-5.63414	-0.22989	1	1	0.000643951	KRT19	1.25619e-06	-4.84656	-0.31404	1	1	0.0459777	SLC25A5	5.14283e-06	-4.55888	-0.233058	1	1	0.188233	PSMD7
WSB2	2.94417e-19	8.97078	0.487464	1	1	1.0776e-14	MFSD10	4.01115e-47	14.4176	0.469423	1	1	1.46812e-42	NIBAN1	4.34722e-20	-9.1791	-0.452135	1	1	1.59113e-15	ST14	2.19381e-05	4.24419	0.179784	1	1	0.802957	DPM3	1.82485e-08	-5.62784	-0.209924	1	1	0.000667913	RPLP0	1.26508e-06	-4.84516	-0.217736	1	1	0.0463031	SNW1	5.1962e-06	-4.55671	-0.191149	1	1	0.190186	EIF3M
PLEK2	3.00585e-19	8.9685	0.583706	1	1	1.10017e-14	SLC39A7	4.17758e-47	14.4148	0.457309	1	1	1.52904e-42	USP22	4.39734e-20	9.17786	0.433534	1	1	1.60947e-15	NOP10	2.20385e-05	4.24317	0.200969	1	1	0.806632	CHCHD5	1.86222e-08	-5.62434	-0.225444	1	1	0.00068159	UBE2M	1.29768e-06	-4.84011	-0.193419	1	1	0.0474963	ANXA5	5.22462e-06	-4.55556	-0.226619	1	1	0.191226	TPT1
SMTN	3.41511e-19	8.95442	0.527082	1	1	1.24997e-14	TGOLN2	4.3438e-47	14.4121	0.462973	1	1	1.58988e-42	RAB1A	4.42018e-20	9.1773	0.445116	1	1	1.61783e-15	CNDP2	2.23975e-05	4.23954	0.176887	1	1	0.81977	GNB2	1.8909e-08	-5.6217	-0.230853	1	1	0.000692089	SELENOT	1.3216e-06	-4.83648	-0.175344	1	1	0.0483719	ATP6V1G1	5.3018e-06	-4.55248	-0.265168	1	1	0.194051	EDEM2
PPP4C	3.46508e-19	8.95282	0.534384	1	1	1.26825e-14	MAGED2	4.54842e-47	14.4089	0.531295	1	1	1.66477e-42	PTN	4.45775e-20	-9.17639	-0.477047	1	1	1.63158e-15	LAMB3	2.24262e-05	-4.23926	-0.172035	1	1	0.820823	JAGN1	1.89513e-08	-5.62131	-0.206538	1	1	0.000693635	UBE2D2	1.33131e-06	-4.83502	-0.189621	1	1	0.0487271	KRT23	5.33491e-06	-4.55117	-0.215991	1	1	0.195263	SLAMF8
CCT5	3.52905e-19	8.9508	0.532465	1	1	1.29167e-14	CCT5	4.59973e-47	14.4081	0.48574	1	1	1.68355e-42	YWHAH	4.46412e-20	9.17624	0.453445	1	1	1.63391e-15	ARPC4	2.24692e-05	4.23883	0.171907	1	1	0.822395	PEBP1	1.90551e-08	-5.62037	-0.25536	1	1	0.000697436	PDLIM1	1.3892e-06	-4.82655	-0.226339	1	1	0.0508462	C19orf53	5.3611e-06	-4.55014	-0.232026	1	1	0.196222	LSM8
CCL28	3.57314e-19	8.94943	0.745724	1	1	1.30781e-14	CTXN1	5.12925e-47	14.4006	0.467556	1	1	1.87736e-42	RRAS2	4.64555e-20	9.17195	0.406647	1	1	1.70032e-15	TTYH1	2.25266e-05	-4.23825	-0.172284	1	1	0.824498	POLR2L	1.92352e-08	-5.61874	-0.276712	1	1	0.000704028	POR	1.39248e-06	-4.82608	-0.170077	1	1	0.0509661	DDX24	5.37268e-06	-4.54968	-0.206301	1	1	0.196645	B3GNT5
AGR3	3.80165e-19	-8.94259	-0.509206	1	1	1.39144e-14	AOPEP	5.14616e-47	14.4004	0.468489	1	1	1.88354e-42	TPM4	4.76414e-20	9.16923	0.561697	1	1	1.74372e-15	NFE2L2	2.28589e-05	4.23496	0.173905	1	1	0.836659	SRSF3	1.94279e-08	-5.61702	-0.242463	1	1	0.000711082	SSBP1	1.40682e-06	-4.82404	-0.207561	1	1	0.0514912	MT-ND2	5.37321e-06	-4.54966	-0.27943	1	1	0.196665	TMEM37
CCT6A	3.86474e-19	8.94077	0.543421	1	1	1.41453e-14	CMTM6	5.96411e-47	14.3902	0.453558	1	1	2.18292e-42	TRAPPC5	5.14914e-20	9.16085	0.479253	1	1	1.88464e-15	GPI	2.37137e-05	4.22671	0.177442	1	1	0.867947	MZT2B	1.94461e-08	-5.61686	-0.253652	1	1	0.000711748	GABARAP	1.44324e-06	-4.81894	-0.237911	1	1	0.052824	MRPS24	5.37421e-06	-4.54962	-0.221047	1	1	0.196702	ZFAS1
CUTA	3.97578e-19	8.93764	0.549203	1	1	1.45517e-14	DYNLL1	6.27091e-47	14.3867	0.631273	1	1	2.29522e-42	CSE1L	5.23395e-20	9.15908	0.391212	1	1	1.91568e-15	SFTA3	2.38597e-05	-4.22532	-0.171785	1	1	0.873291	NANS	1.94544e-08	-5.61678	-0.206192	1	1	0.000712049	PPP1R14B	1.44385e-06	-4.81885	-0.222116	1	1	0.0528462	RPL9	5.37536e-06	-4.54958	-0.251442	1	1	0.196744	ALOX5
MTCH2	4.07122e-19	8.93502	0.526284	1	1	1.49011e-14	WWC1	6.99312e-47	14.3792	0.463664	1	1	2.55955e-42	CDC42	5.51365e-20	9.15346	0.4643	1	1	2.01805e-15	SLC35E3	2.42496e-05	-4.22167	-0.168583	1	1	0.887558	EBPL	1.95721e-08	-5.61574	-0.225735	1	1	0.00071636	KIF5B	1.45465e-06	-4.81737	-0.196809	1	1	0.0532416	MPC2	5.43327e-06	-4.54732	-0.228025	1	1	0.198863	DAD1
EIF4A1	4.14079e-19	8.93314	0.622622	1	1	1.51557e-14	MDH2	1.0868e-46	14.3486	0.518944	1	1	3.97779e-42	DNAJB1	5.6274e-20	9.15126	0.416993	1	1	2.05969e-15	KYNU	2.50376e-05	4.21446	0.173838	1	1	0.916402	EEF1A1	1.99278e-08	-5.61263	-0.319316	1	1	0.000729377	TSPO	1.47559e-06	-4.81451	-0.246208	1	1	0.0540081	GSTP1	5.46934e-06	-4.54593	-0.276639	1	1	0.200183	KRT7
KCNQ1OT1	4.48722e-19	-8.92425	-0.512861	1	1	1.64237e-14	RPS28	1.1721e-46	14.3434	0.617899	1	1	4.29002e-42	VPS29	5.87312e-20	9.14664	0.449721	1	1	2.14962e-15	GIMAP1	2.55539e-05	4.20985	0.176706	1	1	0.935299	NAP1L1	1.99654e-08	-5.6123	-0.263586	1	1	0.000730754	MFSD10	1.47668e-06	-4.81437	-0.17446	1	1	0.0540479	HSPA8	5.51581e-06	-4.54415	-0.263953	1	1	0.201884	CYCS
CNIH4	4.5374e-19	8.92302	0.541105	1	1	1.66073e-14	VCP	1.50385e-46	14.3261	0.494244	1	1	5.50425e-42	EIF1	6.60674e-20	9.13391	0.510218	1	1	2.41813e-15	YPEL3	2.59543e-05	-4.20634	-0.167405	1	1	0.949952	CIAO2B	2.00245e-08	-5.61179	-0.240787	1	1	0.000732915	CCT5	1.47775e-06	-4.81422	-0.19075	1	1	0.0540872	FTL	5.52004e-06	-4.54399	-0.323168	1	1	0.202039	PSME2
ANKLE2	4.54307e-19	8.92288	0.509458	1	1	1.66281e-14	RPL36	1.64756e-46	14.3197	0.614794	1	1	6.03022e-42	TXNIP	6.89617e-20	-9.12927	-0.481731	1	1	2.52407e-15	CNN3	2.69829e-05	-4.19754	-0.170091	1	1	0.9876	RNASEH2C	2.09495e-08	-5.60397	-0.213267	1	1	0.000766772	RPS3A	1.4779e-06	-4.8142	-0.241331	1	1	0.0540925	BTF3L4	5.58493e-06	-4.54152	-0.209471	1	1	0.204414	SQLE
LRP10	4.59723e-19	8.92157	0.529488	1	1	1.68263e-14	AP3D1	1.78226e-46	14.3143	0.447946	1	1	6.52323e-42	SNX3	7.30124e-20	9.12309	0.450984	1	1	2.67233e-15	EIF3F	2.72782e-05	-4.19507	-0.168547	1	1	0.998409	TECR	2.19812e-08	-5.59564	-0.223178	1	1	0.000804535	VPS28	1.48295e-06	-4.81352	-0.191201	1	1	0.0542775	MRPL47	5.58816e-06	-4.5414	-0.19634	1	1	0.204532	GSN
GNG10	4.98705e-19	8.91255	0.557947	1	1	1.82531e-14	SRA1	1.89342e-46	14.3101	0.465956	1	1	6.93009e-42	NUDC	7.66486e-20	9.11782	0.425343	1	1	2.80542e-15	HSPB1	2.73212e-05	4.19472	0.201925	1	1	0.999982	CPNE3	2.21067e-08	-5.59465	-0.204432	1	1	0.000809129	BLOC1S2	1.50025e-06	-4.8112	-0.184879	1	1	0.0549108	VPS25	5.69612e-06	-4.53737	-0.200081	1	1	0.208484	LMAN2
NCS1	5.23276e-19	8.90722	0.524139	1	1	1.91524e-14	GLRX3	1.89553e-46	14.31	0.447316	1	1	6.93783e-42	GPX8	8.17065e-20	9.11089	0.39503	1	1	2.99054e-15	SLC7A2	2.81328e-05	-4.18808	-0.170254	1	1	1	RAB9A	2.21425e-08	-5.59437	-0.220569	1	1	0.000810437	SYNGR1	1.51476e-06	-4.80928	-0.175705	1	1	0.0554416	DPY30	5.85946e-06	-4.5314	-0.198414	1	1	0.214462	HNRNPK
HRAS	5.2581e-19	8.90669	0.555863	1	1	1.92452e-14	COX5A	2.6635e-46	14.2863	0.563389	1	1	9.74868e-42	MAP4	8.7386e-20	9.1036	0.421085	1	1	3.19841e-15	RALA	2.83864e-05	4.18604	0.173566	1	1	1	ECH1	2.22338e-08	-5.59366	-0.21379	1	1	0.000813781	POP5	1.55615e-06	-4.80389	-0.17434	1	1	0.0569565	TXNL4A	5.93062e-06	-4.52885	-0.222603	1	1	0.217066	ETFB
NFIB	5.28013e-19	-8.90622	-0.476891	1	1	1.93258e-14	NDUFV2	2.9344e-46	14.2796	0.558196	1	1	1.07402e-41	SARAF	9.47833e-20	9.09477	0.446226	1	1	3.46916e-15	GNA13	2.88913e-05	4.18203	0.173076	1	1	1	CYCS	2.22529e-08	-5.59351	-0.252008	1	1	0.000814478	OTUD6B-AS1	1.57718e-06	-4.8012	-0.173215	1	1	0.0577262	CMC1	5.94242e-06	-4.52843	-0.193736	1	1	0.217499	ST14
PLSCR3	5.35419e-19	8.90468	0.496245	1	1	1.95969e-14	IQGAP1	2.94411e-46	14.2793	0.501079	1	1	1.07757e-41	UGCG	1.14045e-19	9.07465	0.410567	1	1	4.17416e-15	DOCK4	2.91938e-05	4.17967	0.172573	1	1	1	CALM3	2.31092e-08	-5.58695	-0.226688	1	1	0.000845818	RPS29	1.59938e-06	-4.7984	-0.210356	1	1	0.0585391	FAIM	6.03812e-06	-4.52505	-0.20731	1	1	0.221001	NABP1
SLC38A1	5.82362e-19	8.89535	0.567978	1	1	2.1315e-14	PSMA6	3.43137e-46	14.2687	0.529648	1	1	1.25591e-41	ISOC2	1.17252e-19	9.07163	0.39474	1	1	4.29155e-15	RPS13	2.94706e-05	-4.17752	-0.232068	1	1	1	DNAJC19	2.35019e-08	-5.58402	-0.208468	1	1	0.000860192	IL32	1.67376e-06	-4.78929	-0.332595	1	1	0.0612614	METTL26	6.08004e-06	-4.52359	-0.206993	1	1	0.222536	DST
DPP4	5.8762e-19	8.89435	0.615833	1	1	2.15075e-14	NOP10	4.1375e-46	14.2556	0.569171	1	1	1.51437e-41	RPL11	1.21716e-19	9.06756	0.513024	1	1	4.45491e-15	MEIS2	3.0726e-05	-4.16802	-0.169328	1	1	1	MAP1LC3B	2.36273e-08	-5.5831	-0.227539	1	1	0.000864783	BCAP31	1.69094e-06	-4.78724	-0.188066	1	1	0.06189	SMIM30	6.1523e-06	-4.52109	-0.201806	1	1	0.22518	HMGB2
JUN	6.03619e-19	-8.89137	-0.625987	1	1	2.20931e-14	SLC35B2	4.68653e-46	14.2469	0.455427	1	1	1.71532e-41	RPL24	1.23706e-19	9.06579	0.503205	1	1	4.52776e-15	OLFML2B	3.0747e-05	4.16786	0.176894	1	1	1	DHRS3	2.36987e-08	-5.58257	-0.210559	1	1	0.000867397	AP1S1	1.70426e-06	-4.78566	-0.187241	1	1	0.0623777	EEF1D	6.22841e-06	-4.51848	-0.243542	1	1	0.227966	EIF3G
NDUFB4	6.33761e-19	8.88595	0.590112	1	1	2.31963e-14	PSMD2	5.01827e-46	14.2421	0.455534	1	1	1.83674e-41	TMEM256	1.31216e-19	9.05936	0.441867	1	1	4.80262e-15	ADAM9	3.10101e-05	4.16592	0.16672	1	1	1	UQCR10	2.40411e-08	-5.58008	-0.263304	1	1	0.000879929	CPNE3	1.72208e-06	-4.78357	-0.168025	1	1	0.0630297	EIF5	6.23277e-06	-4.51834	-0.237543	1	1	0.228125	ATP5F1B
SULF1	6.36638e-19	-8.88545	-0.553832	1	1	2.33016e-14	MRPS21	7.93337e-46	14.2101	0.524385	1	1	2.90369e-41	SLC38A2	1.33751e-19	9.05727	0.445069	1	1	4.89543e-15	PDCD4	3.12317e-05	-4.16429	-0.166313	1	1	1	NDUFA9	2.45068e-08	-5.57674	-0.20268	1	1	0.000896973	TMEM9	1.73198e-06	-4.78242	-0.167994	1	1	0.0633924	OCIAD1	6.34661e-06	-4.5145	-0.204641	1	1	0.232292	SUSD6
ITGA6	6.40225e-19	8.88482	0.815507	1	1	2.34329e-14	SUB1	9.65781e-46	14.1963	0.598405	1	1	3.53485e-41	ZNHIT1	1.36513e-19	9.05504	0.443957	1	1	4.99652e-15	NCF1	3.14225e-05	4.1629	0.178942	1	1	1	MRPL43	2.53253e-08	-5.57102	-0.214482	1	1	0.000926933	RPL26L1	1.73376e-06	-4.78221	-0.181372	1	1	0.0634574	LSM10	6.40842e-06	-4.51245	-0.194756	1	1	0.234555	DEK
PSMD1	6.6279e-19	8.88097	0.540711	1	1	2.42588e-14	RNF213	1.07372e-45	14.1889	0.451078	1	1	3.92993e-41	GADD45GIP1	1.37563e-19	9.05421	0.456454	1	1	5.03494e-15	CYTH4	3.18744e-05	4.15964	0.17769	1	1	1	PSMA2	2.68285e-08	-5.56097	-0.243107	1	1	0.000981949	C5	1.76346e-06	-4.7788	-0.180961	1	1	0.0645443	EIF1AX	6.41075e-06	-4.51237	-0.209523	1	1	0.23464	IL13RA1
HES2	6.76984e-19	8.87861	0.532606	1	1	2.47783e-14	DCTN2	1.21663e-45	14.1801	0.441917	1	1	4.45298e-41	DDX52	1.44207e-19	9.04906	0.397436	1	1	5.27811e-15	SLC4A4	3.19662e-05	-4.15899	-0.169141	1	1	1	NCOA7	2.71842e-08	-5.55867	-0.290273	1	1	0.00099497	GRPEL1	1.77521e-06	-4.77746	-0.174849	1	1	0.0649746	CDK4	6.60054e-06	-4.50618	-0.201977	1	1	0.241586	DNPH1
GARS	7.29209e-19	8.87034	0.52447	1	1	2.66898e-14	COPS9	1.2318e-45	14.1792	0.544433	1	1	4.5085e-41	UQCC2	1.47688e-19	9.04645	0.461251	1	1	5.40552e-15	HEXB	3.30426e-05	4.15141	0.164026	1	1	1	SNRPB	2.72358e-08	-5.55834	-0.226776	1	1	0.000996859	DNPH1	1.78499e-06	-4.77636	-0.208025	1	1	0.0653322	UFL1	6.61744e-06	-4.50564	-0.191889	1	1	0.242205	TMEM59
RAB18	7.77233e-19	8.86324	0.480296	1	1	2.84475e-14	MXD4	1.36302e-45	14.1721	0.483557	1	1	4.98879e-41	CTNNB1	1.49407e-19	9.04519	0.453339	1	1	5.46845e-15	NKTR	3.37164e-05	-4.14679	-0.165926	1	1	1	POLR2G	2.72976e-08	-5.55794	-0.210303	1	1	0.000999119	TCN1	1.79629e-06	4.77509	0.230409	1	1	0.0657462	XRCC5	6.62531e-06	-4.50538	-0.220625	1	1	0.242493	MDH1
SNHG32	8.34118e-19	-8.85536	-0.467968	1	1	3.05296e-14	MTCH1	1.58182e-45	14.1617	0.501128	1	1	5.78962e-41	DSE	1.67177e-19	9.0329	0.407424	1	1	6.11884e-15	TTC3	3.4205e-05	-4.1435	-0.174474	1	1	1	EIF1AY	2.87401e-08	-5.54894	-0.203723	1	1	0.00105192	ELOVL1	1.81701e-06	-4.77278	-0.180183	1	1	0.0665045	MRPS33	6.73846e-06	-4.50179	-0.204832	1	1	0.246634	PNP
FEZ1	8.55104e-19	8.85259	0.586675	1	1	3.12977e-14	NAA10	1.60878e-45	14.1605	0.482693	1	1	5.88828e-41	COA8	1.86226e-19	9.02109	0.401102	1	1	6.81605e-15	PROX1	3.43975e-05	-4.14221	-0.171415	1	1	1	HLA-C	2.87499e-08	-5.54888	-0.25738	1	1	0.00105227	SUMO1	1.81865e-06	-4.7726	-0.204287	1	1	0.0665644	MED21	6.78998e-06	-4.50017	-0.195311	1	1	0.24852	ABL2
LRP1	8.64798e-19	8.85133	0.485192	1	1	3.16525e-14	CAPZA1	1.819e-45	14.1519	0.439625	1	1	6.65773e-41	COL9A3	1.94915e-19	-9.01609	-0.433573	1	1	7.13407e-15	TMEM106A	3.44243e-05	4.14203	0.176446	1	1	1	OPN3	2.88635e-08	-5.54819	-0.220258	1	1	0.00105643	GTF3A	1.85482e-06	-4.76863	-0.1797	1	1	0.0678884	BZW1	6.85839e-06	-4.49804	-0.207881	1	1	0.251024	PFDN1
MAPRE1	9.51286e-19	8.84069	0.483571	1	1	3.4818e-14	SNX6	1.83007e-45	14.1514	0.489685	1	1	6.69824e-41	BLOC1S1	1.96985e-19	9.01494	0.436155	1	1	7.20985e-15	MOB3B	3.47191e-05	4.14008	0.175072	1	1	1	IFITM2	2.90959e-08	-5.54679	-0.274175	1	1	0.00106494	MT-ND2	1.87401e-06	-4.76656	-0.253068	1	1	0.0685905	TANK	6.86308e-06	-4.49789	-0.19499	1	1	0.251196	COPB1
SORD	9.894e-19	-8.8363	-0.471203	1	1	3.6213e-14	RAB5C	2.04175e-45	14.1437	0.459217	1	1	7.47302e-41	CTSL	2.13599e-19	9.00606	0.420229	1	1	7.81795e-15	PRNP	3.50652e-05	4.1378	0.173053	1	1	1	TDG	2.94187e-08	-5.54486	-0.209628	1	1	0.00107675	NDUFS8	1.91965e-06	-4.7617	-0.19244	1	1	0.0702612	C12orf57	6.87014e-06	-4.49767	-0.210203	1	1	0.251454	NDUFB10
PFN2	1.15726e-18	8.81877	0.522547	1	1	4.2357e-14	ARHGAP18	2.09966e-45	14.1418	0.46071	1	1	7.68496e-41	NPC2	2.24018e-19	-9.00083	-0.5214	1	1	8.19927e-15	GCA	3.55728e-05	4.1345	0.168705	1	1	1	ARF1	2.97861e-08	-5.54269	-0.219883	1	1	0.0010902	PLAAT4	1.92197e-06	-4.76146	-0.206973	1	1	0.070346	TMEM132A	6.87755e-06	-4.49744	-0.212703	1	1	0.251725	ARL6IP1
RPS19BP1	1.15741e-18	8.81875	0.52481	1	1	4.23623e-14	SUPT5H	2.20365e-45	14.1384	0.439419	1	1	8.06556e-41	PERP	2.28832e-19	8.9985	0.472228	1	1	8.37548e-15	SPTSSA	3.57719e-05	-4.13322	-0.165155	1	1	1	EBNA1BP2	3.04253e-08	-5.53897	-0.207033	1	1	0.0011136	ARL6IP5	1.96831e-06	-4.75665	-0.206659	1	1	0.072042	ATP5ME	7.01169e-06	-4.49333	-0.227715	1	1	0.256635	OSBPL8
TACC2	1.18414e-18	-8.8162	-0.566229	1	1	4.33408e-14	TMED9	2.41589e-45	14.1319	0.527271	1	1	8.84242e-41	EPHB6	2.31054e-19	8.99743	0.418489	1	1	8.4568e-15	CCL3L1	3.65662e-05	4.12817	0.179833	1	1	1	CYB5R1	3.04787e-08	-5.53866	-0.206747	1	1	0.00111555	PFDN5	2.07539e-06	-4.74594	-0.213439	1	1	0.0759612	NT5DC2	7.07038e-06	-4.49156	-0.217755	1	1	0.258783	SF3B5
POLD4	1.24974e-18	8.81015	0.53029	1	1	4.57416e-14	RNF181	2.59995e-45	14.1267	0.481876	1	1	9.51609e-41	WNT4	2.321e-19	8.99694	0.446608	1	1	8.4951e-15	SLC25A5	3.6654e-05	-4.12762	-0.191401	1	1	1	RPLP1	3.05525e-08	-5.53824	-0.271562	1	1	0.00111825	AL445524.1	2.0993e-06	-4.74362	-0.180989	1	1	0.0768366	RPS19BP1	7.08388e-06	-4.49115	-0.207334	1	1	0.259277	H19
FKBP10	1.36271e-18	8.80045	0.494364	1	1	4.98767e-14	ANXA2	2.65482e-45	14.1252	0.62987	1	1	9.71691e-41	STIP1	2.35133e-19	8.99551	0.389136	1	1	8.60612e-15	PLAU	3.6823e-05	4.12656	0.177318	1	1	1	KLF6	3.08079e-08	-5.53678	-0.299695	1	1	0.0011276	CKLF	2.10314e-06	-4.74325	-0.186072	1	1	0.0769772	CNPY2	7.11974e-06	-4.49008	-0.217747	1	1	0.26059	CHURC1
HSPB8	1.41359e-18	8.79633	0.512985	1	1	5.17388e-14	TCF25	2.77902e-45	14.122	0.481701	1	1	1.01715e-40	MRPS15	2.39954e-19	8.99328	0.422462	1	1	8.78256e-15	CXCL6	3.79799e-05	4.11944	0.198577	1	1	1	LAMTOR4	3.09304e-08	-5.53609	-0.242023	1	1	0.00113208	SNRPE	2.10592e-06	-4.74298	-0.199668	1	1	0.0770789	SERPINA5	7.12795e-06	-4.48983	-0.21901	1	1	0.26089	VDAC2
GRINA	1.44179e-18	8.79412	0.481071	1	1	5.27709e-14	JPT2	2.92553e-45	14.1184	0.446153	1	1	1.07077e-40	B4GALT5	2.50637e-19	8.9885	0.397422	1	1	9.17355e-15	ABCA1	3.80444e-05	4.11905	0.169847	1	1	1	PARK7	3.14916e-08	-5.53293	-0.250768	1	1	0.00115263	ZDHHC9	2.11253e-06	-4.74235	-0.178134	1	1	0.0773206	PSMG2	7.19061e-06	-4.48797	-0.189159	1	1	0.263183	SMIM25
GRAMD1A	1.49813e-18	8.78981	0.484513	1	1	5.48331e-14	ATP5MG	2.9858e-45	14.117	0.570979	1	1	1.09283e-40	RBMS1	2.60839e-19	8.98411	0.420771	1	1	9.54697e-15	AMPD3	3.83215e-05	4.11737	0.176269	1	1	1	SOCS2	3.2127e-08	-5.52943	-0.230701	1	1	0.00117588	KRT6A	2.13038e-06	-4.74065	-0.378085	1	1	0.0779739	SNRPC	7.19114e-06	-4.48795	-0.193633	1	1	0.263203	IK
GLO1	1.55877e-18	8.78535	0.487701	1	1	5.70525e-14	NDUFV3	3.6235e-45	14.1033	0.447971	1	1	1.32624e-40	PFDN4	2.61457e-19	8.98385	0.399563	1	1	9.56959e-15	GPR137B	3.85202e-05	4.11618	0.172682	1	1	1	MMADHC	3.22492e-08	-5.52877	-0.207574	1	1	0.00118035	SNRPB2	2.16052e-06	-4.7378	-0.18125	1	1	0.0790771	SF3B5	7.30919e-06	-4.48448	-0.20232	1	1	0.267524	SSB
FAM49B	1.69521e-18	8.77591	0.487133	1	1	6.20463e-14	JUND	3.65565e-45	14.1027	0.645169	1	1	1.338e-40	PAK2	2.72705e-19	8.97922	0.420247	1	1	9.98127e-15	FPR1	3.88019e-05	4.1145	0.192401	1	1	1	UFM1	3.29123e-08	-5.52519	-0.218199	1	1	0.00120462	SLC2A3	2.16256e-06	-4.73761	-0.211226	1	1	0.0791518	S100A13	7.31409e-06	-4.48434	-0.228801	1	1	0.267703	SLC43A2
SPARCL1	1.71198e-18	-8.77481	-0.459888	1	1	6.26602e-14	PLEKHB2	3.69457e-45	14.1019	0.445563	1	1	1.35225e-40	SPTAN1	2.73956e-19	8.97871	0.405053	1	1	1.00271e-14	VIM	3.97433e-05	4.10897	0.248476	1	1	1	CSNK2B	3.29389e-08	-5.52505	-0.224019	1	1	0.0012056	EIF3F	2.17054e-06	-4.73686	-0.187619	1	1	0.0794441	TXNDC9	7.54885e-06	-4.4776	-0.190657	1	1	0.276295	RPL26L1
TOMM5	1.81301e-18	8.76835	0.575507	1	1	6.63581e-14	AGT	4.53299e-45	14.0875	0.606598	1	1	1.65912e-40	CFLAR	2.87278e-19	8.97348	0.432959	1	1	1.05147e-14	RNASEK	4.05608e-05	4.10426	0.205177	1	1	1	ANAPC16	3.3156e-08	-5.5239	-0.235277	1	1	0.00121354	NDUFB8	2.17538e-06	-4.73641	-0.189722	1	1	0.079621	GPRIN3	7.70273e-06	4.47328	0.207583	1	1	0.281927	ZCCHC17
EIF4G1	1.86705e-18	8.76504	0.507242	1	1	6.83358e-14	NOTCH3	4.53701e-45	14.0874	0.444553	1	1	1.66059e-40	TUSC3	2.91205e-19	8.97199	0.424366	1	1	1.06584e-14	SUCNR1	4.07383e-05	4.10325	0.175195	1	1	1	NDUFS6	3.36228e-08	-5.52144	-0.248228	1	1	0.00123063	CMC1	2.18224e-06	-4.73577	-0.166453	1	1	0.0798722	MSANTD3	7.87456e-06	-4.46857	-0.194322	1	1	0.288217	ADGRE2
STRAP	1.92299e-18	8.76172	0.516059	1	1	7.03835e-14	XRCC5	4.56517e-45	14.087	0.520629	1	1	1.6709e-40	RPL32	2.96251e-19	8.9701	0.50785	1	1	1.08431e-14	PTPN6	4.09407e-05	4.10211	0.170841	1	1	1	BOLA2	3.39457e-08	-5.51976	-0.199022	1	1	0.00124245	TAF9	2.24068e-06	-4.73041	-0.172834	1	1	0.082011	MRPL18	7.87517e-06	-4.46855	-0.191438	1	1	0.288239	HERPUD1
CAPN2	1.94354e-18	8.76052	0.581673	1	1	7.11356e-14	ACTB	4.68848e-45	14.0851	0.650363	1	1	1.71603e-40	SEM1	3.01829e-19	8.96804	0.455088	1	1	1.10472e-14	POU2F2	4.21784e-05	4.09521	0.175769	1	1	1	B4GALT1	3.45341e-08	-5.51674	-0.24822	1	1	0.00126398	PNRC1	2.24615e-06	-4.72991	-0.195767	1	1	0.0822114	RNF7	7.90303e-06	-4.46779	-0.249066	1	1	0.289259	KDELR1
EFNA1	1.94543e-18	8.76041	0.559577	1	1	7.12046e-14	TACSTD2	6.9985e-45	14.0568	0.588513	1	1	2.56152e-40	TNFRSF11B	3.05678e-19	8.96665	0.439161	1	1	1.11881e-14	ARL4A	4.22726e-05	-4.09469	-0.165043	1	1	1	TIMM8B	3.45813e-08	-5.5165	-0.255405	1	1	0.00126571	MRPL15	2.24905e-06	-4.72965	-0.167462	1	1	0.0823176	CARHSP1	7.91563e-06	-4.46745	-0.213806	1	1	0.28972	USP3
NRBP1	1.94765e-18	8.76028	0.488533	1	1	7.12859e-14	TACC1	8.12402e-45	14.0462	0.466939	1	1	2.97347e-40	NCEH1	3.09208e-19	8.96538	0.416155	1	1	1.13173e-14	SMAD7	4.24193e-05	4.09389	0.174437	1	1	1	EBP	3.59614e-08	-5.50962	-0.249792	1	1	0.00131622	SURF1	2.25675e-06	-4.72896	-0.164398	1	1	0.0825993	CDC42	7.96195e-06	-4.4662	-0.228945	1	1	0.291415	VASP
RASSF4	1.97397e-18	8.75877	0.742743	1	1	7.22494e-14	VEZT	8.3134e-45	14.0446	0.459171	1	1	3.04279e-40	ITIH5	3.26869e-19	8.95926	0.441843	1	1	1.19637e-14	FADS1	4.272e-05	-4.09225	-0.167345	1	1	1	CYB5A	3.64756e-08	-5.50712	-0.388911	1	1	0.00133504	NUPR1	2.28666e-06	-4.72628	-0.201999	1	1	0.083694	ARID3A	7.96918e-06	-4.46601	-0.222863	1	1	0.29168	PDIA3
CASK	1.97492e-18	8.75871	0.521426	1	1	7.2284e-14	FAM222B	9.38904e-45	14.036	0.458797	1	1	3.43648e-40	DHRS7	3.48522e-19	8.95218	0.443639	1	1	1.27562e-14	PTPRF	4.27325e-05	-4.09219	-0.166174	1	1	1	RPL10A	3.77536e-08	-5.50105	-0.284123	1	1	0.00138182	ITGB1	2.34341e-06	-4.7213	-0.238539	1	1	0.0857712	SERBP1	7.99698e-06	-4.46526	-0.228678	1	1	0.292697	MPG
DAPK3	1.98641e-18	8.75806	0.488722	1	1	7.27048e-14	TIGAR	9.49443e-45	14.0352	0.453281	1	1	3.47506e-40	RPS11	3.73061e-19	8.94467	0.49647	1	1	1.36544e-14	PRAM1	4.32087e-05	4.08962	0.17244	1	1	1	HMGA1	3.77916e-08	-5.50087	-0.223893	1	1	0.00138321	DEF8	2.3621e-06	-4.71969	-0.170472	1	1	0.0864553	PIN1	8.05345e-06	-4.46376	-0.190828	1	1	0.294764	ACP2
SH3KBP1	2.01369e-18	8.75652	0.545388	1	1	7.37031e-14	SELENOS	9.60616e-45	14.0344	0.484358	1	1	3.51595e-40	RHOA	3.82992e-19	8.94177	0.426668	1	1	1.40179e-14	RPLP1	4.38943e-05	-4.08596	-0.224612	1	1	1	CFL1	3.79393e-08	-5.50018	-0.281865	1	1	0.00138862	GABARAPL2	2.36234e-06	-4.71966	-0.2008	1	1	0.086464	REX1BD	8.18425e-06	-4.46031	-0.193729	1	1	0.299552	DYNLT1
UGCG	2.01924e-18	8.75621	0.564402	1	1	7.39063e-14	COL6A1	1.01815e-44	14.0302	0.489714	1	1	3.72652e-40	C1QBP	4.12276e-19	8.93362	0.441256	1	1	1.50897e-14	PLAAT3	4.50036e-05	-4.08017	-0.165825	1	1	1	SF3B5	3.83164e-08	-5.49844	-0.229058	1	1	0.00140242	H2AFZ	2.3785e-06	-4.71828	-0.245112	1	1	0.0870554	AP3S1	8.21662e-06	-4.45946	-0.198048	1	1	0.300736	SRP72
GAPDH	2.17831e-18	8.74766	0.694664	1	1	7.97282e-14	JTB	1.06971e-44	14.0267	0.511173	1	1	3.91526e-40	AFP	4.12759e-19	8.93349	0.804909	1	1	1.51074e-14	NFIC	4.52029e-05	4.07914	0.17017	1	1	1	CNBP	3.92706e-08	-5.4941	-0.218167	1	1	0.00143734	RPL34	2.38114e-06	-4.71805	-0.231843	1	1	0.087152	ZNRD2	8.4998e-06	-4.45219	-0.192642	1	1	0.311101	IGFBP7
UBE2H	2.2942e-18	8.7418	0.544554	1	1	8.397e-14	KDM6B	1.19743e-44	14.0187	0.446702	1	1	4.3827e-40	SLC9A3R1	4.18066e-19	8.93208	0.444077	1	1	1.53016e-14	CDH1	4.63104e-05	-4.07351	-0.166976	1	1	1	ACTN4	3.97387e-08	-5.49201	-0.256615	1	1	0.00145448	GPC6	2.43661e-06	-4.71336	-0.236721	1	1	0.0891825	FAM136A	8.52483e-06	-4.45156	-0.196843	1	1	0.312017	MRPS18C
ORMDL2	2.34254e-18	8.73945	0.533305	1	1	8.57392e-14	NRK	1.41715e-44	14.0068	0.465459	1	1	5.18692e-40	DAAM1	4.27827e-19	8.92953	0.40864	1	1	1.56589e-14	PCYOX1	4.67794e-05	-4.07116	-0.162128	1	1	1	TRAPPC5	4.07086e-08	-5.48775	-0.23714	1	1	0.00148998	TYMP	2.57928e-06	-4.70176	-0.173432	1	1	0.0944041	SRSF7	8.53823e-06	-4.45122	-0.208036	1	1	0.312508	SDHB
CIAO2B	2.67577e-18	8.72441	0.551637	1	1	9.79358e-14	FGB	2.77526e-44	13.9589	0.658098	1	1	1.01577e-39	ARF4	4.58047e-19	8.92197	0.435625	1	1	1.6765e-14	KRT10	4.73327e-05	-4.06842	-0.171971	1	1	1	ATP6V0B	4.12722e-08	-5.48532	-0.266827	1	1	0.0015106	STMP1	2.60487e-06	-4.69974	-0.188231	1	1	0.0953408	CDC42EP1	8.72075e-06	-4.44668	-0.228774	1	1	0.319188	PTTG1
MRPS17	2.73863e-18	8.72178	0.501211	1	1	1.00237e-13	SLC52A2	2.85638e-44	13.9569	0.449244	1	1	1.04546e-39	RAB9A	4.89756e-19	8.91456	0.388209	1	1	1.79256e-14	TRIP11	4.73809e-05	-4.06818	-0.161829	1	1	1	EZR	4.14108e-08	-5.48473	-0.313115	1	1	0.00151568	KTN1	2.61482e-06	-4.69897	-0.206685	1	1	0.095705	BEX3	8.8026e-06	-4.44467	-0.241434	1	1	0.322184	AURKAIP1
CORO1C	2.92934e-18	8.71416	0.489188	1	1	1.07217e-13	LINC00511	3.13919e-44	13.9502	0.457824	1	1	1.14897e-39	MAP4K3-DT	4.99314e-19	8.91242	0.391826	1	1	1.82754e-14	TLE3	4.81217e-05	4.06457	0.168464	1	1	1	RASA1	4.14324e-08	-5.48464	-0.236889	1	1	0.00151647	FADS1	2.679e-06	-4.69401	-0.203691	1	1	0.0980539	CCDC28B	8.94471e-06	-4.44123	-0.19668	1	1	0.327385	SERPINB6
ICAM4	3.1302e-18	-8.70664	-0.476194	1	1	1.14569e-13	HSPH1	3.25242e-44	13.9476	0.455773	1	1	1.19042e-39	NCSTN	5.01992e-19	8.91183	0.388643	1	1	1.83734e-14	EHF	4.86074e-05	-4.06222	-0.16523	1	1	1	CSRP1	4.22051e-08	-5.48137	-0.260248	1	1	0.00154475	DDT	2.69126e-06	-4.69308	-0.203334	1	1	0.0985026	SCTR	9.03286e-06	-4.43912	-0.231316	1	1	0.330612	PSMB8
SMYD2	3.16198e-18	8.70549	0.491766	1	1	1.15732e-13	DEF8	3.4224e-44	13.944	0.44449	1	1	1.25263e-39	MARVELD3	5.0668e-19	8.91079	0.408981	1	1	1.8545e-14	APEX1	4.93641e-05	-4.05862	-0.162489	1	1	1	VPS25	4.23648e-08	-5.4807	-0.211373	1	1	0.00155059	UFM1	2.70625e-06	-4.69194	-0.178265	1	1	0.0990515	DFFA	9.04109e-06	-4.43892	-0.192408	1	1	0.330913	FERMT3
ARPC1A	3.21207e-18	8.70371	0.520271	1	1	1.17565e-13	CAPNS1	4.0305e-44	13.9323	0.497729	1	1	1.4752e-39	SIL1	5.6915e-19	8.8979	0.393229	1	1	2.08315e-14	ACAP2	5.04518e-05	4.05352	0.163887	1	1	1	TP53TG1	4.34272e-08	-5.47632	-0.218039	1	1	0.00158948	MOB4	2.71973e-06	-4.69093	-0.168505	1	1	0.0995447	POLR2L	9.06459e-06	-4.43836	-0.221992	1	1	0.331773	C3
SPTAN1	3.28259e-18	8.70125	0.519875	1	1	1.20146e-13	ISCU	4.05229e-44	13.9319	0.466684	1	1	1.48318e-39	FIS1	6.23572e-19	8.88775	0.482531	1	1	2.28234e-14	RRAS	5.29128e-05	4.04237	0.168042	1	1	1	LSM8	4.34647e-08	-5.47616	-0.213062	1	1	0.00159085	EIF3I	2.73516e-06	-4.68977	-0.173612	1	1	0.100109	EXOSC7	9.12306e-06	-4.43698	-0.193769	1	1	0.333913	UBE2D2
PRDX1	3.48073e-18	8.69459	0.660535	1	1	1.27398e-13	SSBP1	4.18027e-44	13.9297	0.512793	1	1	1.53002e-39	PRSS22	6.77099e-19	8.8786	0.414778	1	1	2.47825e-14	PRXL2A	5.39934e-05	-4.03763	-0.158003	1	1	1	CD63	4.35552e-08	-5.47579	-0.249604	1	1	0.00159416	FNTA	2.73638e-06	-4.68968	-0.164719	1	1	0.100154	COMMD4	9.20359e-06	-4.43509	-0.189139	1	1	0.336861	KCNAB2
EIF1	3.53872e-18	8.69272	0.590221	1	1	1.29521e-13	NCOA4	4.24032e-44	13.9287	0.440294	1	1	1.552e-39	NDUFS6	6.96471e-19	8.87546	0.447298	1	1	2.54915e-14	CSPP1	5.46293e-05	-4.03488	-0.16389	1	1	1	LAMA5	4.42805e-08	-5.47287	-0.21884	1	1	0.00162071	MIEN1	2.79878e-06	-4.68506	-0.185939	1	1	0.102438	SNRPA1	9.21857e-06	-4.43473	-0.194126	1	1	0.337409	PPP1R14B
TP53I3	3.71234e-18	8.68728	0.594047	1	1	1.35875e-13	VEPH1	4.27231e-44	-13.9282	-0.553855	1	1	1.56371e-39	CAPZB	7.39324e-19	8.86881	0.442954	1	1	2.706e-14	SLC26A2	5.48536e-05	-4.03392	-0.161877	1	1	1	IMP3	4.47372e-08	-5.47105	-0.199126	1	1	0.00163743	MRPS23	2.82356e-06	-4.68325	-0.175127	1	1	0.103345	EGFL7	9.24311e-06	-4.43416	-0.190433	1	1	0.338307	RNPEP
PSMD9	3.73204e-18	8.68667	0.494525	1	1	1.36596e-13	SEZ6L2	5.84536e-44	13.9057	0.461233	1	1	2.13946e-39	ETFA	8.32854e-19	8.85553	0.389561	1	1	3.04833e-14	RPS20	5.52433e-05	-4.03226	-0.193931	1	1	1	IER2	4.56102e-08	-5.46763	-0.265677	1	1	0.00166938	CLIC1	2.82368e-06	-4.68325	-0.221533	1	1	0.10335	PRDX2	9.27497e-06	-4.43342	-0.229007	1	1	0.339473	LAMTOR5
EIF2S2	3.8989e-18	8.6817	0.518687	1	1	1.42704e-13	MAP4	6.40384e-44	13.8992	0.446257	1	1	2.34387e-39	WWP1	8.34058e-19	8.85537	0.396331	1	1	3.05273e-14	TANK	5.54678e-05	4.03131	0.168543	1	1	1	FNTA	4.69139e-08	-5.46263	-0.193727	1	1	0.0017171	CCT3	2.85368e-06	-4.68108	-0.193321	1	1	0.104447	GC	9.42088e-06	-4.43006	-0.314395	1	1	0.344814	ZCRB1
SREK1IP1	3.986e-18	8.67919	0.480111	1	1	1.45892e-13	MTCH2	6.77237e-44	13.8952	0.439823	1	1	2.47875e-39	PPP1CB	8.74224e-19	8.85012	0.440316	1	1	3.19975e-14	CAB39	5.54924e-05	4.0312	0.168717	1	1	1	TPGS2	4.69986e-08	-5.46231	-0.220329	1	1	0.00172019	NDUFV1	2.85589e-06	-4.68092	-0.168924	1	1	0.104528	COX6C	9.47019e-06	-4.42893	-0.222393	1	1	0.346618	SERPINA3
BID	4.12483e-18	8.67529	0.608531	1	1	1.50973e-13	AUP1	6.80226e-44	13.8949	0.435074	1	1	2.4897e-39	GRINA	8.94436e-19	8.84757	0.394061	1	1	3.27372e-14	VEPH1	5.63764e-05	-4.02749	-0.163887	1	1	1	C18orf32	4.72329e-08	-5.46142	-0.221415	1	1	0.00172877	TIMM13	2.86748e-06	-4.68009	-0.196543	1	1	0.104953	MPG	9.58324e-06	-4.42637	-0.194925	1	1	0.350756	RPS4X
DNPH1	4.13572e-18	8.67499	0.549641	1	1	1.51372e-13	VDAC1	8.41906e-44	13.8796	0.504512	1	1	3.08146e-39	ATP5F1A	9.15908e-19	8.84492	0.447831	1	1	3.35232e-14	KCNE3	5.68189e-05	4.02565	0.165665	1	1	1	TFF3	4.75769e-08	5.46014	0.277175	1	1	0.00174136	PLD5	3.00595e-06	-4.67041	-0.186064	1	1	0.110021	DYNLT1	9.63629e-06	-4.42518	-0.212976	1	1	0.352698	RUNX3
MAP1LC3B	4.2481e-18	8.67194	0.531955	1	1	1.55485e-13	MRPS15	9.99689e-44	13.8673	0.474848	1	1	3.65896e-39	DENND10	9.16486e-19	8.84485	0.38505	1	1	3.35443e-14	GPSM3	5.77101e-05	4.02198	0.167115	1	1	1	C4orf48	4.77275e-08	-5.45958	-0.266351	1	1	0.00174687	BNIP3L	3.04343e-06	-4.66787	-0.162695	1	1	0.111392	PLSCR1	9.68036e-06	-4.42419	-0.222246	1	1	0.354311	MPC2
RAC3	4.27006e-18	8.67136	0.480418	1	1	1.56289e-13	TIMM8B	1.03656e-43	13.8647	0.503973	1	1	3.79392e-39	SEC61A1	9.40275e-19	8.84199	0.390571	1	1	3.4415e-14	AREG	5.79696e-05	-4.02093	-0.324647	1	1	1	CMTM7	4.79861e-08	-5.45862	-0.206939	1	1	0.00175634	VDAC1	3.06095e-06	-4.66669	-0.192249	1	1	0.112034	TBCA	9.68668e-06	-4.42405	-0.230859	1	1	0.354542	GSTK1
SNRPB	4.38946e-18	8.66822	0.515201	1	1	1.60659e-13	MARVELD3	1.04991e-43	13.8638	0.447843	1	1	3.84278e-39	SMAD3	9.86534e-19	8.83663	0.40554	1	1	3.61081e-14	MYO5A	5.89884e-05	4.01682	0.170324	1	1	1	SEM1	4.97815e-08	-5.45209	-0.239931	1	1	0.00182205	OXLD1	3.1358e-06	-4.66172	-0.168758	1	1	0.114773	ERP44	9.69132e-06	-4.42395	-0.187425	1	1	0.354712	N4BP1
BLOC1S2	4.61455e-18	8.66252	0.513469	1	1	1.68897e-13	MRPS16	1.05347e-43	13.8635	0.445192	1	1	3.85579e-39	C16orf89	9.88831e-19	-8.83637	-0.433539	1	1	3.61922e-14	GTF2I	5.96936e-05	-4.01402	-0.164822	1	1	1	MRPS17	5.00607e-08	-5.45109	-0.212912	1	1	0.00183227	NCBP2AS2	3.17294e-06	-4.65929	-0.164922	1	1	0.116133	YIPF2	9.84246e-06	-4.42061	-0.196676	1	1	0.360244	TOP2A
TNFRSF10D	4.62899e-18	8.66216	0.492815	1	1	1.69425e-13	PTPRF	1.17146e-43	13.8559	0.474615	1	1	4.28765e-39	TCF25	1.01521e-18	8.83342	0.432029	1	1	3.71579e-14	ARHGAP30	5.97763e-05	4.01369	0.170856	1	1	1	DLK1	5.01977e-08	5.45061	0.254106	1	1	0.00183729	TBCA	3.17809e-06	-4.65896	-0.212767	1	1	0.116321	TRMT112	9.92622e-06	-4.41877	-0.220285	1	1	0.363309	PSMA3
CSTA	4.85228e-18	-8.65679	-0.456988	1	1	1.77598e-13	COX7C	1.24838e-43	13.8514	0.549994	1	1	4.56921e-39	GAREM1	1.2059e-18	8.81416	0.399118	1	1	4.41371e-14	KPNB1	6.08101e-05	4.00964	0.165344	1	1	1	ZFAS1	5.22345e-08	-5.44353	-0.260615	1	1	0.00191184	CLDN3	3.22754e-06	-4.65578	-0.184507	1	1	0.118131	SFT2D1	1.03434e-05	-4.40987	-0.191469	1	1	0.378579	BAG1
NPEPPS	5.03065e-18	8.65267	0.499447	1	1	1.84127e-13	PCMT1	1.33331e-43	13.8466	0.439394	1	1	4.88005e-39	PAFAH1B2	1.2571e-18	8.8095	0.384959	1	1	4.60109e-14	NNMT	6.10355e-05	4.00877	0.175247	1	1	1	HSPB1	5.30021e-08	-5.44093	-0.308037	1	1	0.00193993	CD151	3.23906e-06	-4.65505	-0.198918	1	1	0.118553	FKBP8	1.03455e-05	-4.40982	-0.20438	1	1	0.378654	SREK1IP1
IFI30	5.06177e-18	-8.65197	-0.459102	1	1	1.85266e-13	EMP3	1.76821e-43	13.8263	0.494815	1	1	6.47181e-39	BEX1	1.2616e-18	-8.8091	-0.737564	1	1	4.61758e-14	NUS1	6.17457e-05	4.00604	0.170465	1	1	1	MTX1	5.35946e-08	-5.43895	-0.198437	1	1	0.00196162	EIF3M	3.31891e-06	-4.65003	-0.17688	1	1	0.121475	MRPL38	1.06195e-05	-4.40416	-0.188301	1	1	0.388684	GABARAP
GSTA2	5.35227e-18	-8.6456	-0.461314	1	1	1.95899e-13	MEGF9	1.79541e-43	13.8252	0.475193	1	1	6.57138e-39	MAP7D1	1.2752e-18	8.80789	0.396492	1	1	4.66737e-14	RPS6KA1	6.29844e-05	4.00134	0.169185	1	1	1	UBE2B	5.36901e-08	-5.43864	-0.225832	1	1	0.00196511	EGFL7	3.32755e-06	-4.64949	-0.169235	1	1	0.121792	LAMTOR1	1.06397e-05	-4.40375	-0.227627	1	1	0.389424	RAB7A
GABPB1-AS1	5.37159e-18	-8.64519	-0.437706	1	1	1.96606e-13	ELF1	1.94573e-43	13.8194	0.435299	1	1	7.12155e-39	YBX3	1.33512e-18	8.80274	0.493932	1	1	4.88667e-14	SNX5	6.3619e-05	3.99897	0.158455	1	1	1	TMEM8A	5.61398e-08	-5.43068	-0.200976	1	1	0.00205477	SUMO2	3.38593e-06	-4.6459	-0.217903	1	1	0.123929	GNG10	1.07579e-05	-4.40135	-0.201541	1	1	0.393751	DOK2
RSU1	5.60538e-18	8.64032	0.502281	1	1	2.05163e-13	SPP1	2.15594e-43	13.8121	1.12384	1	1	7.89096e-39	EMB	1.36119e-18	8.80057	0.399615	1	1	4.98208e-14	CASP1	6.38534e-05	3.9981	0.170707	1	1	1	NIT2	5.66193e-08	-5.42916	-0.20466	1	1	0.00207232	PHB	3.41737e-06	-4.64399	-0.183012	1	1	0.125079	ACOT9	1.08283e-05	-4.39993	-0.197745	1	1	0.396328	SMAP2
LAMA5	5.64575e-18	8.6395	0.51207	1	1	2.0664e-13	ID3	2.86289e-43	-13.7916	-0.783898	1	1	1.04785e-38	HIVEP2	1.39367e-18	8.79793	0.401683	1	1	5.10099e-14	ATP2A2	6.41035e-05	3.99717	0.167233	1	1	1	ANKRD9	5.70167e-08	-5.42791	-0.203204	1	1	0.00208687	FKBP3	3.43111e-06	-4.64317	-0.17777	1	1	0.125582	FUCA2	1.08325e-05	-4.39985	-0.189991	1	1	0.396479	MTHFD2
RAB5IF	5.84686e-18	8.6355	0.556878	1	1	2.14001e-13	HM13	3.00236e-43	13.7882	0.46144	1	1	1.09889e-38	GNG10	1.43847e-18	8.79437	0.405019	1	1	5.26493e-14	RPL10	6.41474e-05	-3.99701	-0.232133	1	1	1	YBX1	5.88651e-08	-5.42221	-0.260469	1	1	0.00215452	GADD45A	3.44547e-06	-4.6423	-0.183647	1	1	0.126108	MPLKIP	1.0867e-05	-4.39916	-0.191109	1	1	0.397744	CLTA
DCTN2	5.91279e-18	8.63422	0.497738	1	1	2.16414e-13	EMC7	3.00741e-43	13.7881	0.449471	1	1	1.10074e-38	CMPK1	1.48333e-18	8.79093	0.380871	1	1	5.42914e-14	PRR13	6.73012e-05	3.98563	0.158067	1	1	1	DCXR	6.10359e-08	-5.41574	-0.208807	1	1	0.00223397	MCFD2	3.50886e-06	-4.63854	-0.171055	1	1	0.128428	CAMTA1	1.09575e-05	-4.39736	-0.210473	1	1	0.401055	RAB10
STUB1	6.01026e-18	8.63235	0.523458	1	1	2.19982e-13	NAA38	3.33356e-43	13.7806	0.499552	1	1	1.22012e-38	FLNB	1.58616e-18	8.78339	0.394034	1	1	5.80552e-14	LNCAROD	6.75529e-05	3.98474	0.1692	1	1	1	NDUFS8	6.22834e-08	-5.41212	-0.223771	1	1	0.00227963	BLOC1S4	3.54943e-06	-4.63616	-0.16188	1	1	0.129913	NEDD8	1.0967e-05	-4.39717	-0.229068	1	1	0.401403	CLEC11A
BCAM	6.29006e-18	-8.62715	-0.431365	1	1	2.30222e-13	C2CD4B	3.58754e-43	13.7753	0.551584	1	1	1.31307e-38	HDAC2	1.62676e-18	8.78055	0.417952	1	1	5.9541e-14	ERBB3	6.86117e-05	-3.98105	-0.161947	1	1	1	RAB11FIP1	6.25496e-08	-5.41136	-0.394115	1	1	0.00228938	NCOR2	3.55905e-06	-4.6356	-0.170028	1	1	0.130265	HNRNPF	1.09885e-05	-4.39675	-0.211338	1	1	0.402189	TCN1
CALM3	6.30873e-18	8.62681	0.524709	1	1	2.30906e-13	BOLA3	4.03571e-43	13.7668	0.431927	1	1	1.47711e-38	DCAF6	1.68012e-18	8.77692	0.385198	1	1	6.14939e-14	CADM1	6.91545e-05	-3.97918	-0.161721	1	1	1	BBC3	6.45152e-08	-5.40581	-0.22157	1	1	0.00236132	TRIM22	3.56894e-06	-4.63503	-0.198829	1	1	0.130627	MYO1B	1.13343e-05	-4.39001	-0.234059	1	1	0.414847	ARL4C
COX7B	6.34929e-18	8.62608	0.605831	1	1	2.3239e-13	CYB5A	4.42831e-43	-13.7601	-0.717593	1	1	1.62081e-38	MDFI	1.70365e-18	8.77536	0.39585	1	1	6.23551e-14	STX12	6.92879e-05	3.97872	0.167027	1	1	1	H3F3A	6.48387e-08	-5.40492	-0.282001	1	1	0.00237316	LSM3	3.65469e-06	-4.63011	-0.187585	1	1	0.133765	MMADHC	1.15093e-05	-4.38668	-0.19839	1	1	0.421253	DSE
ARRDC3	6.36719e-18	-8.62575	-0.447033	1	1	2.33046e-13	FTL	4.70894e-43	13.7557	0.767169	1	1	1.72352e-38	CX3CL1	1.74458e-18	8.77268	0.406298	1	1	6.38533e-14	AKAP7	6.99011e-05	-3.97662	-0.16162	1	1	1	LMAN2	6.52317e-08	-5.40383	-0.209292	1	1	0.00238754	TRAPPC2L	3.66487e-06	-4.62954	-0.183461	1	1	0.134138	MYL6	1.16091e-05	-4.3848	-0.248129	1	1	0.424904	CCDC88A
UBE2M	7.02329e-18	8.61452	0.511486	1	1	2.57059e-13	LAYN	5.50191e-43	13.7444	0.458944	1	1	2.01376e-38	CHMP3	1.76589e-18	8.77132	0.37935	1	1	6.46335e-14	PPIA	7.16235e-05	-3.97083	-0.196832	1	1	1	ATP5PF	6.60462e-08	-5.40161	-0.249214	1	1	0.00241736	POLR2I	3.72479e-06	-4.62618	-0.19066	1	1	0.136331	RPL3	1.20041e-05	-4.37751	-0.248712	1	1	0.439364	PTTG1IP
LAD1	7.0241e-18	8.61451	0.506641	1	1	2.57089e-13	CMTM7	5.8847e-43	13.7395	0.452313	1	1	2.15386e-38	LAMC2	1.82864e-18	8.76738	0.403344	1	1	6.69301e-14	RALGDS	7.19808e-05	3.96964	0.169018	1	1	1	SMYD2	6.77806e-08	-5.39696	-0.198642	1	1	0.00248084	VDAC3	3.78306e-06	-4.62296	-0.167876	1	1	0.138464	RPL26L1	1.20456e-05	-4.37676	-0.191664	1	1	0.440881	AHR
MBOAT7	7.04707e-18	8.61414	0.468932	1	1	2.5793e-13	UBALD2	7.17815e-43	13.7251	0.441263	1	1	2.62727e-38	BCL9L	1.84978e-18	8.76609	0.393059	1	1	6.77039e-14	IRF2BP2	7.37972e-05	3.9637	0.15716	1	1	1	SRA1	6.87711e-08	-5.39435	-0.2084	1	1	0.00251709	MPC2	3.86231e-06	-4.61866	-0.210736	1	1	0.141364	PSME1	1.21024e-05	-4.37574	-0.194637	1	1	0.442959	MT-ND2
GTF3C6	7.1379e-18	8.61267	0.549901	1	1	2.61254e-13	SUMO3	8.62724e-43	13.7118	0.426289	1	1	3.15766e-38	BMP1	1.8815e-18	8.76417	0.400431	1	1	6.88647e-14	LRRC25	7.3857e-05	3.96351	0.168062	1	1	1	KIF5B	6.89782e-08	-5.39381	-0.225563	1	1	0.00252467	TMSB10	3.99127e-06	-4.61184	-0.25093	1	1	0.146085	DNAJC19	1.22244e-05	-4.37355	-0.189234	1	1	0.447424	GDI2
CKS2	7.68431e-18	8.60421	0.555946	1	1	2.81253e-13	PDZD8	8.88162e-43	13.7097	0.4448	1	1	3.25076e-38	FAM43A	1.94633e-18	8.76036	0.442049	1	1	7.12377e-14	RPL9	7.46798e-05	-3.96086	-0.208629	1	1	1	PBDC1	6.96812e-08	-5.39199	-0.206214	1	1	0.0025504	RPL10A	4.0924e-06	-4.60663	-0.215091	1	1	0.149786	UTP11	1.23112e-05	-4.372	-0.189743	1	1	0.450604	BRI3
MTDH	7.73953e-18	8.60339	0.528716	1	1	2.83274e-13	RAB6B	8.91945e-43	13.7094	0.456225	1	1	3.26461e-38	KRT7	1.98686e-18	8.75803	0.640377	1	1	7.27209e-14	DANCR	7.47732e-05	-3.96056	-0.160645	1	1	1	RTN4	7.30443e-08	-5.38352	-0.246798	1	1	0.00267349	RPS25	4.09528e-06	-4.60649	-0.216188	1	1	0.149891	SHTN1	1.23207e-05	-4.37183	-0.18958	1	1	0.450949	SMIM26
PLOD2	7.9377e-18	8.60049	0.515693	1	1	2.90528e-13	AKAP13	8.98184e-43	13.7089	0.475725	1	1	3.28744e-38	CTSZ	2.14961e-18	8.74915	0.394839	1	1	7.8678e-14	GPR84	7.49594e-05	3.95997	0.170099	1	1	1	SNF8	7.31306e-08	-5.3833	-0.215105	1	1	0.00267665	SYNGR2	4.14803e-06	-4.60382	-0.180539	1	1	0.151822	METAP2	1.24289e-05	-4.36993	-0.19296	1	1	0.454909	MANF
BOLA3	8.01995e-18	8.59931	0.497722	1	1	2.93538e-13	STAP2	9.58627e-43	13.7042	0.429354	1	1	3.50867e-38	HNRNPUL1	2.26839e-18	8.74308	0.401332	1	1	8.30252e-14	EIF4A1	7.61757e-05	3.95612	0.19159	1	1	1	C3	7.32054e-08	-5.38312	-0.405865	1	1	0.00267939	SCO2	4.21632e-06	-4.60042	-0.165486	1	1	0.154322	NDUFB7	1.24289e-05	-4.36992	-0.209631	1	1	0.454911	NDUFS6
APRT	8.05814e-18	8.59876	0.592189	1	1	2.94936e-13	KLC1	9.69529e-43	13.7033	0.436612	1	1	3.54857e-38	TRIP6	2.31505e-18	8.74078	0.382294	1	1	8.47333e-14	SUCLG1	7.7251e-05	-3.95277	-0.158205	1	1	1	RCAN1	7.37214e-08	-5.38186	-0.259376	1	1	0.00269828	MRPS11	4.22155e-06	-4.60017	-0.160474	1	1	0.154513	UQCRQ	1.24558e-05	-4.36945	-0.215218	1	1	0.455894	NUDT1
RPL36AL	8.18922e-18	8.59691	0.585177	1	1	2.99734e-13	CREB3	1.01127e-42	13.7003	0.432759	1	1	3.70134e-38	C1QB	2.34815e-18	8.73918	0.503942	1	1	8.59447e-14	TMEM59	7.77064e-05	-3.95137	-0.174807	1	1	1	NINJ1	7.63632e-08	-5.37552	-0.222506	1	1	0.00279497	UGT2B15	4.24683e-06	4.59892	0.369097	1	1	0.155438	H19	1.25213e-05	4.36831	0.415424	1	1	0.458292	VNN2
RCAN1	8.20772e-18	8.59665	0.608514	1	1	3.00411e-13	RHOD	1.19606e-42	13.6881	0.435617	1	1	4.37771e-38	RPL36AL	2.39244e-18	8.73707	0.481457	1	1	8.75657e-14	YWHAZ	7.83789e-05	3.9493	0.181661	1	1	1	CACYBP	7.73028e-08	-5.37331	-0.210782	1	1	0.00282936	TXNL1	4.25208e-06	-4.59866	-0.165841	1	1	0.15563	IL1R1	1.2533e-05	4.3681	0.238027	1	1	0.458721	SSR2
COL5A2	8.29335e-18	8.59546	0.652772	1	1	3.03545e-13	DBN1	1.33065e-42	13.6803	0.432014	1	1	4.8703e-38	TBCA	2.39679e-18	8.73686	0.448941	1	1	8.7725e-14	MEF2A	7.91305e-05	3.94702	0.16687	1	1	1	RPS15A	7.79037e-08	-5.37192	-0.270146	1	1	0.00285135	ACSF2	4.31585e-06	-4.59556	-0.171435	1	1	0.157965	IMP3	1.25738e-05	-4.36739	-0.191026	1	1	0.460214	PPT1
TMEM189	9.33612e-18	8.58185	0.464657	1	1	3.41711e-13	TOMM5	1.441e-42	13.6745	0.5443	1	1	5.2742e-38	RPS15A	2.77621e-18	8.72024	0.494562	1	1	1.01612e-13	TM4SF1	7.93921e-05	-3.94623	-0.194439	1	1	1	NAA10	7.84783e-08	-5.37059	-0.217622	1	1	0.00287239	UCP2	4.36204e-06	-4.59334	-0.19552	1	1	0.159655	PKM	1.28265e-05	-4.36304	-0.244271	1	1	0.469463	ATOX1
NECTIN2	9.70222e-18	8.57742	0.514388	1	1	3.55111e-13	RPL37	1.6162e-42	13.6662	0.54928	1	1	5.91546e-38	MAN2A1	3.18126e-18	8.7048	0.383561	1	1	1.16437e-13	TBL1XR1	8.16005e-05	3.93965	0.164192	1	1	1	NDUFB2	7.92424e-08	-5.36885	-0.254518	1	1	0.00290035	CUEDC2	4.43193e-06	-4.59002	-0.162622	1	1	0.162213	CHCHD1	1.28676e-05	-4.36234	-0.195782	1	1	0.470968	LAMTOR4
TIMM17A	9.93351e-18	8.57471	0.503985	1	1	3.63576e-13	CNIH4	1.71034e-42	13.6621	0.512042	1	1	6.26001e-38	AKAP12	3.33497e-18	8.69945	0.5077	1	1	1.22063e-13	ITGAM	8.23435e-05	3.93747	0.165822	1	1	1	MRPL42	8.07116e-08	-5.36553	-0.204875	1	1	0.00295413	ERLEC1	4.47102e-06	-4.58819	-0.166784	1	1	0.163644	EBPL	1.29421e-05	-4.36108	-0.205002	1	1	0.473695	FKBP5
CSDE1	1.05651e-17	8.56761	0.546185	1	1	3.86692e-13	CSF1	1.79263e-42	13.6587	0.464632	1	1	6.56122e-38	YIPF3	3.36715e-18	8.69836	0.419688	1	1	1.23241e-13	DGUOK	8.25746e-05	-3.9368	-0.153642	1	1	1	RPL31	8.12352e-08	-5.36436	-0.235639	1	1	0.00297329	PEBP1	4.49882e-06	-4.5869	-0.206223	1	1	0.164661	ORC6	1.29624e-05	-4.36074	-0.18879	1	1	0.474437	TOMM20
ARHGEF18	1.05964e-17	8.56727	0.48952	1	1	3.8784e-13	UBE2L6	1.92357e-42	13.6535	0.441841	1	1	7.04047e-38	NDUFA13	3.37896e-18	8.69796	0.464705	1	1	1.23673e-13	TMBIM1	8.49409e-05	3.93001	0.164271	1	1	1	GLRX3	8.49957e-08	-5.35619	-0.204229	1	1	0.00311093	LSM8	4.65331e-06	-4.57984	-0.170493	1	1	0.170316	ROMO1	1.29892e-05	-4.36029	-0.188212	1	1	0.475417	PDLIM2
ST14	1.0679e-17	8.56638	0.52334	1	1	3.90863e-13	TP53TG1	2.03229e-42	13.6495	0.507783	1	1	7.43838e-38	ARHGAP29	3.49855e-18	8.69401	0.383038	1	1	1.2805e-13	PTPRC	8.69311e-05	3.92444	0.170034	1	1	1	ETFA	8.54192e-08	-5.35529	-0.199833	1	1	0.00312643	TSPAN3	4.72897e-06	-4.57647	-0.17293	1	1	0.173085	XRCC6	1.31017e-05	-4.3584	-0.198065	1	1	0.479536	CD163
CLU	1.12607e-17	-8.56027	-0.780217	1	1	4.12153e-13	PSME2	2.2812e-42	13.6411	0.448293	1	1	8.34943e-38	WAC	3.52092e-18	8.69329	0.404822	1	1	1.28869e-13	PIK3R5	8.71719e-05	3.92378	0.166532	1	1	1	COPS9	8.80232e-08	-5.34986	-0.239521	1	1	0.00322174	NSRP1	4.73648e-06	-4.57613	-0.160999	1	1	0.17336	USP16	1.31562e-05	-4.35749	-0.186868	1	1	0.481529	SSR4
CHPF	1.17235e-17	8.55562	0.498742	1	1	4.29092e-13	RPL12	2.32384e-42	13.6397	0.644595	1	1	8.50549e-38	MXD4	3.55632e-18	8.69215	0.400681	1	1	1.30165e-13	RAC2	8.84222e-05	3.92035	0.164252	1	1	1	LEPROTL1	8.86081e-08	-5.34866	-0.216085	1	1	0.00324315	CHD9	4.75208e-06	-4.57545	-0.163008	1	1	0.173931	PPM1G	1.3215e-05	-4.35651	-0.211101	1	1	0.483682	SCAND1
RER1	1.20366e-17	8.55258	0.535285	1	1	4.4055e-13	AC090204.1	2.36638e-42	13.6384	0.441426	1	1	8.66118e-38	MRPL33	3.68368e-18	8.68816	0.41596	1	1	1.34826e-13	TNFSF12	8.89432e-05	3.91893	0.165496	1	1	1	PSMA3	8.91457e-08	-5.34756	-0.231305	1	1	0.00326282	MRPS33	4.88937e-06	-4.56948	-0.167074	1	1	0.178956	PSMB4	1.32432e-05	-4.35605	-0.194692	1	1	0.484715	RPL23
EFNB1	1.26139e-17	8.54717	0.49293	1	1	4.61683e-13	LYPLA2	2.44609e-42	13.636	0.432411	1	1	8.95293e-38	PPP2CB	4.02077e-18	8.6782	0.379534	1	1	1.47164e-13	G0S2	9.02602e-05	3.91538	0.312825	1	1	1	MYO1B	8.92657e-08	-5.34732	-0.229177	1	1	0.00326721	SNX6	4.95857e-06	-4.56653	-0.179864	1	1	0.181489	RPAIN	1.37764e-05	-4.3474	-0.19772	1	1	0.504229	NR3C1
SRI	1.31095e-17	8.54272	0.577493	1	1	4.79821e-13	TM2D1	2.44684e-42	13.636	0.43017	1	1	8.95568e-38	EIF4B	4.26488e-18	8.67149	0.399189	1	1	1.56099e-13	CHCHD7	9.07919e-05	3.91397	0.162441	1	1	1	NDUFS2	9.25721e-08	-5.34073	-0.201297	1	1	0.00338823	PDGFRL	4.98203e-06	-4.56554	-0.170109	1	1	0.182347	U2SURP	1.41013e-05	-4.34228	-0.186601	1	1	0.516122	PPIF
POLR2I	1.32367e-17	8.54161	0.508654	1	1	4.84476e-13	ZNF706	2.65151e-42	13.6301	0.496586	1	1	9.70479e-38	EIF4G3	4.3431e-18	8.66942	0.390469	1	1	1.58962e-13	CR1	9.13333e-05	3.91253	0.166677	1	1	1	DYNLL1	9.63122e-08	-5.33355	-0.267004	1	1	0.00352512	ADRB1	4.98395e-06	-4.56546	-0.172762	1	1	0.182418	SEC11A	1.43012e-05	-4.33919	-0.217229	1	1	0.523437	HMGA1
SNX6	1.38256e-17	8.53658	0.505411	1	1	5.0603e-13	UBE2V1	2.93558e-42	13.6227	0.453063	1	1	1.07445e-37	SMOX	4.40359e-18	8.66785	0.399536	1	1	1.61176e-13	LILRB5	9.20493e-05	3.91065	0.166953	1	1	1	ARPC5L	9.93961e-08	-5.32782	-0.210242	1	1	0.003638	CCND1	5.02602e-06	-4.5637	-0.311802	1	1	0.183957	CCT7	1.43484e-05	-4.33846	-0.1932	1	1	0.525165	HSP90B1
PSMB7	1.40256e-17	8.53492	0.494753	1	1	5.1335e-13	AGR3	3.28271e-42	-13.6145	-0.724644	1	1	1.20151e-37	KIAA0930	4.52038e-18	8.66487	0.392349	1	1	1.6545e-13	GIMAP6	9.34904e-05	3.90689	0.167018	1	1	1	TRIR	1.00522e-07	-5.32578	-0.218446	1	1	0.0036792	FAM207A	5.03523e-06	-4.56331	-0.162416	1	1	0.184295	TRAPPC1	1.44156e-05	-4.33743	-0.229031	1	1	0.527626	PLBD1
PERP	1.46529e-17	8.52986	0.577163	1	1	5.36311e-13	GFPT1	3.39855e-42	13.612	0.437661	1	1	1.2439e-37	TUBA1A	4.6238e-18	8.66229	0.67571	1	1	1.69236e-13	RAP2A	9.43099e-05	3.90478	0.164935	1	1	1	NECTIN2	1.03083e-07	-5.3212	-0.216331	1	1	0.00377294	NUDT16	5.10295e-06	-4.56051	-0.170775	1	1	0.186773	DDA1	1.45693e-05	-4.3351	-0.191543	1	1	0.53325	CUTA
RIPOR1	1.49753e-17	8.52734	0.489941	1	1	5.48111e-13	IGF2	4.57247e-42	-13.5903	-0.558217	1	1	1.67357e-37	SRP19	4.76065e-18	8.65897	0.412647	1	1	1.74245e-13	ACP5	9.46208e-05	3.90399	0.179582	1	1	1	ANTKMT	1.0713e-07	-5.3142	-0.192455	1	1	0.00392105	C11orf58	5.17111e-06	-4.55772	-0.184478	1	1	0.189268	TMEM35B	1.49108e-05	-4.33	-0.184296	1	1	0.545748	EIF4EBP1
PPA1	1.5239e-17	8.52532	0.578079	1	1	5.57762e-13	NCSTN	4.84501e-42	13.5861	0.42747	1	1	1.77332e-37	CALM2	4.88802e-18	8.65595	0.514447	1	1	1.78906e-13	ANXA11	9.74644e-05	3.89682	0.158409	1	1	1	HRAS	1.07277e-07	-5.31395	-0.223226	1	1	0.00392643	GSN	5.18588e-06	-4.55712	-0.20597	1	1	0.189809	BTG3	1.51354e-05	-4.32671	-0.189182	1	1	0.553971	ANP32A
RCN1	1.56464e-17	8.52226	0.534858	1	1	5.72673e-13	LDHA	5.0977e-42	13.5823	0.563606	1	1	1.86581e-37	AFF4	5.10177e-18	8.65107	0.388831	1	1	1.8673e-13	DOCK8	9.87002e-05	3.89377	0.161256	1	1	1	MRPS33	1.10045e-07	-5.3093	-0.213951	1	1	0.00402774	RAP1A	5.20126e-06	-4.5565	-0.163379	1	1	0.190371	PNP	1.53237e-05	-4.32398	-0.189311	1	1	0.560861	LILRB4
TRAPPC3	1.60636e-17	8.51922	0.476198	1	1	5.87942e-13	RRP36	6.95869e-42	13.5595	0.418573	1	1	2.54695e-37	C9orf16	5.66364e-18	8.63914	0.411888	1	1	2.07295e-13	IL13RA1	9.9181e-05	3.89259	0.156156	1	1	1	ZCCHC17	1.11134e-07	-5.30751	-0.195362	1	1	0.00406762	ALCAM	5.24983e-06	-4.55455	-0.226661	1	1	0.192149	HNRNPAB	1.56339e-05	-4.31956	-0.22161	1	1	0.572216	NDUFA7
CDK6	1.70799e-17	8.51211	0.531666	1	1	6.25141e-13	NME1	7.1361e-42	13.5577	0.51325	1	1	2.61188e-37	CRNDE	5.71179e-18	-8.63818	-0.494654	1	1	2.09057e-13	GAS7	0.000101783	3.8863	0.164832	1	1	1	DCTD	1.11264e-07	-5.3073	-0.195243	1	1	0.00407237	RPS4X	5.27942e-06	-4.55337	-0.231134	1	1	0.193232	JAK1	1.56723e-05	-4.31902	-0.247799	1	1	0.573622	CXCL16
EXT1	1.74204e-17	8.50982	0.489628	1	1	6.37605e-13	TMEM35B	7.36532e-42	13.5554	0.43214	1	1	2.69578e-37	IPO7	5.80765e-18	8.63627	0.389085	1	1	2.12566e-13	PLXND1	0.000101964	3.88587	0.161023	1	1	1	RAP1B	1.12474e-07	-5.30532	-0.209578	1	1	0.00411667	CALD1	5.37721e-06	-4.54951	-0.246961	1	1	0.196811	MRPL42	1.61962e-05	-4.31176	-0.184863	1	1	0.592798	CD9
CCDC50	1.74575e-17	8.50957	0.485633	1	1	6.38963e-13	CD2AP	8.46728e-42	13.5451	0.449901	1	1	3.09911e-37	CPB2	6.11888e-18	8.6303	0.395816	1	1	2.23957e-13	TLR2	0.000104581	3.87971	0.162956	1	1	1	SRSF11	1.13215e-07	-5.30412	-0.202822	1	1	0.00414378	ORMDL1	5.3929e-06	-4.54889	-0.161761	1	1	0.197386	PPP1R7	1.62116e-05	-4.31155	-0.181499	1	1	0.593362	PEG10
METTL26	1.98756e-17	8.49452	0.521941	1	1	7.27465e-13	NFKB1	8.71306e-42	13.543	0.445973	1	1	3.18907e-37	EIF3L	6.79684e-18	8.61828	0.415504	1	1	2.48771e-13	MRPL51	0.000104603	-3.87966	-0.161227	1	1	1	IRF6	1.18248e-07	-5.29618	-0.215181	1	1	0.004328	ISCU	5.42524e-06	-4.54763	-0.176507	1	1	0.198569	MAP2K2	1.62349e-05	-4.31123	-0.208587	1	1	0.594213	SUMO2
ATF3	2.26438e-17	8.47936	0.71915	1	1	8.28786e-13	IL1RAP	9.19615e-42	13.5391	0.450292	1	1	3.36588e-37	MAP3K8	7.05253e-18	8.61405	0.391781	1	1	2.5813e-13	MRFAP1	0.000105677	-3.87717	-0.150727	1	1	1	ZNF593	1.23521e-07	-5.28821	-0.217295	1	1	0.00452101	TM7SF2	5.46692e-06	-4.54602	-0.176988	1	1	0.200095	TIMM13	1.63636e-05	-4.30948	-0.226265	1	1	0.598924	SLC16A10
MSANTD3	2.30552e-17	8.47726	0.483742	1	1	8.43844e-13	CAPZB	1.07619e-41	13.5275	0.467915	1	1	3.93895e-37	ARPC5	7.23318e-18	8.61115	0.415234	1	1	2.64742e-13	ARAP1	0.000105709	3.8771	0.16229	1	1	1	CHMP4A	1.23647e-07	-5.28802	-0.19724	1	1	0.00452562	AKR1A1	5.51241e-06	-4.54428	-0.180845	1	1	0.20176	DNAJA1	1.64293e-05	-4.3086	-0.212481	1	1	0.601329	SPTAN1
PDGFB	2.9969e-17	8.44669	0.501585	1	1	1.09689e-12	ARCN1	1.13356e-41	13.5237	0.423568	1	1	4.14896e-37	LGALS3BP	7.30096e-18	8.61008	0.439735	1	1	2.67222e-13	CRABP2	0.000106242	-3.87588	-0.158391	1	1	1	ICAM1	1.24766e-07	-5.28637	-0.378803	1	1	0.00456656	NT5C	5.5253e-06	-4.54378	-0.161435	1	1	0.202232	ECH1	1.65948e-05	-4.30638	-0.205068	1	1	0.607386	LINC02244
RSL24D1	2.99951e-17	8.44658	0.483967	1	1	1.09785e-12	SORBS2	1.13378e-41	13.5237	0.467141	1	1	4.14976e-37	PRELID1	7.34155e-18	8.60944	0.435659	1	1	2.68708e-13	STAT1	0.000110416	-3.86648	-0.159318	1	1	1	INHBA	1.25865e-07	-5.28477	-0.357117	1	1	0.00460678	PSMD7	5.64867e-06	-4.53913	-0.181369	1	1	0.206747	GGH	1.66361e-05	-4.30583	-0.188367	1	1	0.608899	JARID2
STIP1	3.40882e-17	8.43163	0.464389	1	1	1.24766e-12	AC245041.2	1.34606e-41	13.511	0.454074	1	1	4.9267e-37	USO1	7.40621e-18	8.60844	0.371815	1	1	2.71075e-13	ANXA2	0.000112281	3.8624	0.218612	1	1	1	DDOST	1.28618e-07	-5.2808	-0.19688	1	1	0.00470755	TPM1	5.71364e-06	-4.53672	-0.249574	1	1	0.209125	EBP	1.70045e-05	-4.30098	-0.200846	1	1	0.62238	CIAO2B
TCP1	3.53517e-17	8.42737	0.463653	1	1	1.29391e-12	LASP1	1.63136e-41	13.4969	0.429859	1	1	5.97093e-37	PSMB5	8.16799e-18	8.59721	0.453073	1	1	2.98957e-13	SPATS2L	0.000114926	-3.85671	-0.159985	1	1	1	RNF7	1.29096e-07	-5.28012	-0.236544	1	1	0.00472505	NDUFAF8	5.76996e-06	-4.53465	-0.19081	1	1	0.211186	COA8	1.713e-05	-4.29935	-0.194984	1	1	0.626975	IFNGR2
KPNA2	4.21043e-17	8.40689	0.46682	1	1	1.54106e-12	DSP	1.66124e-41	13.4955	0.58264	1	1	6.08032e-37	AKAP13	8.20184e-18	8.59673	0.379353	1	1	3.00196e-13	YWHAG	0.000115717	3.85503	0.161083	1	1	1	LCP1	1.30136e-07	-5.27865	-0.245158	1	1	0.0047631	RNF145	5.89526e-06	-4.53011	-0.204231	1	1	0.215772	NDUFS4	1.747e-05	-4.29499	-0.175869	1	1	0.639421	CCL17
TIGAR	4.28395e-17	8.40485	0.486366	1	1	1.56797e-12	DPH3	2.0029e-41	13.4818	0.424849	1	1	7.3308e-37	KDELR1	8.2409e-18	8.59619	0.43482	1	1	3.01625e-13	HIST1H1C	0.000116768	-3.85281	-0.155327	1	1	1	SMIM30	1.32447e-07	-5.27543	-0.21425	1	1	0.00484771	SNRPN	5.93131e-06	-4.52882	-0.190191	1	1	0.217092	SLC43A3	1.75018e-05	-4.29459	-0.196367	1	1	0.640583	PSMA2
LIMD2	4.63723e-17	8.39555	0.47743	1	1	1.69727e-12	COMMD6	2.38301e-41	13.4689	0.548396	1	1	8.72206e-37	CALM3	8.44729e-18	8.59335	0.407637	1	1	3.09179e-13	DYNLT1	0.000120801	-3.84449	-0.164126	1	1	1	MRPS16	1.34748e-07	-5.27227	-0.205878	1	1	0.00493191	YIPF2	5.99771e-06	-4.52647	-0.159588	1	1	0.219522	KLF5	1.79498e-05	4.28898	0.214868	1	1	0.656981	SORL1
MLXIP	4.64162e-17	8.39544	0.463035	1	1	1.69888e-12	SNHG32	2.98174e-41	-13.4524	-0.476038	1	1	1.09135e-36	LRP1	8.48427e-18	8.59284	0.388473	1	1	3.10533e-13	LIPA	0.000123784	3.83851	0.202317	1	1	1	RRP7A	1.37183e-07	-5.26898	-0.192921	1	1	0.00502103	HCFC1R1	6.02842e-06	-4.52539	-0.175975	1	1	0.220646	TKT	1.81498e-05	-4.28651	-0.217453	1	1	0.664302	APLP2
FAM222B	4.94097e-17	8.38809	0.470867	1	1	1.80844e-12	MAF	3.05352e-41	13.4506	0.450199	1	1	1.11762e-36	HM13	8.80037e-18	8.58864	0.395147	1	1	3.22102e-13	ITPRIPL2	0.000125139	3.83583	0.160693	1	1	1	DHRS7	1.38269e-07	-5.26753	-0.205754	1	1	0.00506077	OPN3	6.03883e-06	-4.52503	-0.169967	1	1	0.221027	ZBTB8OS	1.81914e-05	-4.28601	-0.181269	1	1	0.665823	SELENON
C19orf33	5.45384e-17	8.37647	0.665925	1	1	1.99616e-12	EEF2	3.40683e-41	13.4425	0.563181	1	1	1.24694e-36	GSDME	9.14046e-18	8.58428	0.395184	1	1	3.3455e-13	IL32	0.000127547	3.83115	0.189118	1	1	1	MARCKSL1	1.38886e-07	-5.26672	-0.261967	1	1	0.00508338	MED31	6.07754e-06	-4.52367	-0.162323	1	1	0.222444	POLD4	1.85526e-05	-4.28163	-0.20734	1	1	0.679043	DCDC2
COX4I1	5.5319e-17	8.3748	0.54148	1	1	2.02473e-12	LDLR	3.75216e-41	13.4354	0.492937	1	1	1.37333e-36	MRPS16	9.24911e-18	8.58292	0.394487	1	1	3.38527e-13	COX6C	0.000127777	3.8307	0.17852	1	1	1	C14orf119	1.43331e-07	-5.26093	-0.201684	1	1	0.00524607	EZR	6.13932e-06	-4.52153	-0.26433	1	1	0.224705	HAX1	1.8663e-05	-4.28031	-0.182129	1	1	0.683083	CCL22
NXN	5.98218e-17	8.36558	0.477223	1	1	2.18954e-12	USO1	3.86685e-41	13.4331	0.423125	1	1	1.4153e-36	SVIL	9.81376e-18	8.57611	0.401774	1	1	3.59194e-13	EID1	0.000128034	-3.83021	-0.169171	1	1	1	VGLL3	1.45389e-07	-5.25831	-0.286669	1	1	0.00532138	PPA2	6.28784e-06	-4.51647	-0.160667	1	1	0.230141	KIFC3	1.87273e-05	-4.27955	-0.191921	1	1	0.685437	ACSL1
PCBD1	6.10707e-17	8.36314	0.565626	1	1	2.23525e-12	ZBTB8OS	5.13265e-41	13.4122	0.450519	1	1	1.8786e-36	SAA2	9.97272e-18	8.57426	0.468408	1	1	3.65011e-13	CALU	0.000137246	3.81308	0.164279	1	1	1	ALYREF	1.49875e-07	-5.25271	-0.190031	1	1	0.00548558	CTSL	6.32309e-06	-4.51529	-0.195495	1	1	0.231431	MRPL21	1.87543e-05	-4.27923	-0.177609	1	1	0.686425	KPNB1
SLC2A6	6.77561e-17	8.35088	0.477307	1	1	2.47994e-12	GSTO1	5.27042e-41	13.4102	0.571499	1	1	1.92903e-36	SMARCA4	1.03587e-17	8.56989	0.420243	1	1	3.7914e-13	POLD4	0.00013865	3.81056	0.153943	1	1	1	LAMTOR2	1.57194e-07	-5.24393	-0.2118	1	1	0.00575347	CENPE	6.35629e-06	4.51418	0.191073	1	1	0.232647	NTMT1	1.87567e-05	-4.2792	-0.186359	1	1	0.686513	SASH3
AMIGO2	6.99767e-17	8.34707	0.676905	1	1	2.56122e-12	PRKAR2A	5.65886e-41	13.4049	0.427533	1	1	2.0712e-36	SDF2L1	1.04436e-17	8.56895	0.421179	1	1	3.82247e-13	ATP6V1C1	0.000152108	3.7876	0.157503	1	1	1	RPL27A	1.57571e-07	-5.24349	-0.268762	1	1	0.00576725	S100A11	6.36826e-06	-4.51378	-0.223	1	1	0.233085	SRI	1.88584e-05	-4.278	-0.22248	1	1	0.690237	TNFRSF1B
TPI1	7.02048e-17	8.34669	0.572892	1	1	2.56956e-12	MYC	5.70458e-41	13.4043	0.453675	1	1	2.08793e-36	GHITM	1.14935e-17	8.55791	0.384265	1	1	4.20672e-13	RILPL2	0.000153216	3.7858	0.154836	1	1	1	TMEM9	1.59145e-07	-5.24165	-0.1898	1	1	0.00582487	MRPL19	6.39626e-06	-4.51285	-0.157357	1	1	0.23411	PFDN4	1.88961e-05	-4.27755	-0.192627	1	1	0.691615	PARP1
GAMT	7.02809e-17	8.34656	0.494237	1	1	2.57235e-12	UBE2R2	5.89432e-41	13.4019	0.441426	1	1	2.15738e-36	TMEM160	1.17939e-17	8.55493	0.370212	1	1	4.31667e-13	AP2A2	0.00015395	3.78461	0.151425	1	1	1	ETS1	1.63119e-07	-5.2371	-0.205611	1	1	0.00597031	ZDHHC24	6.4717e-06	-4.51036	-0.161034	1	1	0.236871	NDUFC2	1.89356e-05	-4.27709	-0.215441	1	1	0.693061	MAN2B1
PTPN12	7.81793e-17	8.33396	0.47893	1	1	2.86144e-12	ATP6AP1	5.94571e-41	13.4012	0.466651	1	1	2.17619e-36	POLR2A	1.21639e-17	8.55137	0.385295	1	1	4.4521e-13	LGALS3BP	0.000156924	-3.77985	-0.153769	1	1	1	NMU	1.66734e-07	-5.23305	-0.319873	1	1	0.00610262	RBM8A	6.573e-06	-4.50707	-0.182881	1	1	0.240578	GTF2B	1.90721e-05	-4.27549	-0.184743	1	1	0.698057	TM4SF1
SARAF	8.07232e-17	8.33017	0.482884	1	1	2.95455e-12	OSGIN2	6.50626e-41	13.3946	0.441363	1	1	2.38136e-36	UQCRH	1.25611e-17	8.54766	0.48594	1	1	4.59749e-13	RPS27A	0.000156971	-3.77977	-0.216725	1	1	1	RPL7	1.6675e-07	-5.23303	-0.259739	1	1	0.00610321	METTL5	6.57976e-06	-4.50685	-0.168683	1	1	0.240826	MTRNR2L12	1.92108e-05	-4.27387	-0.194106	1	1	0.703133	UBXN1
SNRPG	8.26729e-17	8.32735	0.533196	1	1	3.02591e-12	AURKAIP1	6.83729e-41	13.3909	0.483773	1	1	2.50252e-36	CALCA	1.2837e-17	-8.54515	-0.487501	1	1	4.69845e-13	TWF2	0.000157012	3.77971	0.156171	1	1	1	PTGES3	1.67319e-07	-5.2324	-0.213526	1	1	0.00612404	RNF7	6.58649e-06	-4.50663	-0.198333	1	1	0.241072	BRIX1	1.96693e-05	-4.26861	-0.185346	1	1	0.719914	RGS1
EPSTI1	8.34176e-17	8.32629	0.542959	1	1	3.05317e-12	PAK2	9.11547e-41	13.3695	0.468602	1	1	3.33635e-36	PPP2R5E	1.33455e-17	8.54066	0.38208	1	1	4.8846e-13	HRH2	0.000157896	3.77831	0.160948	1	1	1	HLA-E	1.68821e-07	-5.23075	-0.19194	1	1	0.00617902	TSPAN6	6.73761e-06	-4.50181	-0.173365	1	1	0.246603	CMPK1	1.97952e-05	-4.26719	-0.185129	1	1	0.724525	CNDP2
NHP2	8.57596e-17	8.32301	0.491897	1	1	3.13889e-12	TMEM245	9.53738e-41	13.3661	0.432188	1	1	3.49077e-36	ST6GALNAC1	1.33913e-17	-8.54027	-0.419339	1	1	4.90135e-13	DUSP3	0.000158064	3.77805	0.157818	1	1	1	RNH1	1.6968e-07	-5.22981	-0.205999	1	1	0.00621046	RABGAP1L	6.78002e-06	-4.50048	-0.164456	1	1	0.248155	MCTS1	1.98622e-05	-4.26643	-0.18371	1	1	0.726978	RBIS
CHPF2	9.00286e-17	8.31725	0.461391	1	1	3.29514e-12	GRINA	1.01667e-40	13.3614	0.426474	1	1	3.72111e-36	SLC39A7	1.37929e-17	8.53685	0.375304	1	1	5.04833e-13	EDF1	0.000165036	-3.76728	-0.164216	1	1	1	SPCS2	1.70679e-07	-5.22873	-0.209013	1	1	0.00624702	ALAS1	6.85647e-06	-4.4981	-0.162981	1	1	0.250954	GPX8	2.01596e-05	-4.26312	-0.187861	1	1	0.737861	C5AR1
PDCD10	9.89075e-17	8.30609	0.448559	1	1	3.62011e-12	YIPF3	1.03441e-40	13.3601	0.478862	1	1	3.78606e-36	TNFSF15	1.4085e-17	8.53443	0.396338	1	1	5.15523e-13	CISD2	0.000167715	3.76326	0.157871	1	1	1	RPS11	1.71182e-07	-5.22819	-0.269293	1	1	0.00626542	GPC3	6.89679e-06	4.49685	0.190965	1	1	0.25243	TIMMDC1	2.02028e-05	-4.26264	-0.181624	1	1	0.739444	ICOSLG
PSMD8	9.9699e-17	8.30514	0.504438	1	1	3.64908e-12	ASCC3	1.10536e-40	13.3551	0.430366	1	1	4.04574e-36	DUSP3	1.46523e-17	8.52986	0.378589	1	1	5.36287e-13	TFEC	0.000172429	3.75632	0.154908	1	1	1	SLC35B1	1.72376e-07	-5.2269	-0.187451	1	1	0.00630914	SNRPD2	6.92734e-06	-4.49591	-0.179121	1	1	0.253548	MRPS23	2.05509e-05	-4.25882	-0.192563	1	1	0.752182	ESD
CFLAR	1.03208e-16	8.30104	0.62751	1	1	3.7775e-12	ATP5F1A	1.20877e-40	13.3485	0.486827	1	1	4.42421e-36	PDGFC	1.48088e-17	8.52863	0.381276	1	1	5.42016e-13	PLK2	0.000172803	-3.75578	-0.153776	1	1	1	GNAI2	1.74691e-07	-5.22443	-0.247199	1	1	0.00639388	PLPP2	6.96406e-06	-4.49478	-0.170291	1	1	0.254891	ATP5F1B	2.0575e-05	-4.25856	-0.223305	1	1	0.753065	ITPRIPL2
CTBP2	1.07007e-16	8.29674	0.474482	1	1	3.91655e-12	UFM1	1.34399e-40	13.3406	0.4379	1	1	4.91913e-36	LRRC8A	1.51837e-17	8.52574	0.38781	1	1	5.5574e-13	SNRPN	0.000174977	-3.75265	-0.150068	1	1	1	POLR2I	1.76368e-07	-5.22266	-0.213584	1	1	0.00645523	PGLS	7.03322e-06	-4.49268	-0.183137	1	1	0.257423	COL4A2	2.10899e-05	-4.25303	-0.225262	1	1	0.771913	SNHG8
PAIP2	1.07277e-16	8.29644	0.440327	1	1	3.92643e-12	RABGAP1L	1.36948e-40	13.3392	0.419671	1	1	5.01245e-36	TRIP12	1.57225e-17	8.5217	0.382371	1	1	5.75459e-13	RPL37A	0.000175327	3.75215	0.192238	1	1	1	C1D	1.78021e-07	-5.22094	-0.188309	1	1	0.00651574	MT-ND4L	7.03536e-06	-4.49262	-0.160345	1	1	0.257501	PDIA6	2.13035e-05	-4.25077	-0.208848	1	1	0.779731	UBC
NEXN	1.1016e-16	8.29329	0.55621	1	1	4.03196e-12	SLC25A3	1.41294e-40	13.3369	0.549852	1	1	5.1715e-36	NSA2	1.65755e-17	8.51558	0.383992	1	1	6.06679e-13	RSRC2	0.000177931	-3.74845	-0.149017	1	1	1	INO80C	1.78972e-07	-5.21995	-0.197994	1	1	0.00655057	HNMT	7.06154e-06	-4.49183	-0.171376	1	1	0.258459	AKR7A2	2.14724e-05	-4.249	-0.189159	1	1	0.785911	FIS1
SMIM4	1.13592e-16	8.28964	0.457479	1	1	4.15757e-12	SLC3A2	1.43218e-40	13.3358	0.476673	1	1	5.24191e-36	SSR1	1.70537e-17	8.51229	0.371087	1	1	6.24184e-13	GLO1	0.000181989	3.74279	0.163826	1	1	1	TAPBP	1.85021e-07	-5.21379	-0.218237	1	1	0.00677197	MDFI	7.18762e-06	-4.48806	-0.165007	1	1	0.263074	CSF1	2.15143e-05	-4.24857	-0.19709	1	1	0.787444	GTF3C6
DUSP3	1.14071e-16	8.28914	0.459481	1	1	4.1751e-12	MAP2K2	1.54117e-40	13.3304	0.481945	1	1	5.64085e-36	PRRC2C	1.71614e-17	8.51156	0.455314	1	1	6.28124e-13	COX7A2L	0.000182995	-3.7414	-0.147157	1	1	1	BIRC3	1.85613e-07	-5.2132	-0.220023	1	1	0.00679363	LMCD1	7.37287e-06	-4.48263	-0.175556	1	1	0.269855	DCUN1D5	2.15847e-05	-4.24783	-0.180182	1	1	0.79002	TSPAN14
NES	1.1443e-16	8.28877	0.509824	1	1	4.18824e-12	VGLL3	1.9095e-40	13.3144	0.443331	1	1	6.98896e-36	NME1	1.72894e-17	8.51069	0.44166	1	1	6.32811e-13	MYO1F	0.000184228	3.73972	0.152511	1	1	1	NDUFV1	1.85975e-07	-5.21284	-0.194689	1	1	0.00680686	COPS2	7.47316e-06	-4.47975	-0.157719	1	1	0.273525	IDH2	2.18457e-05	-4.24514	-0.193724	1	1	0.799576	NIFK
MANF	1.19498e-16	8.28361	0.547863	1	1	4.37374e-12	TENT5C	1.96803e-40	-13.3121	-0.483022	1	1	7.2032e-36	GNL3	1.7806e-17	8.50728	0.383574	1	1	6.51717e-13	SETX	0.000186355	3.73683	0.15283	1	1	1	LSR	1.89165e-07	-5.20968	-0.230699	1	1	0.00692363	ANAPC16	7.62121e-06	-4.47556	-0.186281	1	1	0.278944	NDUFB1	2.19779e-05	-4.24379	-0.195894	1	1	0.804414	DCTN3
EIF3B	1.22237e-16	8.28091	0.450548	1	1	4.47398e-12	METAP2	1.9818e-40	13.3116	0.413045	1	1	7.25359e-36	PLEKHA1	1.85404e-17	8.50259	0.373046	1	1	6.78596e-13	MYO9B	0.000195215	3.72513	0.15422	1	1	1	TCEAL8	1.9296e-07	-5.206	-0.212066	1	1	0.00706251	TAF1D	7.69172e-06	-4.47359	-0.158229	1	1	0.281525	CCL2	2.22058e-05	-4.24147	-0.4408	1	1	0.812753	SNHG29
POLR2E	1.26663e-16	8.27667	0.45803	1	1	4.63599e-12	BNIP3	1.989e-40	13.3113	0.449525	1	1	7.27993e-36	PDLIM5	1.87456e-17	8.50131	0.376063	1	1	6.86108e-13	ACADVL	0.000197366	3.72236	0.15542	1	1	1	AP1S1	1.93561e-07	-5.20542	-0.224963	1	1	0.00708451	RNH1	7.69663e-06	-4.47345	-0.170845	1	1	0.281704	CFAP298	2.22959e-05	-4.24056	-0.178869	1	1	0.816051	LITAF
PAM16	1.29281e-16	8.27424	0.472626	1	1	4.7318e-12	PCP4	2.20418e-40	-13.3037	-0.7506	1	1	8.0675e-36	EEF1G	1.9704e-17	8.49552	0.428465	1	1	7.21187e-13	BHLHE40	0.000197511	3.72218	0.157513	1	1	1	CAV2	1.9417e-07	-5.20483	-0.237869	1	1	0.00710681	GAS6	7.94887e-06	-4.46656	-0.162768	1	1	0.290936	B3GNT7	2.27035e-05	4.2365	0.196211	1	1	0.830973	TMED9
BNIP3	1.36934e-16	8.26738	0.603088	1	1	5.01193e-12	TMC4	2.21182e-40	13.3034	0.420354	1	1	8.09547e-36	INHBA	2.02808e-17	8.49217	0.421381	1	1	7.42297e-13	TAOK3	0.000199906	3.71914	0.154672	1	1	1	TMEM165	1.96915e-07	-5.20223	-0.208761	1	1	0.00720728	SKP1	7.98387e-06	-4.46562	-0.195118	1	1	0.292218	TXN2	2.32959e-05	-4.23071	-0.188647	1	1	0.852653	GNG10
FAM214B	1.40408e-16	8.26439	0.471942	1	1	5.13907e-12	DSE	2.39478e-40	13.2975	0.444271	1	1	8.76512e-36	ATP5MG	2.08094e-17	8.48918	0.436849	1	1	7.61645e-13	EEF2	0.000208813	-3.70811	-0.175477	1	1	1	DPH3	1.99499e-07	-5.1998	-0.197563	1	1	0.00730187	RPS17	8.08168e-06	-4.46301	-0.237833	1	1	0.295798	RPL13A	2.33634e-05	-4.23006	-0.224001	1	1	0.855123	CTSZ
GGT5	1.46418e-16	8.25939	0.57822	1	1	5.35904e-12	EIF1	2.51062e-40	13.2939	0.568848	1	1	9.18912e-36	MYADM	2.16812e-17	8.48441	0.392662	1	1	7.93555e-13	WIPI1	0.000216256	-3.69923	-0.142879	1	1	1	TGIF1	2.00403e-07	-5.19896	-0.193153	1	1	0.00733494	PTGS2	8.15852e-06	-4.46098	-0.286995	1	1	0.29861	COX6A1	2.34257e-05	-4.22946	-0.212111	1	1	0.857404	C4orf48
ZDHHC9	1.49672e-16	8.25677	0.470534	1	1	5.47815e-12	SLC2A3	2.52961e-40	13.2934	0.480789	1	1	9.25861e-36	ZNF281	2.20063e-17	8.48268	0.37211	1	1	8.05451e-13	IDS	0.000217679	3.69756	0.154141	1	1	1	ECHS1	2.00458e-07	-5.19891	-0.211228	1	1	0.00733695	DHX29	8.17811e-06	-4.46047	-0.16269	1	1	0.299327	HMGB1	2.35705e-05	-4.22807	-0.204393	1	1	0.862703	CCT5
PHB	1.56222e-16	8.25165	0.503052	1	1	5.71788e-12	RPL35A	2.57346e-40	13.2921	0.568004	1	1	9.41911e-36	PROCR	2.23927e-17	8.48066	0.405297	1	1	8.19594e-13	RPS18	0.000223836	-3.69047	-0.216496	1	1	1	RAB2A	2.00575e-07	-5.1988	-0.205864	1	1	0.00734126	AUP1	8.20453e-06	-4.45978	-0.1613	1	1	0.300294	RAC3	2.41281e-05	-4.2228	-0.183779	1	1	0.883113	AKR1A1
RPS19	1.59041e-16	8.24951	0.582563	1	1	5.82106e-12	NTAN1	3.14898e-40	13.277	0.438909	1	1	1.15256e-35	CTDNEP1	2.24452e-17	8.48038	0.374531	1	1	8.21515e-13	LASP1	0.000225411	3.68869	0.151784	1	1	1	TRAM1	2.01359e-07	-5.19808	-0.274624	1	1	0.00736993	C1QBP	8.34113e-06	-4.45624	-0.182595	1	1	0.305294	NUTF2	2.42615e-05	-4.22156	-0.199929	1	1	0.887993	RDX
AC010642.2	1.62215e-16	8.24715	0.448285	1	1	5.93723e-12	FAM50A	3.18807e-40	13.276	0.446149	1	1	1.16687e-35	TMCO1	2.3429e-17	8.47539	0.393536	1	1	8.57526e-13	CD48	0.000226392	3.68759	0.157177	1	1	1	ENY2	2.03305e-07	-5.19629	-0.223466	1	1	0.00744115	EIF4A1	8.3682e-06	-4.45554	-0.200821	1	1	0.306285	EIF4B	2.47643e-05	-4.21694	-0.201319	1	1	0.906398	ZRANB2
SCARB2	1.62529e-16	8.24692	0.468841	1	1	5.94873e-12	EIF3D	3.22892e-40	13.2751	0.419266	1	1	1.18182e-35	NUAK2	2.50674e-17	8.46752	0.385637	1	1	9.17493e-13	G3BP1	0.000226958	3.68695	0.150246	1	1	1	BCL2L1	2.04686e-07	-5.19503	-0.248577	1	1	0.00749173	TPGS2	8.3784e-06	-4.45528	-0.168522	1	1	0.306658	VASP	2.48328e-05	-4.21631	-0.185735	1	1	0.908905	C11orf58
SSR3	1.63999e-16	8.24584	0.560406	1	1	6.00252e-12	TSPAN14	3.44789e-40	13.2702	0.423191	1	1	1.26196e-35	APLP2	2.6036e-17	8.4631	0.444596	1	1	9.52942e-13	PERP	0.000227557	-3.68628	-0.158225	1	1	1	EIF3L	2.07546e-07	-5.19245	-0.197491	1	1	0.00759639	SYF2	8.42792e-06	-4.45402	-0.158268	1	1	0.30847	PDIA4	2.50081e-05	-4.21473	-0.199424	1	1	0.91532	LINC01578
FAU	1.64681e-16	8.24535	0.546347	1	1	6.02749e-12	TNC	3.97566e-40	13.2595	0.483826	1	1	1.45513e-35	SUMO2	2.73039e-17	8.45756	0.452233	1	1	9.9935e-13	AHR	0.000227926	3.68587	0.154929	1	1	1	MTSS1	2.08862e-07	-5.19127	-0.22075	1	1	0.00764454	DHX36	8.47188e-06	-4.4529	-0.162126	1	1	0.310079	TATDN1	2.51548e-05	-4.21341	-0.182626	1	1	0.920692	HS3ST2
PPP2CB	1.65008e-16	8.24511	0.460739	1	1	6.03946e-12	KIF1C	4.20778e-40	13.2552	0.428074	1	1	1.54009e-35	B4GALT1	2.81001e-17	8.4542	0.394242	1	1	1.02849e-12	GPRC5A	0.000231866	-3.6815	-0.150129	1	1	1	FAM207A	2.17254e-07	-5.18393	-0.189684	1	1	0.00795172	TIMMDC1	8.48475e-06	-4.45257	-0.156536	1	1	0.31055	PSMD9	2.53609e-05	-4.21156	-0.198978	1	1	0.928235	ADIPOR1
PTGES3	1.68751e-16	8.24243	0.482521	1	1	6.17646e-12	NPNT	4.29664e-40	-13.2537	-0.488228	1	1	1.57261e-35	MTRNR2L12	2.87722e-17	-8.45144	-0.362363	1	1	1.05309e-12	IFRD1	0.000240479	-3.67219	-0.144726	1	1	1	ATP5F1A	2.18243e-07	-5.18309	-0.231123	1	1	0.0079879	TXN2	8.75335e-06	-4.44588	-0.15834	1	1	0.320381	MND1	2.54141e-05	-4.21109	-0.189804	1	1	0.930181	HSPA1A
NDUFS6	1.73682e-16	8.23898	0.527008	1	1	6.35695e-12	MICAL2	4.34941e-40	13.2528	0.44408	1	1	1.59193e-35	RNF181	2.88783e-17	8.45101	0.386935	1	1	1.05698e-12	BID	0.000240677	3.67198	0.152887	1	1	1	SPON2	2.2128e-07	5.18051	0.255802	1	1	0.00809906	CHMP2B	8.7827e-06	-4.44516	-0.164858	1	1	0.321456	IMP4	2.55426e-05	-4.20995	-0.185429	1	1	0.934885	RBM25
SVIL	1.86721e-16	8.23032	0.524013	1	1	6.83418e-12	TGFBI	4.4602e-40	13.2509	0.450741	1	1	1.63248e-35	DRAP1	2.95203e-17	8.44845	0.396536	1	1	1.08047e-12	SAT1	0.000242244	3.67032	0.208085	1	1	1	EFHD2	2.23729e-07	-5.17846	-0.195432	1	1	0.00818869	AC245041.2	8.78447e-06	-4.44512	-0.167399	1	1	0.32152	EPHB6	2.57441e-05	-4.20818	-0.192237	1	1	0.942259	TECR
UBAP2	1.89496e-16	8.22855	0.461898	1	1	6.93574e-12	FRZB	5.08349e-40	-13.241	-0.551819	1	1	1.86061e-35	YWHAQ	3.14627e-17	8.441	0.397058	1	1	1.15157e-12	VDR	0.000244344	3.66812	0.156823	1	1	1	SRM	2.25835e-07	-5.17671	-0.228943	1	1	0.00826577	EGR1	8.86987e-06	4.44304	0.201791	1	1	0.324646	HNRNPH3	2.58314e-05	-4.20741	-0.192142	1	1	0.945455	MRPS21
SLC7A5	1.91023e-16	8.22759	0.474049	1	1	6.99165e-12	NFE2L1	5.11697e-40	13.2406	0.423828	1	1	1.87286e-35	WDR6	3.62392e-17	8.42447	0.364408	1	1	1.32639e-12	SCAMP2	0.000247293	3.66505	0.150884	1	1	1	GABARAP	2.27118e-07	-5.17565	-0.25702	1	1	0.00831275	METTL26	9.0199e-06	-4.43943	-0.185357	1	1	0.330137	IL18	2.5978e-05	-4.20613	-0.200713	1	1	0.950821	SUGT1
SFT2D1	1.93132e-16	8.22627	0.468065	1	1	7.06884e-12	TPBG	5.45952e-40	13.2357	0.420632	1	1	1.99824e-35	CHD4	3.63686e-17	8.42405	0.431103	1	1	1.33113e-12	PLEKHA5	0.000247452	-3.66488	-0.149239	1	1	1	COPS6	2.28874e-07	-5.17421	-0.189927	1	1	0.00837701	CBX3	9.21838e-06	-4.43474	-0.173274	1	1	0.337402	FDX2	2.60256e-05	-4.20572	-0.181029	1	1	0.952562	CTNNB1
LEPROTL1	2.00058e-16	8.22205	0.488609	1	1	7.32233e-12	GAMT	5.46826e-40	13.2356	0.449253	1	1	2.00144e-35	RAB13	3.68658e-17	8.42246	0.404252	1	1	1.34932e-12	SH2B3	0.000250199	3.66206	0.152564	1	1	1	ITGA2	2.29028e-07	-5.17409	-0.324565	1	1	0.00838266	HSP90AB1	9.22444e-06	-4.4346	-0.199796	1	1	0.337624	EEF1A1	2.60623e-05	-4.2054	-0.263756	1	1	0.953904	HLX
INAVA	2.0245e-16	8.22062	0.467017	1	1	7.40989e-12	IFITM2	6.16939e-40	13.2265	0.55045	1	1	2.25806e-35	CFTR	4.09767e-17	8.41007	0.54141	1	1	1.49979e-12	SDCBP	0.000250531	3.66172	0.161264	1	1	1	RAB34	2.29482e-07	-5.17372	-0.203225	1	1	0.00839926	AKR1C1	9.36887e-06	-4.43125	-0.263381	1	1	0.34291	KPNB1	2.63531e-05	-4.20289	-0.227051	1	1	0.964551	UBALD2
MTRNR2L12	2.08171e-16	-8.21728	-0.473741	1	1	7.61925e-12	COMTD1	6.81857e-40	13.219	0.422436	1	1	2.49567e-35	GJA1	4.34014e-17	8.40332	0.469147	1	1	1.58854e-12	MCUR1	0.000251501	3.66073	0.154338	1	1	1	GSTZ1	2.30529e-07	-5.17287	-0.190211	1	1	0.0084376	PTS	9.50022e-06	-4.42825	-0.163145	1	1	0.347717	BZW2	2.64109e-05	-4.20239	-0.179224	1	1	0.966665	S100A2
CLDN7	2.09915e-16	8.21628	0.730415	1	1	7.6831e-12	TMEM59	7.33749e-40	13.2135	0.512783	1	1	2.6856e-35	SNRPG	4.55857e-17	8.39756	0.41877	1	1	1.66848e-12	SELENOT	0.000255182	3.657	0.144944	1	1	1	NME1	2.33845e-07	-5.1702	-0.235157	1	1	0.00855896	NANS	9.56033e-06	-4.42689	-0.158444	1	1	0.349918	SDC4	2.64534e-05	-4.20203	-0.274799	1	1	0.968222	MRFAP1
TRPC6	2.16723e-16	-8.21245	-0.418376	1	1	7.93227e-12	DBNDD2	8.26721e-40	13.2045	0.420858	1	1	3.02588e-35	E2F3	4.80012e-17	8.39149	0.373232	1	1	1.75689e-12	CALM2	0.000256593	3.65559	0.201708	1	1	1	CTNNBIP1	2.34404e-07	-5.16975	-0.193137	1	1	0.00857942	MTCH1	9.64755e-06	-4.42493	-0.182241	1	1	0.35311	PRSS22	2.65171e-05	-4.20148	-0.205121	1	1	0.970554	TMEM256
ARF5	2.19289e-16	8.21104	0.459641	1	1	8.02619e-12	SFT2D1	9.10806e-40	13.1972	0.416173	1	1	3.33364e-35	SNX27	4.9429e-17	8.38805	0.371733	1	1	1.80915e-12	37316	0.000261154	3.65107	0.154639	1	1	1	VDAC3	2.3476e-07	-5.16947	-0.192941	1	1	0.00859246	RPL23	9.68963e-06	-4.42399	-0.246076	1	1	0.35465	MLF2	2.6746e-05	-4.19954	-0.212173	1	1	0.97893	MICOS13
SMAD3	2.19988e-16	8.21065	0.457821	1	1	8.05176e-12	RAB13	1.04704e-39	13.1867	0.473616	1	1	3.83228e-35	HMGB2	5.1495e-17	-8.38323	-0.537335	1	1	1.88477e-12	PAWR	0.000263252	-3.64901	-0.148622	1	1	1	MRPS26	2.35433e-07	-5.16893	-0.200129	1	1	0.0086171	EPCAM	9.69955e-06	-4.42377	-0.182374	1	1	0.355013	ATP1A1	2.71201e-05	4.19639	0.268937	1	1	0.992621	ECHS1
CYCS	2.21573e-16	8.20979	0.537333	1	1	8.10979e-12	SHC1	1.08981e-39	13.1837	0.431493	1	1	3.9888e-35	SUMO1	5.23754e-17	8.38123	0.420635	1	1	1.91699e-12	C5AR1	0.000263789	-3.64849	-0.195469	1	1	1	ATIC	2.3551e-07	-5.16887	-0.188607	1	1	0.0086199	ETFA	9.74196e-06	-4.42282	-0.15342	1	1	0.356565	OAZ1	2.72592e-05	-4.19523	-0.216384	1	1	0.997714	COL18A1
SRP14	2.22867e-16	8.20909	0.572962	1	1	8.15716e-12	RAB9A	1.12752e-39	13.1811	0.409736	1	1	4.12684e-35	SMARCC1	5.32811e-17	8.37922	0.401192	1	1	1.95014e-12	TBXAS1	0.000265998	3.64634	0.146304	1	1	1	PSMC6	2.3583e-07	-5.16862	-0.188202	1	1	0.00863161	SDF2L1	1.02033e-05	-4.41282	-0.164828	1	1	0.373451	FBLN1	2.73466e-05	-4.19451	-0.181749	1	1	1	DENND3
HMGN3	2.31962e-16	-8.20429	-0.700688	1	1	8.49006e-12	IRF1	1.18453e-39	13.1774	0.440449	1	1	4.33551e-35	RAB7A	5.85971e-17	8.36801	0.386939	1	1	2.14471e-12	TMED5	0.000270733	3.64181	0.149521	1	1	1	GLO1	2.35978e-07	-5.1685	-0.193503	1	1	0.00863704	BEX3	1.02456e-05	-4.41192	-0.209578	1	1	0.375001	NME3	2.7414e-05	-4.19395	-0.196845	1	1	1	DAB2
DGUOK	2.34098e-16	8.20319	0.488445	1	1	8.56824e-12	HSP90AA1	1.36429e-39	13.1667	0.519681	1	1	4.99343e-35	NCKAP1	5.9448e-17	8.36632	0.366317	1	1	2.17586e-12	CNPY2	0.000271953	-3.64065	-0.144756	1	1	1	TATDN1	2.37971e-07	-5.16693	-0.186574	1	1	0.00870998	CDC42EP5	1.0292e-05	-4.41095	-0.165431	1	1	0.376698	RPS27	2.78992e-05	-4.18997	-0.216368	1	1	1	RBM17
COX14	2.34847e-16	8.2028	0.50575	1	1	8.59564e-12	AK4	1.62029e-39	13.1537	0.435843	1	1	5.93042e-35	SRI	5.97496e-17	8.36572	0.444312	1	1	2.1869e-12	LYPD6B	0.00027206	-3.64055	-0.148397	1	1	1	MICAL2	2.40484e-07	-5.16496	-0.206879	1	1	0.00880197	PSMB3	1.04155e-05	-4.40836	-0.18637	1	1	0.381219	TCEAL9	2.80953e-05	-4.18838	-0.191712	1	1	1	MRPL15
CCL20	2.37922e-16	8.20124	1.23491	1	1	8.70817e-12	MCRIP2	1.69789e-39	13.1502	0.422283	1	1	6.21443e-35	ZFAND6	6.02384e-17	8.36476	0.362948	1	1	2.20479e-12	ISG20	0.000272081	-3.64053	-0.148397	1	1	1	CEBPD	2.40954e-07	-5.1646	-0.299677	1	1	0.00881915	ISCA1	1.05366e-05	-4.40586	-0.158342	1	1	0.385648	SPATS2L	2.82145e-05	-4.18742	-0.247064	1	1	1	DMAC1
UBE2R2	2.42944e-16	8.19873	0.467879	1	1	8.89201e-12	COL1A2	1.72798e-39	13.1488	0.532364	1	1	6.32459e-35	NPDC1	6.1567e-17	8.36219	0.371032	1	1	2.25341e-12	KCNAB2	0.000273601	3.63909	0.151247	1	1	1	ILF2	2.4126e-07	-5.16436	-0.204967	1	1	0.00883037	ANXA4	1.05765e-05	-4.40504	-0.222542	1	1	0.387112	GABARAP	2.89507e-05	-4.18157	-0.244112	1	1	1	SNRPB
RHEB	2.45881e-16	8.19728	0.476595	1	1	8.99951e-12	PSMD1	1.79475e-39	13.146	0.436633	1	1	6.56898e-35	DLGAP4	6.34281e-17	8.35867	0.371857	1	1	2.32153e-12	PRDX4	0.000274477	-3.63827	-0.149568	1	1	1	C1QB	2.43546e-07	-5.1626	-0.256023	1	1	0.00891403	RNF144B	1.06289e-05	-4.40397	-0.166944	1	1	0.389029	VDAC3	2.89524e-05	-4.18155	-0.18664	1	1	1	FMNL3
B4GALT5	2.6688e-16	8.18742	0.541833	1	1	9.76809e-12	TM9SF3	2.26493e-39	13.1284	0.446635	1	1	8.28987e-35	RPS15	6.43115e-17	8.35704	0.437941	1	1	2.35386e-12	MRPS34	0.000275525	-3.63729	-0.143829	1	1	1	BANF1	2.54519e-07	-5.15435	-0.220244	1	1	0.00931563	DRAP1	1.06726e-05	-4.40308	-0.171832	1	1	0.390628	RNPS1	2.90483e-05	-4.1808	-0.188811	1	1	1	GCC2
LAPTM4A	2.79195e-16	8.18199	0.526624	1	1	1.02188e-11	OLFM2	2.70774e-39	13.1148	0.431507	1	1	9.9106e-35	FAAP20	6.52011e-17	8.35542	0.395282	1	1	2.38643e-12	GPNMB	0.000279628	3.63348	0.193841	1	1	1	SLC39A1	2.54952e-07	-5.15403	-0.181148	1	1	0.00933149	JPT1	1.07933e-05	-4.40064	-0.224867	1	1	0.395044	BAG1	2.91271e-05	-4.18019	-0.189389	1	1	1	CHST11
RAB13	2.79244e-16	8.18197	0.521562	1	1	1.02206e-11	RPL35	3.00147e-39	13.107	0.531231	1	1	1.09857e-34	IER5L	7.14163e-17	8.34466	0.482318	1	1	2.61391e-12	NFIA	0.000280381	-3.63278	-0.147965	1	1	1	PPIG	2.64591e-07	-5.14707	-0.204013	1	1	0.00968431	SDHC	1.09316e-05	-4.39787	-0.159762	1	1	0.400108	EIF5B	2.95818e-05	-4.17666	-0.200342	1	1	1	LSM5
SEM1	2.93444e-16	8.17599	0.522076	1	1	1.07404e-11	PAFAH1B2	3.08236e-39	13.105	0.414515	1	1	1.12818e-34	SNRPN	7.44776e-17	8.3397	0.437822	1	1	2.72595e-12	MICOS10	0.000281447	3.6318	0.165348	1	1	1	PPIB	2.66671e-07	-5.1456	-0.241273	1	1	0.00976044	MRPL12	1.12126e-05	-4.39236	-0.166272	1	1	0.410394	BCAR1	2.96053e-05	-4.17648	-0.184149	1	1	1	SPARC
TRIO	3.46141e-16	8.15606	0.455627	1	1	1.26691e-11	CASK	3.08516e-39	13.1049	0.423534	1	1	1.1292e-34	MPST	7.66789e-17	8.33626	0.3873	1	1	2.80653e-12	TMED7	0.000283654	3.62979	0.150359	1	1	1	RAB4A	2.67437e-07	-5.14506	-0.193677	1	1	0.00978846	ZFP36	1.13757e-05	4.38922	0.184564	1	1	0.416362	EBNA1BP2	2.97869e-05	-4.17509	-0.182266	1	1	1	UQCRC2
TXNDC9	3.60088e-16	8.15128	0.448185	1	1	1.31796e-11	SAR1A	3.1906e-39	13.1024	0.414625	1	1	1.16779e-34	GRN	7.68182e-17	8.33604	0.448925	1	1	2.81162e-12	SIGLEC9	0.000287893	3.62596	0.154584	1	1	1	PWP1	2.72351e-07	-5.14164	-0.184981	1	1	0.0099683	TATDN1	1.13969e-05	-4.38882	-0.159299	1	1	0.417137	ARL1	2.98319e-05	-4.17475	-0.178455	1	1	1	MRPS24
IFT57	3.69757e-16	-8.14808	-0.524439	1	1	1.35335e-11	RRM2B	3.22732e-39	13.1015	0.425394	1	1	1.18123e-34	LSM3	7.79498e-17	8.33431	0.395613	1	1	2.85304e-12	FOXA1	0.000290177	-3.62392	-0.147754	1	1	1	POLR2H	2.83812e-07	-5.13389	-0.192948	1	1	0.0103878	OXA1L	1.14414e-05	-4.38797	-0.164272	1	1	0.418768	EIF3H	2.99929e-05	-4.17352	-0.198567	1	1	1	MPHOSPH6
MAP2K2	4.00136e-16	8.13852	0.524812	1	1	1.46454e-11	RHOQ	3.97043e-39	13.0858	0.415889	1	1	1.45322e-34	ISG15	7.92185e-17	8.3324	0.377399	1	1	2.89948e-12	CARD19	0.000290835	3.62333	0.151205	1	1	1	FKBP1B	2.88228e-07	-5.13099	-0.188237	1	1	0.0105494	ZRANB2	1.16506e-05	-4.38403	-0.159089	1	1	0.426422	CAPZB	3.01628e-05	-4.17223	-0.204452	1	1	1	MRPL54
PSMB5	4.20364e-16	8.13255	0.532889	1	1	1.53858e-11	ACSL4	4.42659e-39	13.0775	0.423936	1	1	1.62018e-34	SNHG14	8.35985e-17	8.32603	0.518435	1	1	3.05979e-12	SESN1	0.000294205	-3.62035	-0.146635	1	1	1	TGM2	2.89837e-07	-5.12994	-0.276163	1	1	0.0106083	SRRM2	1.17753e-05	-4.38171	-0.174336	1	1	0.430988	PSMC3	3.02213e-05	-4.17179	-0.186243	1	1	1	CARD19
KRT7	4.5169e-16	8.12383	0.913105	1	1	1.65323e-11	CHMP5	4.47568e-39	13.0767	0.455273	1	1	1.63814e-34	TUBB6	8.36313e-17	8.32598	0.386922	1	1	3.06099e-12	KLF10	0.000295633	3.6191	0.153913	1	1	1	SERP1	2.90215e-07	-5.12969	-0.222508	1	1	0.0106222	LAMTOR1	1.18904e-05	-4.37959	-0.176667	1	1	0.435199	LMCD1	3.04521e-05	-4.17006	-0.185997	1	1	1	SOD2
ORAI2	4.60788e-16	8.12141	0.453935	1	1	1.68653e-11	RHOA	4.59054e-39	13.0748	0.468817	1	1	1.68018e-34	IARS	8.48414e-17	8.32428	0.366195	1	1	3.10528e-12	NEAT1	0.000297775	3.61723	0.276474	1	1	1	RPSA	2.90352e-07	-5.1296	-0.258817	1	1	0.0106272	EI24	1.19502e-05	-4.3785	-0.182072	1	1	0.437388	HSBP1L1	3.08136e-05	-4.16737	-0.18779	1	1	1	FAM20A
YIF1A	4.71827e-16	8.11854	0.511619	1	1	1.72693e-11	RAB7A	4.76618e-39	13.0719	0.428759	1	1	1.74447e-34	RPSA	8.61354e-17	8.32249	0.445483	1	1	3.15264e-12	ARL8B	0.000306184	3.61001	0.149515	1	1	1	FAM177A1	2.94687e-07	-5.12681	-0.237062	1	1	0.0107859	AP3S1	1.20722e-05	-4.37628	-0.161357	1	1	0.441854	ATP6V0C	3.08413e-05	-4.16716	-0.220966	1	1	1	CDC42
RANBP1	4.84218e-16	8.11539	0.519107	1	1	1.77228e-11	PGK1	4.88386e-39	13.07	0.486233	1	1	1.78754e-34	NUFIP2	8.64573e-17	8.32205	0.37352	1	1	3.16442e-12	GASK1B	0.00030857	3.608	0.152306	1	1	1	NUDT4	2.95237e-07	5.12646	0.235787	1	1	0.010806	FBXL15	1.21351e-05	-4.37515	-0.159349	1	1	0.444157	PCP4	3.14662e-05	4.16259	0.210488	1	1	1	DECR1
DCTPP1	5.1631e-16	8.1076	0.467007	1	1	1.88975e-11	YAP1	5.06715e-39	13.0672	0.421045	1	1	1.85463e-34	MARCKS	8.70883e-17	8.32118	0.462169	1	1	3.18752e-12	EPS15	0.00031184	3.60526	0.15008	1	1	1	CXCL14	2.98157e-07	5.12461	0.430059	1	1	0.0109128	ATRAID	1.2148e-05	-4.37491	-0.16335	1	1	0.44463	MRPL32	3.19176e-05	-4.15933	-0.178397	1	1	1	NRIP1
TMEM92	5.17214e-16	8.10738	0.469318	1	1	1.89306e-11	S100A13	5.70369e-39	13.0582	0.52967	1	1	2.08761e-34	PSMB2	9.33222e-17	8.31299	0.408085	1	1	3.41569e-12	ASAH1	0.000312653	-3.60458	-0.178387	1	1	1	CCT3	3.02723e-07	-5.12174	-0.222691	1	1	0.01108	UBXN4	1.22003e-05	-4.37398	-0.176971	1	1	0.446543	EIF3I	3.20617e-05	-4.15831	-0.189638	1	1	1	ZDHHC12
CRABP2	5.23262e-16	8.10597	0.715186	1	1	1.91519e-11	OPN3	5.83666e-39	13.0565	0.436756	1	1	2.13628e-34	RPS6	9.33467e-17	8.31296	0.465062	1	1	3.41658e-12	KLF5	0.00031436	-3.60317	-0.146946	1	1	1	RPL23	3.12534e-07	-5.11573	-0.293583	1	1	0.0114391	TMBIM6	1.22863e-05	-4.37245	-0.174062	1	1	0.44969	SELENOS	3.20872e-05	-4.15812	-0.201115	1	1	1	MRPL40
RNF7	5.69251e-16	8.09572	0.527598	1	1	2.08352e-11	CXADR	6.18139e-39	13.0521	0.424714	1	1	2.26245e-34	ARID1A	9.541e-17	8.31036	0.399882	1	1	3.4921e-12	TXNRD1	0.000314767	3.60283	0.149808	1	1	1	LSM7	3.13554e-07	-5.11511	-0.221201	1	1	0.0114764	POLR2H	1.23394e-05	-4.3715	-0.162445	1	1	0.451635	TSPAN14	3.23601e-05	-4.15619	-0.186262	1	1	1	NANS
RPL35A	5.8411e-16	8.09259	0.573217	1	1	2.1379e-11	NUTF2	1.01239e-38	13.0145	0.438902	1	1	3.70544e-34	MYRF	9.56839e-17	8.31002	0.373233	1	1	3.50213e-12	PCP4	0.000315904	-3.6019	-0.147233	1	1	1	PPP1R15A	3.2173e-07	-5.11025	-0.230499	1	1	0.0117756	C14orf119	1.23684e-05	-4.37099	-0.15997	1	1	0.452697	PDCD10	3.23694e-05	-4.15612	-0.182846	1	1	1	RSL24D1
ABRACL	6.01655e-16	8.08898	0.519138	1	1	2.20212e-11	GADD45B	1.0987e-38	13.0082	0.465058	1	1	4.02137e-34	TJP1	1.02817e-16	8.30149	0.404991	1	1	3.76321e-12	TAF1D	0.00031895	-3.5994	-0.143049	1	1	1	EIF4EBP1	3.23788e-07	-5.10905	-0.250777	1	1	0.011851	RPL22L1	1.23996e-05	-4.37044	-0.232284	1	1	0.453839	DCTN6	3.25888e-05	-4.15458	-0.175033	1	1	1	ETF1
YKT6	6.26236e-16	8.0841	0.440953	1	1	2.29209e-11	IDI1	1.20137e-38	-13.0014	-0.679906	1	1	4.39713e-34	RIC8B	1.05456e-16	8.29848	0.376977	1	1	3.8598e-12	NDUFB11	0.000318972	-3.59938	-0.164288	1	1	1	MRPS14	3.26215e-07	-5.10764	-0.185473	1	1	0.0119398	CHMP4A	1.26379e-05	-4.36628	-0.154062	1	1	0.462561	THUMPD3	3.30676e-05	-4.15124	-0.184123	1	1	1	MIR205HG
NDUFA11	6.68023e-16	8.07623	0.517469	1	1	2.44503e-11	LMNA	1.20578e-38	13.0011	0.463894	1	1	4.41328e-34	GLG1	1.06227e-16	8.29761	0.394252	1	1	3.88801e-12	IGBP1	0.000322097	-3.59685	-0.14229	1	1	1	SYNGR2	3.26988e-07	-5.10719	-0.227818	1	1	0.0119681	SLC50A1	1.28751e-05	-4.36222	-0.156425	1	1	0.47124	TTYH1	3.37586e-05	4.14651	0.264946	1	1	1	PAK2
PSMA1	6.8152e-16	8.07378	0.478168	1	1	2.49443e-11	ST13	1.21898e-38	13.0003	0.490095	1	1	4.46158e-34	SLC25A1	1.06772e-16	8.297	0.385654	1	1	3.90796e-12	SH3BP1	0.000325916	3.59378	0.152033	1	1	1	COA3	3.3063e-07	-5.10509	-0.207032	1	1	0.0121014	GPR87	1.29025e-05	-4.36175	-0.162801	1	1	0.472246	PRDX4	3.37634e-05	-4.14647	-0.226642	1	1	1	AIMP1
EIF4EBP1	6.9347e-16	8.07166	0.582642	1	1	2.53817e-11	G3BP2	1.23715e-38	12.9991	0.435311	1	1	4.52809e-34	MARCKSL1	1.0763e-16	8.29605	0.446417	1	1	3.93935e-12	JAG1	0.000326176	3.59357	0.150773	1	1	1	BLOC1S2	3.3242e-07	-5.10407	-0.204448	1	1	0.0121669	ZNHIT1	1.30709e-05	-4.35891	-0.181745	1	1	0.478408	PSMD12	3.38023e-05	-4.14621	-0.175653	1	1	1	RRP36
TDG	6.93747e-16	8.07161	0.45586	1	1	2.53918e-11	TRIM16	1.45835e-38	12.9866	0.432005	1	1	5.33771e-34	TAPBP	1.07739e-16	8.29593	0.378317	1	1	3.94335e-12	PRKCD	0.000327568	3.59246	0.150848	1	1	1	VKORC1	3.32641e-07	-5.10395	-0.213469	1	1	0.012175	ETS2	1.31611e-05	4.35741	0.163314	1	1	0.481708	SNHG8	3.43604e-05	-4.14246	-0.219596	1	1	1	PROX1
POP7	7.03114e-16	8.06998	0.438	1	1	2.57347e-11	MDFI	1.46344e-38	12.9863	0.426329	1	1	5.35634e-34	HSD17B11	1.11697e-16	8.29164	0.493595	1	1	4.0882e-12	LTB4R	0.000328082	3.59205	0.147805	1	1	1	SH3KBP1	3.33848e-07	-5.10326	-0.211549	1	1	0.0122192	EIF4E2	1.33742e-05	-4.35389	-0.164674	1	1	0.48951	SUPT4H1	3.52621e-05	-4.13651	-0.182762	1	1	1	CPQ
MICAL3	7.33122e-16	8.06487	0.463065	1	1	2.6833e-11	ATP6V1F	1.54592e-38	12.9821	0.526854	1	1	5.65821e-34	BLOC1S2	1.1214e-16	8.29117	0.372359	1	1	4.10442e-12	PAFAH1B3	0.000334668	-3.58687	-0.145771	1	1	1	TMEM132A	3.39071e-07	-5.10032	-0.242945	1	1	0.0124103	IRS1	1.36073e-05	-4.3501	-0.162703	1	1	0.498039	CLDN1	3.56997e-05	-4.13368	-0.216457	1	1	1	LMAN1
TLE5	8.48413e-16	8.04701	0.473326	1	1	3.10528e-11	RPL34	1.5815e-38	12.9804	0.550701	1	1	5.78846e-34	NDUFB4	1.15599e-16	8.28756	0.419148	1	1	4.23103e-12	NUDT16	0.000339068	-3.58346	-0.14239	1	1	1	TMEM123	3.43368e-07	-5.09794	-0.198058	1	1	0.0125676	OTULINL	1.3804e-05	-4.34696	-0.161015	1	1	0.505241	ARL5A	3.6129e-05	-4.13094	-0.197446	1	1	1	COX20
GOLT1B	8.73467e-16	8.04345	0.44819	1	1	3.19698e-11	ACTR3	1.73291e-38	12.9733	0.449917	1	1	6.34263e-34	PIN4	1.16782e-16	8.28635	0.375085	1	1	4.27433e-12	MKNK1	0.000341483	3.58161	0.150426	1	1	1	SNX3	3.44538e-07	-5.0973	-0.218322	1	1	0.0126104	SLC11A2	1.39444e-05	-4.34473	-0.159767	1	1	0.510381	VBP1	3.65066e-05	-4.12855	-0.172295	1	1	1	IL18R1
BRD4	9.05167e-16	8.03908	0.465656	1	1	3.313e-11	PTPN11	1.76398e-38	12.972	0.419474	1	1	6.45635e-34	NAA38	1.18019e-16	8.28509	0.383987	1	1	4.3196e-12	SQLE	0.000342419	-3.5809	-0.16226	1	1	1	NTS	3.59863e-07	-5.08905	-0.253579	1	1	0.0131713	MT-CYB	1.42474e-05	-4.34001	-0.239941	1	1	0.52147	BAIAP2L1	3.65248e-05	-4.12843	-0.1806	1	1	1	BTG2
MALT1	9.17325e-16	8.03744	0.457983	1	1	3.3575e-11	IRS1	2.2568e-38	12.9531	0.424364	1	1	8.26011e-34	SNU13	1.21768e-16	8.28137	0.416853	1	1	4.45683e-12	IRAK1	0.000357266	3.56979	0.151152	1	1	1	NUTF2	3.60468e-07	-5.08873	-0.203855	1	1	0.0131935	FH	1.43173e-05	-4.33894	-0.16097	1	1	0.524028	CTSZ	3.6635e-05	-4.12774	-0.186872	1	1	1	SIGLEC5
RBM8A	9.20227e-16	8.03706	0.493469	1	1	3.36812e-11	DENND10	3.06685e-38	12.9295	0.410861	1	1	1.1225e-33	GPC3	1.31003e-16	-8.27266	-0.480995	1	1	4.79482e-12	ZSCAN16-AS1	0.000358009	3.56925	0.149281	1	1	1	TSPO	3.64368e-07	-5.08669	-0.262516	1	1	0.0133363	SRI	1.44286e-05	-4.33724	-0.18773	1	1	0.528101	NAP1L1	3.67132e-05	-4.12725	-0.217559	1	1	1	LRRFIP1
RRAGC	9.23348e-16	8.03664	0.452274	1	1	3.37955e-11	BMP2	3.25259e-38	12.925	0.436114	1	1	1.19048e-33	ARF5	1.33131e-16	8.27074	0.36583	1	1	4.87273e-12	CD46	0.000358368	-3.56898	-0.137376	1	1	1	TLE5	3.65456e-07	-5.08612	-0.205729	1	1	0.0133761	UFD1	1.44411e-05	-4.33705	-0.16174	1	1	0.528559	ADSL	3.68194e-05	-4.12658	-0.178638	1	1	1	DRAM2
NECAP2	9.54493e-16	8.03257	0.436123	1	1	3.49354e-11	MAGED1	4.36729e-38	12.9023	0.46813	1	1	1.59847e-33	RAB18	1.35924e-16	8.26826	0.353623	1	1	4.97494e-12	RNASE6	0.000365625	3.56373	0.200667	1	1	1	TXNL4A	3.66379e-07	-5.08564	-0.213516	1	1	0.0134099	ANAPC11	1.4451e-05	-4.33689	-0.172285	1	1	0.528921	MT-CO3	3.68732e-05	-4.12625	-0.223697	1	1	1	ENG
CSNK2B	1.00885e-15	8.02578	0.482243	1	1	3.69248e-11	CDC42EP3	4.4127e-38	12.9015	0.430729	1	1	1.61509e-33	NTMT1	1.47363e-16	8.25862	0.357713	1	1	5.39363e-12	PDLIM1	0.000367524	-3.56237	-0.146072	1	1	1	KDELR3	3.67898e-07	-5.08486	-0.210835	1	1	0.0134654	PSMD6	1.4529e-05	-4.33571	-0.153397	1	1	0.531776	BCL3	3.70855e-05	-4.12493	-0.193862	1	1	1	TNFRSF10D
MZT2B	1.04673e-15	8.02125	0.519798	1	1	3.83112e-11	TOMM20	4.76614e-38	12.8956	0.491748	1	1	1.74445e-33	HSPD1	1.47396e-16	8.2586	0.450052	1	1	5.39484e-12	RB1	0.000374013	3.55777	0.148863	1	1	1	TUSC3	3.75214e-07	-5.08112	-0.193423	1	1	0.0137332	PFDN4	1.47282e-05	-4.33272	-0.161225	1	1	0.539065	PFDN5	3.7202e-05	-4.1242	-0.223709	1	1	1	SNRPB2
CAV2	1.06922e-15	8.01864	0.537369	1	1	3.91344e-11	AGRN	4.84198e-38	12.8944	0.409682	1	1	1.77221e-33	SGPP2	1.54564e-16	8.25292	0.381134	1	1	5.65721e-12	AKR1A1	0.000374095	3.55772	0.144727	1	1	1	MRTO4	3.81073e-07	-5.07818	-0.186586	1	1	0.0139477	CAMTA1	1.49013e-05	-4.33014	-0.182787	1	1	0.545401	DBNDD2	3.72188e-05	-4.1241	-0.175593	1	1	1	EEF1A1
GRN	1.10012e-15	8.01514	0.503532	1	1	4.02656e-11	CCDC107	5.45226e-38	12.8852	0.406774	1	1	1.99558e-33	RHOD	1.56233e-16	8.25164	0.36257	1	1	5.71828e-12	SMARCA1	0.000374792	-3.55723	-0.144566	1	1	1	HMOX2	3.81843e-07	-5.07779	-0.202313	1	1	0.0139759	ZDHHC12	1.50923e-05	-4.32734	-0.151804	1	1	0.552394	SEC62	3.7341e-05	-4.12335	-0.193511	1	1	1	NENF
CAPZA1	1.10067e-15	8.01508	0.444557	1	1	4.02858e-11	MET	5.77152e-38	-12.8808	-0.457985	1	1	2.11243e-33	ADRM1	1.59028e-16	8.24952	0.384414	1	1	5.82059e-12	RPS28	0.000376788	3.55583	0.186751	1	1	1	MTCH2	3.83158e-07	-5.07714	-0.199111	1	1	0.014024	RBCK1	1.52164e-05	-4.32553	-0.153366	1	1	0.556936	TUBB	3.76535e-05	-4.12143	-0.231305	1	1	1	MYL9
SNHG16	1.1127e-15	8.01374	0.516408	1	1	4.07258e-11	IFNAR2	6.07869e-38	12.8768	0.426554	1	1	2.22486e-33	RPL7	1.733e-16	8.23925	0.433868	1	1	6.34295e-12	CARD16	0.000379021	3.55428	0.150431	1	1	1	IFITM3	3.8401e-07	-5.07672	-0.247515	1	1	0.0140551	ZNF593	1.53601e-05	-4.32346	-0.164233	1	1	0.562196	TPM4	3.80088e-05	-4.11926	-0.239136	1	1	1	BHLHE40
CTSZ	1.11454e-15	8.01354	0.448686	1	1	4.07932e-11	SMS	6.23971e-38	12.8748	0.409082	1	1	2.2838e-33	PACS1	1.74184e-16	8.23864	0.376091	1	1	6.37529e-12	LBR	0.000386565	3.54909	0.144719	1	1	1	SUPT4H1	3.89364e-07	-5.07409	-0.195338	1	1	0.0142511	RHOA	1.53992e-05	-4.3229	-0.178131	1	1	0.563627	KIF2A	3.83859e-05	-4.11699	-0.174877	1	1	1	ETHE1
RNPS1	1.12634e-15	8.01224	0.445129	1	1	4.12252e-11	TRAPPC3	9.36718e-38	12.8434	0.403905	1	1	3.42848e-33	CALU	1.83494e-16	8.2324	0.411938	1	1	6.71607e-12	USP9X	0.000389765	3.54692	0.145261	1	1	1	HAX1	3.90708e-07	-5.07343	-0.181319	1	1	0.0143003	HACD3	1.5617e-05	-4.3198	-0.164824	1	1	0.571599	STRAP	3.86032e-05	-4.11568	-0.200347	1	1	1	MEF2A
MPZL2	1.13319e-15	-8.0115	-0.397541	1	1	4.14759e-11	NTMT1	1.06421e-37	12.8335	0.406842	1	1	3.8951e-33	IGF2BP3	1.87295e-16	8.22995	0.384065	1	1	6.85519e-12	FAM120A	0.000390802	3.54622	0.148443	1	1	1	MRPL19	3.91492e-07	-5.07305	-0.183957	1	1	0.014329	MSMO1	1.5735e-05	-4.31814	-0.213212	1	1	0.575918	SON	3.87622e-05	-4.11474	-0.208408	1	1	1	PSMB7
LCP1	1.13339e-15	8.01148	0.547682	1	1	4.1483e-11	TLE5	1.21052e-37	12.8235	0.453476	1	1	4.43061e-33	INSR	1.90036e-16	8.22821	0.362312	1	1	6.9555e-12	EEF1A1	0.00039167	-3.54563	-0.195139	1	1	1	LAMTOR5	3.92345e-07	-5.07263	-0.212973	1	1	0.0143602	ARPC1A	1.57631e-05	-4.31775	-0.172671	1	1	0.576946	GOSR1	3.94638e-05	-4.1106	-0.175688	1	1	1	GM2A
NEURL1B	1.15005e-15	8.00968	0.466458	1	1	4.20928e-11	NPC2	1.39846e-37	-12.8123	-0.538678	1	1	5.11851e-33	MRPL41	1.93486e-16	8.22605	0.441308	1	1	7.08179e-12	ATP5MF	0.000392581	3.54502	0.164286	1	1	1	BAX	3.92761e-07	-5.07243	-0.229524	1	1	0.0143755	CCT4	1.5933e-05	-4.31538	-0.165603	1	1	0.583163	ATP5F1E	3.96194e-05	-4.10969	-0.218043	1	1	1	WNT5A
C18orf32	1.19099e-15	8.00538	0.485398	1	1	4.35914e-11	BIRC3	1.40071e-37	12.8122	0.439877	1	1	5.12675e-33	EIF3J	1.96841e-16	8.22399	0.359202	1	1	7.20459e-12	MYH9	0.000392803	3.54487	0.150922	1	1	1	HLA-A	3.94876e-07	-5.07141	-0.249689	1	1	0.0144529	POLR2E	1.62296e-05	-4.3113	-0.155788	1	1	0.594019	MRPL40	3.96427e-05	-4.10955	-0.181836	1	1	1	SLC25A5
ARF3	1.19632e-15	8.00483	0.447226	1	1	4.37866e-11	LARP1	1.4255e-37	12.8109	0.403119	1	1	5.21748e-33	P3H4	2.01272e-16	8.22132	0.370732	1	1	7.36677e-12	SCAND1	0.000394034	-3.54405	-0.1416	1	1	1	BTF3L4	4.15244e-07	-5.06183	-0.203991	1	1	0.0151983	STK17A	1.6233e-05	-4.31126	-0.183824	1	1	0.594143	RPL4	3.9837e-05	-4.10842	-0.23279	1	1	1	UBE2L3
MVP	1.25998e-15	7.99845	0.448244	1	1	4.61166e-11	TOMM7	1.6508e-37	12.7995	0.491993	1	1	6.0421e-33	EIF5B	2.01402e-16	8.22124	0.385617	1	1	7.3715e-12	NASP	0.000399308	-3.54054	-0.140782	1	1	1	NDUFA8	4.18961e-07	-5.06013	-0.195761	1	1	0.0153344	GINM1	1.62642e-05	-4.31083	-0.153206	1	1	0.595286	COPS9	4.00632e-05	-4.10711	-0.204811	1	1	1	STK17B
EIF2AK4	1.27698e-15	7.9968	0.463933	1	1	4.67388e-11	MT-CO3	1.75869e-37	12.7945	0.548579	1	1	6.43699e-33	PLEKHB2	2.0251e-16	8.22059	0.360791	1	1	7.41208e-12	ABCC3	0.000402724	3.53829	0.149353	1	1	1	CDK2AP2	4.19599e-07	-5.05984	-0.190633	1	1	0.0153577	MT-ATP6	1.63715e-05	-4.30938	-0.220228	1	1	0.599213	FAM89A	4.01687e-05	-4.10651	-0.183361	1	1	1	ATP6V1B2
TCIM	1.30712e-15	7.99392	0.661762	1	1	4.78418e-11	CISD2	1.91843e-37	12.7878	0.410208	1	1	7.02166e-33	NUDT9	2.08232e-16	8.21724	0.413264	1	1	7.6215e-12	TM9SF2	0.000407814	3.53497	0.142701	1	1	1	DDR1	4.2345e-07	-5.0581	-0.20298	1	1	0.0154987	MGMT	1.64228e-05	-4.30868	-0.161647	1	1	0.601092	CNN2	4.02227e-05	-4.1062	-0.194264	1	1	1	LNCAROD
ITGB5	1.3182e-15	7.99288	0.451818	1	1	4.82474e-11	HYAL2	1.98647e-37	12.7851	0.403321	1	1	7.27066e-33	RNF7	2.09817e-16	8.21633	0.460219	1	1	7.67952e-12	H3F3A	0.000409269	-3.53403	-0.192771	1	1	1	UBE2D3	4.25959e-07	-5.05698	-0.195863	1	1	0.0155905	MBOAT7	1.67538e-05	-4.30427	-0.154483	1	1	0.613206	MRPS34	4.05499e-05	-4.10432	-0.191555	1	1	1	HABP2
SOX11	1.33618e-15	7.99121	0.501244	1	1	4.89057e-11	SAA4	2.11081e-37	12.7804	0.434179	1	1	7.72578e-33	PPM1G	2.11365e-16	8.21545	0.404787	1	1	7.73617e-12	GPR35	0.000410344	3.53334	0.151197	1	1	1	CDYL	4.39807e-07	-5.05087	-0.196304	1	1	0.0160974	SLC7A7	1.68242e-05	-4.30334	-0.1665	1	1	0.615784	NASP	4.12335e-05	-4.10046	-0.200264	1	1	1	FGR
PDLIM4	1.33688e-15	7.99115	0.489188	1	1	4.89312e-11	ACBD3	2.13957e-37	12.7793	0.424084	1	1	7.83103e-33	SNRPB	2.2013e-16	8.21058	0.410707	1	1	8.05696e-12	EIF4G2	0.000417322	3.52888	0.149266	1	1	1	EPHA2	4.52965e-07	-5.04523	-0.19519	1	1	0.016579	MARVELD3	1.68717e-05	-4.30272	-0.164619	1	1	0.617521	GFER	4.13541e-05	-4.09978	-0.180554	1	1	1	EIF5
EIF5A	1.43104e-15	7.98275	0.4802	1	1	5.23773e-11	TNS3	2.30646e-37	12.7735	0.421776	1	1	8.44187e-33	EEPD1	2.24193e-16	8.20838	0.375954	1	1	8.20569e-12	ENSA	0.000420017	-3.52718	-0.138	1	1	1	ATP6V0E1	4.53376e-07	-5.04506	-0.229543	1	1	0.016594	VAPA	1.70268e-05	-4.30069	-0.16754	1	1	0.623197	HEBP1	4.13698e-05	-4.09969	-0.177403	1	1	1	FUS
ITGA5	1.44252e-15	7.98177	0.465252	1	1	5.27975e-11	PTGR1	2.46875e-37	12.7682	0.510167	1	1	9.03587e-33	GSTK1	2.371e-16	8.20166	0.377091	1	1	8.67809e-12	CALD1	0.000422954	3.52533	0.184143	1	1	1	SLC44A2	4.71003e-07	-5.03776	-0.221448	1	1	0.0172392	MTCH2	1.70936e-05	-4.29982	-0.160034	1	1	0.625641	RPL23	4.16207e-05	-4.09829	-0.259079	1	1	1	SUCLG1
RAB2A	1.44856e-15	7.98125	0.473997	1	1	5.30188e-11	PLCXD2	2.99133e-37	12.7532	0.427189	1	1	1.09486e-32	G6PD	2.46206e-16	8.19712	0.368292	1	1	9.01137e-12	NDUFA3	0.000426831	3.52291	0.142752	1	1	1	UFC1	4.7503e-07	-5.03613	-0.207507	1	1	0.0173866	POLR2G	1.74627e-05	-4.29508	-0.161926	1	1	0.639154	PSMD4	4.18674e-05	-4.09693	-0.17971	1	1	1	PRDX4
PSMD3	1.45503e-15	7.9807	0.422424	1	1	5.32554e-11	DRAP1	3.02958e-37	12.7522	0.428045	1	1	1.10886e-32	RPL28	2.49731e-16	8.19541	0.475892	1	1	9.14039e-12	PPIC	0.000427697	-3.52238	-0.140944	1	1	1	METTL5	4.87433e-07	-5.03119	-0.200706	1	1	0.0178405	ST3GAL5	1.74709e-05	-4.29498	-0.178918	1	1	0.639451	APCDD1	4.20264e-05	4.09605	0.190854	1	1	1	COPB2
CASC15	1.49517e-15	7.97734	0.458652	1	1	5.47246e-11	COX4I1	3.38305e-37	12.7436	0.500789	1	1	1.23823e-32	HKDC1	2.55904e-16	8.19248	0.375748	1	1	9.36633e-12	CLIC4	0.000428091	3.52213	0.148276	1	1	1	RPL4	4.92979e-07	-5.02903	-0.248084	1	1	0.0180435	NSA2	1.77777e-05	-4.29112	-0.156921	1	1	0.650683	PPP1R10	4.26074e-05	-4.09287	-0.177364	1	1	1	SNRPE
SNRPB2	1.51618e-15	7.97562	0.48177	1	1	5.54938e-11	RAB25	3.43332e-37	12.7425	0.480988	1	1	1.25663e-32	EXT1	2.86701e-16	8.17879	0.361302	1	1	1.04936e-11	CCL22	0.000435956	3.5173	0.158041	1	1	1	TMEM230	4.95218e-07	-5.02816	-0.19677	1	1	0.0181255	NDUFS2	1.78059e-05	-4.29076	-0.15664	1	1	0.651713	TCEAL8	4.29968e-05	-4.09076	-0.195234	1	1	1	ZKSCAN1
FAM3C	1.52569e-15	7.97485	0.509746	1	1	5.58418e-11	UBA1	3.48279e-37	12.7414	0.395943	1	1	1.27473e-32	PPP1CA	2.884e-16	8.17808	0.410824	1	1	1.05557e-11	MAGED1	0.000436005	-3.51727	-0.142593	1	1	1	DNAJC15	5.16904e-07	-5.01993	-0.325693	1	1	0.0189192	NUCB2	1.78644e-05	-4.29004	-0.155287	1	1	0.653854	PEBP1	4.33329e-05	-4.08895	-0.214942	1	1	1	GLIPR1
OLFM2	1.598e-15	7.96913	0.452317	1	1	5.84884e-11	PTTG1IP	3.58668e-37	12.7391	0.439545	1	1	1.31276e-32	TXNDC9	2.92725e-16	8.17629	0.348353	1	1	1.0714e-11	PCSK1N	0.000444875	-3.51192	-0.144421	1	1	1	MRPL20	5.27676e-07	-5.01597	-0.221321	1	1	0.0193135	UBE2B	1.79785e-05	-4.28862	-0.173281	1	1	0.658033	HNRNPM	4.36514e-05	-4.08725	-0.19957	1	1	1	SRRM1
KXD1	1.6586e-15	7.96453	0.429334	1	1	6.07063e-11	FAM49B	4.33478e-37	12.7243	0.406252	1	1	1.58657e-32	RAB2A	2.96743e-16	8.17464	0.385608	1	1	1.08611e-11	SPG21	0.000453354	3.5069	0.14532	1	1	1	PGAM1	5.28236e-07	-5.01576	-0.216782	1	1	0.019334	CDKN1A	1.79878e-05	-4.28851	-0.223801	1	1	0.658371	EID1	4.41815e-05	-4.08445	-0.214239	1	1	1	CKS1B
PRR13	1.71205e-15	7.9606	0.477466	1	1	6.26627e-11	MCL1	5.0299e-37	12.7127	0.450384	1	1	1.84099e-32	ARL6IP4	3.04365e-16	8.17158	0.400287	1	1	1.11401e-11	SLC25A24	0.000454609	3.50617	0.144484	1	1	1	ATP6V1F	5.28461e-07	-5.01568	-0.22217	1	1	0.0193422	COMTD1	1.80985e-05	-4.28714	-0.152901	1	1	0.662425	NRBF2	4.44782e-05	-4.08289	-0.176109	1	1	1	TNFSF12
CRK	1.76925e-15	7.95653	0.423189	1	1	6.47565e-11	CHMP3	5.43808e-37	12.7066	0.413818	1	1	1.99039e-32	MYC	3.05728e-16	8.17105	0.386973	1	1	1.119e-11	LINC02397	0.000463023	-3.50128	-0.14281	1	1	1	CRB3	5.40955e-07	-5.01119	-0.197197	1	1	0.0197995	ARL2BP	1.81175e-05	-4.28691	-0.155226	1	1	0.663118	SLPI	4.45647e-05	-4.08244	-0.354804	1	1	1	MT-CO3
TGIF1	1.84821e-15	7.95113	0.439088	1	1	6.76462e-11	DNAJA1	5.61452e-37	12.7041	0.43793	1	1	2.05497e-32	UBE2M	3.15953e-16	8.16708	0.397372	1	1	1.15642e-11	MAPRE1	0.000465894	3.49964	0.146734	1	1	1	ACOT13	5.4269e-07	-5.01057	-0.194872	1	1	0.019863	ADH5	1.83048e-05	-4.28462	-0.165251	1	1	0.669974	MXRA7	4.4718e-05	-4.08165	-0.176536	1	1	1	RAB20
AGTRAP	2.0085e-15	7.94082	0.439749	1	1	7.35133e-11	DESI1	6.74023e-37	12.6897	0.410554	1	1	2.46699e-32	IRS2	3.2308e-16	8.16438	0.373232	1	1	1.1825e-11	S100A4	0.000471351	3.49653	0.226552	1	1	1	ITGB1BP1	5.59658e-07	-5.00464	-0.182171	1	1	0.0204841	SAT2	1.83203e-05	-4.28444	-0.176236	1	1	0.670542	CDKN3	4.48702e-05	-4.08086	-0.195969	1	1	1	NSRP1
TMBIM1	2.09766e-15	7.93543	0.444592	1	1	7.67766e-11	TNKS1BP1	6.93529e-37	12.6875	0.398343	1	1	2.53838e-32	FAM49B	3.27106e-16	8.16289	0.354234	1	1	1.19724e-11	GRK2	0.000476511	3.49362	0.147047	1	1	1	VAMP5	5.60867e-07	-5.00423	-0.191868	1	1	0.0205283	PIN4	1.84702e-05	-4.28262	-0.158513	1	1	0.676028	MT-ND6	4.50995e-05	-4.07967	-0.219332	1	1	1	TNIP1
MYO1E	2.16694e-15	7.9314	0.448261	1	1	7.93123e-11	CELF1	7.04271e-37	12.6863	0.403498	1	1	2.5777e-32	MCTS1	3.4044e-16	8.15806	0.357068	1	1	1.24604e-11	GAA	0.000477756	3.49293	0.142146	1	1	1	WNT4	5.63327e-07	-5.00338	-0.251343	1	1	0.0206183	ARID3A	1.87429e-05	-4.27936	-0.178436	1	1	0.686007	RHOA	4.52189e-05	-4.07906	-0.192651	1	1	1	LGALS3BP
PIN4	2.18894e-15	7.93014	0.458184	1	1	8.01175e-11	TANK	7.41634e-37	12.6823	0.397416	1	1	2.71446e-32	RPS14	3.44181e-16	8.15674	0.462235	1	1	1.25974e-11	SEMA6B	0.000482421	3.49033	0.149136	1	1	1	RPA3	5.6612e-07	-5.00243	-0.184956	1	1	0.0207206	MXD4	1.88573e-05	-4.27801	-0.164966	1	1	0.690195	MORF4L1	4.53777e-05	-4.07824	-0.19975	1	1	1	FEZ2
BAIAP2L1	2.24066e-15	7.92724	0.441371	1	1	8.20103e-11	MPZL1	7.929e-37	12.677	0.392216	1	1	2.90209e-32	CSDE1	3.50419e-16	8.15457	0.42238	1	1	1.28257e-11	ATP5MD	0.000482673	3.49019	0.16554	1	1	1	CD2BP2	5.67247e-07	-5.00205	-0.179175	1	1	0.0207618	HADHA	1.89669e-05	-4.27672	-0.164526	1	1	0.694206	DERL2	4.59211e-05	-4.07547	-0.170609	1	1	1	CCL8
SACS	2.2733e-15	7.92545	0.457741	1	1	8.32051e-11	ITM2C	8.51326e-37	12.6714	0.471462	1	1	3.11594e-32	GARS	3.52717e-16	8.15378	0.353745	1	1	1.29098e-11	CD40	0.000494833	3.48354	0.148673	1	1	1	COPS2	5.74989e-07	-4.99943	-0.177671	1	1	0.0210452	EEF1E1	1.89864e-05	-4.27649	-0.155512	1	1	0.694922	LAMTOR4	4.60576e-05	-4.07478	-0.215226	1	1	1	GCLC
SHROOM3	2.28195e-15	7.92497	0.504043	1	1	8.35216e-11	SMIM30	1.00419e-36	12.6585	0.414789	1	1	3.67544e-32	CAV1	3.64028e-16	8.14997	0.434515	1	1	1.33238e-11	RPS24	0.000497606	-3.48204	-0.193312	1	1	1	RPL13A	5.79069e-07	-4.99807	-0.242171	1	1	0.0211945	LSM4	1.91976e-05	-4.27402	-0.169718	1	1	0.70265	ARPC1A	4.6245e-05	-4.07384	-0.192681	1	1	1	DBNL
RPL37	2.34214e-15	7.92174	0.548378	1	1	8.57247e-11	DNAJC10	1.11607e-36	12.6502	0.401221	1	1	4.08495e-32	NTAN1	3.83807e-16	8.14356	0.35758	1	1	1.40477e-11	RPS27	0.000499666	3.48094	0.183712	1	1	1	PRELID3B	6.03388e-07	-4.99013	-0.181496	1	1	0.0220846	UBE2H	1.93444e-05	-4.27233	-0.172332	1	1	0.708024	FAM49B	4.65358e-05	-4.07238	-0.173601	1	1	1	OSTF1
RHOB	2.51566e-15	7.91285	0.517976	1	1	9.20757e-11	MPRIP	1.11842e-36	12.65	0.408485	1	1	4.09352e-32	VAMP8	4.00335e-16	8.13846	0.44146	1	1	1.46527e-11	RPAIN	0.000501251	-3.48009	-0.13888	1	1	1	PRSS8	6.09487e-07	-4.98819	-0.212899	1	1	0.0223078	CDH2	1.94608e-05	4.27099	0.186074	1	1	0.712286	LLPH	4.65832e-05	-4.07214	-0.172082	1	1	1	SMC4
COX6B1	2.52716e-15	7.91228	0.518382	1	1	9.24966e-11	TRAPPC1	1.14138e-36	12.6484	0.494764	1	1	4.17757e-32	SERBP1	4.09112e-16	8.13583	0.408642	1	1	1.49739e-11	CDH2	0.000504732	-3.47823	-0.141857	1	1	1	NSA2	6.26113e-07	-4.98298	-0.190415	1	1	0.0229164	SNX2	1.97266e-05	-4.26796	-0.150799	1	1	0.722013	TGM2	4.74985e-05	-4.06761	-0.191658	1	1	1	KPNA2
ARPC5L	2.53319e-15	7.91198	0.452817	1	1	9.27172e-11	ZNF609	1.16774e-36	12.6466	0.406423	1	1	4.27403e-32	TCF3	4.29016e-16	8.13008	0.351623	1	1	1.57024e-11	RBM17	0.000506786	3.47714	0.144348	1	1	1	PRDX1	6.33867e-07	-4.9806	-0.254412	1	1	0.0232002	MRPS17	1.97706e-05	-4.26747	-0.153645	1	1	0.723623	RPL27A	4.81404e-05	-4.06448	-0.227486	1	1	1	MTRNR2L12
MAP3K20	2.73856e-15	7.90228	0.454465	1	1	1.00234e-10	AP3S1	1.18061e-36	12.6458	0.401663	1	1	4.32115e-32	RAB5IF	4.54231e-16	8.12315	0.408227	1	1	1.66253e-11	ITGA5	0.000512804	3.47398	0.148072	1	1	1	GRAMD2B	6.34076e-07	-4.98054	-0.188429	1	1	0.0232078	ACAT1	1.97853e-05	-4.2673	-0.158872	1	1	0.724163	DNAJC7	4.98227e-05	-4.05646	-0.182481	1	1	1	TNFRSF12A
PLEKHG3	2.79918e-15	7.89955	0.453283	1	1	1.02453e-10	RABL6	1.23725e-36	12.6421	0.396905	1	1	4.52846e-32	P4HB	4.73833e-16	8.11802	0.434085	1	1	1.73428e-11	PPARD	0.000516076	3.47227	0.146524	1	1	1	HMGN1	6.39293e-07	-4.97895	-0.220501	1	1	0.0233988	UPK1B	1.98108e-05	-4.26701	-0.190044	1	1	0.725094	FUNDC2	4.99237e-05	-4.05598	-0.173911	1	1	1	KTN1
NDST1	2.83011e-15	7.89818	0.448739	1	1	1.03585e-10	ZDHHC24	1.23957e-36	12.6419	0.404973	1	1	4.53697e-32	MICOS13	4.76036e-16	8.11746	0.406518	1	1	1.74234e-11	TM6SF1	0.000519048	3.47073	0.144589	1	1	1	SPTSSA	6.52659e-07	-4.97495	-0.249945	1	1	0.023888	ZNF706	1.98148e-05	-4.26697	-0.176525	1	1	0.725241	CENPX	4.99785e-05	-4.05573	-0.195169	1	1	1	PI3
POLR2K	3.06676e-15	7.88816	0.487612	1	1	1.12246e-10	GTF2A2	1.27182e-36	12.6399	0.464858	1	1	4.65499e-32	AIG1	4.77364e-16	8.11712	0.346496	1	1	1.7472e-11	NDUFA5	0.000526624	-3.46684	-0.138173	1	1	1	EIF1B	6.60608e-07	-4.9726	-0.195619	1	1	0.0241789	DDA1	1.98904e-05	-4.26612	-0.158422	1	1	0.72801	MRFAP1	5.04003e-05	-4.05376	-0.185089	1	1	1	TPRKB
TMC6	3.10968e-15	7.88642	0.430125	1	1	1.13817e-10	NQO1	1.31855e-36	12.6371	0.421792	1	1	4.82602e-32	FBXO21	4.96915e-16	8.11225	0.355209	1	1	1.81876e-11	NUPR1	0.000528443	3.46591	0.162873	1	1	1	CHID1	6.61695e-07	-4.97228	-0.180252	1	1	0.0242187	MTDH	1.99053e-05	-4.26595	-0.178278	1	1	0.728552	SPCS3	5.06105e-05	-4.05279	-0.174788	1	1	1	ROCK1
ELK3	3.13637e-15	7.88536	0.443818	1	1	1.14794e-10	PSMA1	1.36199e-36	12.6345	0.43646	1	1	4.98503e-32	COTL1	5.01002e-16	8.11125	0.374188	1	1	1.83372e-11	PSMB10	0.000529811	3.46521	0.145388	1	1	1	SREK1IP1	6.62999e-07	-4.9719	-0.190217	1	1	0.0242664	VBP1	1.99552e-05	-4.26539	-0.152553	1	1	0.730379	PABPC1	5.06478e-05	-4.05262	-0.229112	1	1	1	NDUFB4
UQCRH	3.19982e-15	7.88286	0.553898	1	1	1.17117e-10	GNB2	1.43083e-36	12.6307	0.446927	1	1	5.23697e-32	BBC3	5.03091e-16	8.11075	0.374873	1	1	1.84136e-11	EML4	0.000530257	3.46499	0.146423	1	1	1	CARD19	6.63933e-07	-4.97163	-0.175949	1	1	0.0243006	JOSD2	2.00331e-05	-4.26452	-0.165486	1	1	0.73323	GHITM	5.07145e-05	-4.05231	-0.179242	1	1	1	SIPA1L2
PLEKHB2	3.28146e-15	7.87971	0.441072	1	1	1.20105e-10	AHSA1	1.50219e-36	12.6268	0.389296	1	1	5.49815e-32	METTL5	5.19066e-16	8.10695	0.370144	1	1	1.89983e-11	CDA	0.00053208	-3.46406	-0.141114	1	1	1	NDUFAF8	6.6901e-07	-4.97015	-0.218554	1	1	0.0244864	DENND10	2.03526e-05	-4.26099	-0.152919	1	1	0.744926	CYCS	5.12579e-05	-4.04982	-0.201174	1	1	1	MESD
TNIP2	3.54009e-15	7.87022	0.432567	1	1	1.29571e-10	DHCR24	1.80851e-36	12.6122	0.582911	1	1	6.61932e-32	GTF3C6	5.25216e-16	8.10552	0.406327	1	1	1.92234e-11	PSMA1	0.000534966	3.46261	0.139337	1	1	1	PGP	6.698e-07	-4.96992	-0.18609	1	1	0.0245154	NARS	2.044e-05	-4.26003	-0.156594	1	1	0.748124	JTB	5.14197e-05	-4.04908	-0.195113	1	1	1	EPB41L3
KIF1C	3.60757e-15	7.86786	0.431083	1	1	1.32041e-10	AC245297.3	1.82989e-36	12.6113	0.409016	1	1	6.69759e-32	TSPAN6	5.29953e-16	8.10443	0.379044	1	1	1.93968e-11	HERPUD1	0.000536708	3.46173	0.166526	1	1	1	HMGB1	6.71271e-07	-4.9695	-0.257339	1	1	0.0245692	TFPI2	2.08844e-05	-4.25522	-0.222642	1	1	0.764389	DYNLL1	5.19376e-05	-4.04673	-0.221054	1	1	1	SNW1
EIF4H	3.65462e-15	7.86624	0.414844	1	1	1.33763e-10	YTHDF2	1.94572e-36	12.6064	0.415667	1	1	7.12154e-32	VPS35	5.32606e-16	8.10382	0.375749	1	1	1.94939e-11	CD36	0.000538917	3.46063	0.160583	1	1	1	YIPF5	6.72109e-07	-4.96925	-0.206009	1	1	0.0245999	METTL23	2.09733e-05	-4.25427	-0.152903	1	1	0.767644	RAB11A	5.22797e-05	-4.04519	-0.204778	1	1	1	NCL
RBIS	3.76159e-15	7.86263	0.493933	1	1	1.37678e-10	STUB1	2.0709e-36	12.6015	0.452727	1	1	7.5797e-32	MICAL3	5.38547e-16	8.10247	0.370621	1	1	1.97114e-11	LHFPL2	0.000540992	3.45959	0.146298	1	1	1	UQCRFS1	6.78179e-07	-4.96751	-0.196552	1	1	0.024822	GPC4	2.11777e-05	-4.2521	-0.163628	1	1	0.775125	TUSC2	5.36046e-05	-4.03933	-0.17206	1	1	1	ZNF385A
EFHD2	3.76875e-15	7.86239	0.444804	1	1	1.3794e-10	PDLIM7	2.09222e-36	12.6007	0.418703	1	1	7.65772e-32	ABCF1	5.43986e-16	8.10125	0.366128	1	1	1.99104e-11	SLC31A1	0.000543406	3.45839	0.142709	1	1	1	UBC	6.78501e-07	-4.96742	-0.217751	1	1	0.0248338	YPEL3	2.12359e-05	-4.25148	-0.153745	1	1	0.777257	EIF3K	5.51449e-05	-4.03268	-0.203758	1	1	1	CD44
SNX3	3.83167e-15	7.86032	0.491076	1	1	1.40243e-10	METTL26	2.13559e-36	12.5991	0.458184	1	1	7.81648e-32	ACAT1	5.65375e-16	8.09655	0.36395	1	1	2.06933e-11	ARF6	0.000543856	3.45817	0.144001	1	1	1	TPM4	6.92302e-07	-4.96351	-0.277973	1	1	0.0253389	CILP	2.17099e-05	-4.24654	-0.174485	1	1	0.794606	STOM	5.5632e-05	-4.03061	-0.231599	1	1	1	TMBIM1
MTHFD1L	3.86569e-15	7.85921	0.448571	1	1	1.41488e-10	TOB1	2.28822e-36	-12.5937	-0.47119	1	1	8.37511e-32	S100A6	5.73054e-16	8.09491	0.803042	1	1	2.09744e-11	NAGA	0.000543958	3.45812	0.14634	1	1	1	COMT	6.9325e-07	-4.96325	-0.191213	1	1	0.0253737	TXNIP	2.19243e-05	-4.24433	-0.175524	1	1	0.802451	ASAP1	5.57814e-05	-4.02998	-0.177357	1	1	1	MRPL33
PALMD	3.99953e-15	-7.85494	-0.409264	1	1	1.46387e-10	MSANTD3	2.48507e-36	12.5871	0.414496	1	1	9.09562e-32	FSTL1	6.18676e-16	8.08558	0.358574	1	1	2.26442e-11	ABHD5	0.000550498	-3.4549	-0.138695	1	1	1	CISD1	6.94833e-07	-4.9628	-0.200993	1	1	0.0254316	POLD4	2.21366e-05	-4.24217	-0.171634	1	1	0.810223	DSEL	5.61365e-05	4.02849	0.188098	1	1	1	NFKBIE
STMP1	4.14012e-15	7.85061	0.491897	1	1	1.51532e-10	RASGRP1	2.61589e-36	12.5831	0.426532	1	1	9.57441e-32	KHDRBS1	6.24939e-16	8.08436	0.391963	1	1	2.28734e-11	CHST9	0.000553159	-3.4536	-0.140991	1	1	1	POP5	7.11186e-07	-4.95828	-0.187232	1	1	0.0260301	DBNDD2	2.22419e-05	-4.24111	-0.151071	1	1	0.814077	GTF3C6	5.61546e-05	-4.02841	-0.2048	1	1	1	DPM3
C14orf119	4.3107e-15	7.84555	0.443953	1	1	1.57776e-10	DCBLD1	3.00137e-36	12.5722	0.419569	1	1	1.09853e-31	TMEM165	6.52334e-16	8.07912	0.364393	1	1	2.38761e-11	UBE2D1	0.000556871	3.45179	0.145562	1	1	1	PSMB7	7.15011e-07	-4.95724	-0.195742	1	1	0.0261701	C1orf43	2.23878e-05	-4.23964	-0.155782	1	1	0.819416	LEPROT	5.63142e-05	-4.02775	-0.196023	1	1	1	H6PD
ANO6	4.39899e-15	7.843	0.43892	1	1	1.61008e-10	KRTCAP2	3.18386e-36	12.5676	0.486961	1	1	1.16532e-31	ANKRD10	6.83772e-16	8.07338	0.354049	1	1	2.50267e-11	OLR1	0.000562092	3.44928	0.147386	1	1	1	MCFD2	7.23616e-07	-4.95492	-0.19294	1	1	0.0264851	CHST12	2.24283e-05	-4.23923	-0.152298	1	1	0.820899	PUF60	5.64923e-05	-4.027	-0.183106	1	1	1	CD300A
NOTCH3	4.41663e-15	7.8425	0.451789	1	1	1.61653e-10	DDX24	3.36855e-36	12.5631	0.41798	1	1	1.23292e-31	DTNA	7.01907e-16	8.07019	0.372418	1	1	2.56905e-11	CCDC107	0.000564604	-3.44807	-0.137831	1	1	1	SKP1	7.28106e-07	-4.95371	-0.220352	1	1	0.0266494	TNFAIP8	2.24526e-05	-4.23899	-0.158254	1	1	0.821789	RAB5IF	5.67472e-05	-4.02594	-0.197166	1	1	1	ANXA4
TRIM28	4.43929e-15	7.84186	0.428306	1	1	1.62482e-10	USP9X	3.41489e-36	12.562	0.400709	1	1	1.24989e-31	MAP2K3	7.0784e-16	8.06916	0.366591	1	1	2.59076e-11	HSBP1L1	0.000572775	-3.44419	-0.13858	1	1	1	RPS20	7.44348e-07	-4.94942	-0.270245	1	1	0.0272439	PHLDA1	2.28977e-05	4.23458	0.188416	1	1	0.838077	ARF1	5.67633e-05	-4.02588	-0.200193	1	1	1	TNFSF13
ATP5F1B	4.44017e-15	7.84183	0.495529	1	1	1.62515e-10	PRR13	3.60919e-36	12.5576	0.425045	1	1	1.321e-31	YME1L1	7.16728e-16	8.06764	0.374442	1	1	2.6233e-11	WWTR1	0.000577719	-3.44186	-0.140267	1	1	1	STRAP	7.72604e-07	-4.94216	-0.196474	1	1	0.0282781	RPL35	2.33252e-05	-4.23042	-0.194915	1	1	0.853725	YWHAE	5.70784e-05	-4.02457	-0.196412	1	1	1	HM13
UBB	4.44132e-15	7.8418	0.514708	1	1	1.62557e-10	GDE1	4.00778e-36	12.5494	0.439419	1	1	1.46689e-31	SUPT5H	7.19256e-16	8.06721	0.355412	1	1	2.63255e-11	PDLIM7	0.000583564	3.43914	0.145957	1	1	1	TAF12	7.80941e-07	-4.94007	-0.179867	1	1	0.0285832	PSMD4	2.39371e-05	-4.22459	-0.155151	1	1	0.876122	EIF3J	5.73826e-05	-4.02332	-0.175438	1	1	1	CTSB
PHC2	4.64998e-15	7.83603	0.425635	1	1	1.70194e-10	SEM1	4.54701e-36	12.5394	0.48142	1	1	1.66425e-31	UFC1	7.36002e-16	8.06439	0.379179	1	1	2.69384e-11	SSB	0.000583796	-3.43903	-0.13636	1	1	1	UBE2E1	8.00253e-07	-4.93531	-0.187296	1	1	0.0292901	MTX1	2.39976e-05	-4.22403	-0.150954	1	1	0.878335	PUM3	5.76562e-05	-4.0222	-0.177471	1	1	1	SLC39A1
EPHB6	4.65556e-15	7.83588	0.480009	1	1	1.70398e-10	GABARAP	4.79336e-36	12.5352	0.545233	1	1	1.75442e-31	IRX5	7.53304e-16	-8.06155	-0.383704	1	1	2.75717e-11	TMEM205	0.000587237	-3.43744	-0.138323	1	1	1	PLPP5	8.08694e-07	-4.93326	-0.185932	1	1	0.029599	NR2F6	2.41678e-05	-4.22243	-0.154302	1	1	0.884565	EIF2AK2	5.77538e-05	-4.02181	-0.177388	1	1	1	EIF3H
CXXC5	4.95201e-15	7.82812	0.597048	1	1	1.81248e-10	SULF2	4.81847e-36	12.5348	0.423851	1	1	1.76361e-31	COX20	7.92165e-16	8.0554	0.373327	1	1	2.8994e-11	MILR1	0.000591217	3.43561	0.145598	1	1	1	AGPAT2	8.11013e-07	-4.9327	-0.197832	1	1	0.0296839	BCKDK	2.53828e-05	-4.21137	-0.156925	1	1	0.929036	NANS	5.92263e-05	-4.01587	-0.175966	1	1	1	CREBL2
MRPL54	4.97099e-15	7.82764	0.471476	1	1	1.81943e-10	P3H4	4.84403e-36	12.5343	0.409087	1	1	1.77296e-31	RNPS1	8.47374e-16	8.04716	0.3634	1	1	3.10147e-11	MGAT1	0.000592623	3.43497	0.135524	1	1	1	IFI27L2	8.1812e-07	-4.93099	-0.212984	1	1	0.029944	CYTOR	2.54064e-05	-4.21116	-0.213269	1	1	0.9299	GPX4	5.93638e-05	-4.01533	-0.227178	1	1	1	PTEN
BAMBI	5.07913e-15	7.82494	0.523339	1	1	1.85901e-10	UBE2Z	4.86022e-36	12.5341	0.394415	1	1	1.77889e-31	TDG	8.54014e-16	8.0462	0.354049	1	1	3.12578e-11	CD300A	0.000596406	3.43324	0.146409	1	1	1	LAMTOR1	8.19076e-07	-4.93077	-0.211514	1	1	0.029979	TOMM6	2.60093e-05	-4.20586	-0.178619	1	1	0.951968	KTN1	5.93846e-05	-4.01524	-0.2172	1	1	1	C20orf27
AP1M2	5.10927e-15	7.82419	0.464304	1	1	1.87004e-10	MAGT1	4.86369e-36	12.534	0.394729	1	1	1.78016e-31	CMIP	8.61645e-16	8.04511	0.362356	1	1	3.15371e-11	COL1A2	0.000597627	3.43269	0.149908	1	1	1	DERA	8.31876e-07	-4.92774	-0.183164	1	1	0.0304475	NAP1L1	2.61071e-05	-4.20501	-0.193473	1	1	0.955545	IFITM3	5.96158e-05	-4.01433	-0.215217	1	1	1	EIF6
SEC23A	5.2703e-15	7.82029	0.426893	1	1	1.92898e-10	GOPC	4.90745e-36	12.5333	0.405793	1	1	1.79618e-31	NDUFAF3	9.13475e-16	8.03796	0.384567	1	1	3.34341e-11	BEX2	0.000606512	-3.42869	-0.139923	1	1	1	KXD1	8.37449e-07	-4.92643	-0.177523	1	1	0.0306515	PLPP5	2.61327e-05	-4.20479	-0.148412	1	1	0.956482	EPRS	5.96234e-05	-4.0143	-0.179065	1	1	1	AP2A2
RGS10	5.33884e-15	7.81866	0.465915	1	1	1.95407e-10	SLC35E1	4.99524e-36	12.5319	0.399077	1	1	1.82831e-31	AP2S1	9.39779e-16	8.03448	0.458593	1	1	3.43969e-11	SET	0.000614863	-3.42497	-0.15524	1	1	1	UBXN1	8.42921e-07	-4.92516	-0.186515	1	1	0.0308518	SNHG29	2.62093e-05	-4.20413	-0.219774	1	1	0.959285	PSMB7	5.96323e-05	-4.01426	-0.17751	1	1	1	ACTG1
VOPP1	5.53072e-15	7.81421	0.439823	1	1	2.0243e-10	NDUFA3	5.21002e-36	12.5286	0.4317	1	1	1.90692e-31	RPL13	9.9186e-16	8.02786	0.449973	1	1	3.63031e-11	FNDC3B	0.000617045	3.42401	0.142518	1	1	1	TRAPPC3	8.43333e-07	-4.92506	-0.186674	1	1	0.0308668	TMC6	2.68542e-05	-4.19862	-0.151248	1	1	0.982892	C2CD4B	6.00206e-05	-4.01273	-0.243763	1	1	1	THEMIS2
IKBIP	5.66936e-15	7.81109	0.455459	1	1	2.07504e-10	RNF7	5.24158e-36	12.5281	0.495983	1	1	1.91847e-31	AC090204.1	9.98787e-16	8.02701	0.351978	1	1	3.65566e-11	CARHSP1	0.000618584	-3.42333	-0.138221	1	1	1	PMAIP1	8.58008e-07	-4.92169	-0.228617	1	1	0.0314039	PSENEN	2.69692e-05	-4.19766	-0.146309	1	1	0.987101	KXD1	6.09243e-05	-4.0092	-0.172008	1	1	1	NCF1
SH3PXD2B	5.66976e-15	7.81109	0.440101	1	1	2.07519e-10	RPL27	5.26107e-36	12.5278	0.500925	1	1	1.9256e-31	TRAPPC2L	1.01726e-15	8.02476	0.381804	1	1	3.72328e-11	ODF3B	0.000619366	3.42299	0.145128	1	1	1	PFDN2	8.62254e-07	-4.92072	-0.208372	1	1	0.0315593	GCSH	2.71481e-05	-4.19616	-0.153749	1	1	0.993649	CHCHD3	6.14163e-05	-4.0073	-0.172754	1	1	1	XRCC5
ARID3A	5.72217e-15	7.80993	0.487135	1	1	2.09437e-10	DNAJB11	5.70979e-36	12.5213	0.391477	1	1	2.08984e-31	ATP5F1D	1.05629e-15	8.02013	0.434393	1	1	3.86614e-11	MPST	0.000620675	-3.42241	-0.137231	1	1	1	RHOBTB3	8.75577e-07	-4.91772	-0.260769	1	1	0.032047	FDX2	2.71774e-05	-4.19591	-0.14923	1	1	0.994719	SELENOK	6.14836e-05	-4.00704	-0.190834	1	1	1	DPP7
MLF2	5.72865e-15	7.80978	0.489483	1	1	2.09674e-10	ATP5PF	5.75935e-36	12.5206	0.502809	1	1	2.10798e-31	TNKS2	1.07956e-15	8.01746	0.356853	1	1	3.95131e-11	COX7B	0.000620957	3.42229	0.162143	1	1	1	MRPL4	8.76571e-07	-4.9175	-0.181413	1	1	0.0320834	SS18L2	2.73191e-05	-4.19473	-0.149544	1	1	0.999907	PHLDA2	6.23559e-05	-4.00371	-0.248269	1	1	1	PIM1
GIPC1	5.82771e-15	7.80762	0.47213	1	1	2.133e-10	TOR1AIP2	6.12746e-36	12.5157	0.401728	1	1	2.24271e-31	RPS9	1.09851e-15	8.01532	0.431369	1	1	4.02066e-11	DMXL2	0.000631487	3.41772	0.136741	1	1	1	MRPS23	8.86608e-07	-4.91527	-0.192917	1	1	0.0324508	SEPTIN7	2.75733e-05	-4.19263	-0.169046	1	1	1	COA3	6.24443e-05	-4.00338	-0.181722	1	1	1	NDUFS7
COX20	5.86431e-15	7.80683	0.4907	1	1	2.1464e-10	SERINC1	7.80386e-36	12.4965	0.406469	1	1	2.85629e-31	RPL29	1.18545e-15	8.00595	0.467756	1	1	4.33888e-11	TLNRD1	0.00063296	3.41708	0.145481	1	1	1	ARRDC1	8.91652e-07	-4.91416	-0.183951	1	1	0.0326354	RNF13	2.79688e-05	-4.1894	-0.151811	1	1	1	CYREN	6.26644e-05	-4.00255	-0.176018	1	1	1	ACAT2
NFE2L1	6.052e-15	7.80286	0.425754	1	1	2.21509e-10	ADAM10	7.82096e-36	12.4963	0.390614	1	1	2.86255e-31	AP1S1	1.19045e-15	8.00544	0.381827	1	1	4.35716e-11	FARP1	0.00063379	-3.41673	-0.134728	1	1	1	HERPUD1	9.11313e-07	-4.90988	-0.198012	1	1	0.033355	COPB1	2.79767e-05	-4.18934	-0.165038	1	1	1	LY6E	6.27302e-05	-4.0023	-0.211235	1	1	1	ATRAID
LIF	6.39766e-15	7.79585	0.487757	1	1	2.34161e-10	CHPF2	9.76376e-36	12.4786	0.409895	1	1	3.57364e-31	PSMB8	1.23174e-15	8.00124	0.351858	1	1	4.50829e-11	PCBP1-AS1	0.000636307	3.41565	0.142085	1	1	1	PGBD5	9.27133e-07	-4.90651	-0.205484	1	1	0.033934	LSM1	2.79887e-05	-4.18924	-0.151926	1	1	1	GNAI3	6.27813e-05	-4.00211	-0.172301	1	1	1	TUFM
CENPX	6.59831e-15	7.79195	0.460267	1	1	2.41505e-10	COX16	1.03858e-35	12.4737	0.430036	1	1	3.80131e-31	RPS25	1.24629e-15	7.99979	0.418711	1	1	4.56153e-11	ALDH1A1	0.000651072	-3.40939	-0.139208	1	1	1	G3BP2	9.29589e-07	-4.90599	-0.194246	1	1	0.0340239	PRSS8	2.88872e-05	-4.18207	-0.167322	1	1	1	NCAM1	6.28906e-05	4.00169	0.187628	1	1	1	SMIM4
ACADVL	6.69308e-15	7.79015	0.482956	1	1	2.44973e-10	DNAJC1	1.14015e-35	12.4663	0.401823	1	1	4.17307e-31	INAVA	1.34524e-15	7.99038	0.3574	1	1	4.9237e-11	TRIM24	0.000660028	-3.40567	-0.138572	1	1	1	MMP24OS	9.32177e-07	-4.90544	-0.206213	1	1	0.0341186	TMEM147	2.90772e-05	-4.18058	-0.170723	1	1	1	SMAD5	6.32454e-05	-4.00036	-0.225669	1	1	1	FDFT1
NAV1	6.7504e-15	7.78907	0.443506	1	1	2.47071e-10	AFDN	1.15049e-35	12.4656	0.418905	1	1	4.21091e-31	RANGAP1	1.4213e-15	7.9836	0.353143	1	1	5.2021e-11	CLTA	0.000661592	3.40502	0.158211	1	1	1	PRDX2	9.34613e-07	-4.90493	-0.228376	1	1	0.0342078	CDH11	2.92068e-05	-4.17956	-0.194386	1	1	1	UBASH3B	6.36499e-05	-3.99885	-0.182007	1	1	1	APBB1IP
GNG5	7.12772e-15	7.78219	0.520405	1	1	2.60882e-10	VPS29	1.18872e-35	12.463	0.436339	1	1	4.35084e-31	ADRA2C	1.45968e-15	7.98031	0.36494	1	1	5.34257e-11	COX6A1	0.000665937	-3.40323	-0.170769	1	1	1	PRPF40A	9.36129e-07	-4.90461	-0.204088	1	1	0.0342633	SPPL2A	2.94112e-05	-4.17798	-0.150746	1	1	1	SEPHS2	6.3991e-05	-3.99759	-0.192124	1	1	1	AGTRAP
TPD52L2	7.15399e-15	7.78173	0.417329	1	1	2.61843e-10	RNF10	1.25837e-35	12.4584	0.397463	1	1	4.60576e-31	GDI2	1.59651e-15	7.96924	0.3574	1	1	5.8434e-11	KRT18	0.000674034	-3.39993	-0.236091	1	1	1	IGFBP7	9.3708e-07	-4.90441	-0.311465	1	1	0.0342981	CLDN6	2.95888e-05	-4.17661	-0.20425	1	1	1	TMEM183A	6.4239e-05	-3.99667	-0.169912	1	1	1	PRKAR2A
JPT2	7.18322e-15	7.78121	0.428145	1	1	2.62913e-10	SEC24D	1.37804e-35	12.4512	0.399029	1	1	5.04377e-31	CERS2	1.67965e-15	7.96296	0.342063	1	1	6.1477e-11	EHBP1L1	0.000687273	3.39461	0.1438	1	1	1	TSPAN6	9.3862e-07	-4.90409	-0.20178	1	1	0.0343544	SNRPG	2.98914e-05	-4.17429	-0.182813	1	1	1	TM7SF2	6.46171e-05	-3.99528	-0.193972	1	1	1	PHB2
PRKAR2A	7.19344e-15	7.78103	0.43769	1	1	2.63287e-10	TRIO	1.41436e-35	12.4491	0.407428	1	1	5.17669e-31	TNC	1.75179e-15	7.95776	0.374808	1	1	6.41172e-11	RNF13	0.000687343	3.39458	0.141329	1	1	1	IGBP1	9.46861e-07	-4.90237	-0.174725	1	1	0.034656	PRR13	3.02222e-05	-4.17179	-0.164237	1	1	1	TUBA1A	6.53904e-05	-3.99246	-0.280323	1	1	1	PPARD
HSBP1	7.47142e-15	7.77624	0.519634	1	1	2.73461e-10	HEBP2	1.46035e-35	12.4465	0.435054	1	1	5.34502e-31	HGD	1.75631e-15	7.95744	0.353173	1	1	6.42828e-11	ZMIZ1	0.000689202	3.39384	0.142684	1	1	1	APOC1	9.55802e-07	-4.90053	-0.216428	1	1	0.0349833	FDFT1	3.04076e-05	-4.17039	-0.189542	1	1	1	LOXL4	6.5851e-05	-3.9908	-0.176437	1	1	1	MAX
SSR1	8.06707e-15	7.76652	0.454768	1	1	2.95263e-10	NCKAP1	1.47391e-35	12.4458	0.391162	1	1	5.39465e-31	FOXO1	1.76073e-15	7.95713	0.361747	1	1	6.44445e-11	TPCN1	0.000701362	3.38905	0.143865	1	1	1	GOPC	9.56577e-07	-4.90037	-0.207515	1	1	0.0350117	FAIM	3.07838e-05	-4.16759	-0.161545	1	1	1	PSMD1	6.63759e-05	-3.98892	-0.192834	1	1	1	TM9SF2
CCT2	8.16277e-15	7.76503	0.480217	1	1	2.98766e-10	SUSD6	1.68058e-35	12.4353	0.408915	1	1	6.1511e-31	SRPK1	1.78248e-15	7.95561	0.343618	1	1	6.52405e-11	TPT1	0.000701511	-3.38899	-0.179857	1	1	1	ACTR1A	9.61621e-07	-4.89933	-0.173452	1	1	0.0351963	EIF2AK4	3.10271e-05	-4.16579	-0.15886	1	1	1	COPE	6.80425e-05	-3.98303	-0.197918	1	1	1	RRAD
ARL6IP4	8.21818e-15	7.76417	0.47857	1	1	3.00794e-10	TMBIM1	1.72764e-35	12.4331	0.406622	1	1	6.32332e-31	TRIM28	1.78527e-15	7.95542	0.383081	1	1	6.53428e-11	PLPP1	0.000701811	-3.38887	-0.138335	1	1	1	TMEM134	9.62489e-07	-4.89916	-0.175306	1	1	0.0352281	ZNF581	3.10551e-05	-4.16559	-0.157124	1	1	1	CENPM	6.82892e-05	-3.98217	-0.181086	1	1	1	NFKBIA
SRP19	8.21885e-15	7.76416	0.465502	1	1	3.00818e-10	LAMP1	1.79919e-35	12.4299	0.456522	1	1	6.58522e-31	PHACTR4	1.79111e-15	7.95501	0.350369	1	1	6.55564e-11	GNPDA1	0.000701973	3.38881	0.13847	1	1	1	DYNLRB1	9.66982e-07	-4.89824	-0.195828	1	1	0.0353925	SQSTM1	3.11486e-05	-4.1649	-0.196466	1	1	1	COX8A	6.88885e-05	-3.98009	-0.194324	1	1	1	TAOK3
TLE1	8.56072e-15	7.75899	0.466249	1	1	3.13331e-10	ATP5F1D	1.89902e-35	12.4256	0.507089	1	1	6.9506e-31	CHMP2B	1.92976e-15	7.94578	0.357402	1	1	7.06312e-11	BPTF	0.000703161	-3.38834	-0.133433	1	1	1	MRFAP1	9.69286e-07	-4.89777	-0.186753	1	1	0.0354768	RHOF	3.13411e-05	-4.1635	-0.15721	1	1	1	CIAO2B	6.9104e-05	-3.97935	-0.191834	1	1	1	HADHA
UQCRB	9.16843e-15	7.75029	0.546822	1	1	3.35574e-10	TXNIP	1.96912e-35	-12.4227	-0.519828	1	1	7.20717e-31	PHLDB2	1.95156e-15	7.94439	0.358238	1	1	7.14289e-11	SCD	0.000722024	-3.38108	-0.149325	1	1	1	ERRFI1	9.86691e-07	-4.89427	-0.299447	1	1	0.0361139	ANXA5	3.15294e-05	-4.16213	-0.185949	1	1	1	ACBD3	7.001e-05	-3.97625	-0.181374	1	1	1	HSPA8
HEBP2	9.22969e-15	7.74944	0.507189	1	1	3.37816e-10	RTRAF	2.02136e-35	12.4206	0.468678	1	1	7.39838e-31	AKAP7	2.06012e-15	7.93767	0.419052	1	1	7.54025e-11	NCK1	0.00072423	3.38024	0.143335	1	1	1	BCAP31	9.89605e-07	-4.89369	-0.189447	1	1	0.0362205	NUDT4	3.15563e-05	4.16193	0.17018	1	1	1	MAGOHB	7.01617e-05	-3.97574	-0.169915	1	1	1	UBXN2B
TRMT112	9.2693e-15	7.7489	0.4715	1	1	3.39266e-10	WSB1	2.29348e-35	12.4105	0.508047	1	1	8.39436e-31	RARS	2.17473e-15	7.93095	0.342862	1	1	7.95974e-11	CD82	0.000733184	3.37686	0.143798	1	1	1	SULF2	1.01322e-06	4.88905	0.226169	1	1	0.0370847	GLRX3	3.16652e-05	-4.16115	-0.151009	1	1	1	CD151	7.02623e-05	-3.9754	-0.200226	1	1	1	SLC38A2
PRKDC	9.31424e-15	7.74828	0.473067	1	1	3.4091e-10	HNRNPA1	2.55648e-35	-12.4018	-0.46961	1	1	9.35697e-31	IGF2BP1	2.2017e-15	7.92942	0.354281	1	1	8.05845e-11	SDC1	0.000748182	-3.37129	-0.137617	1	1	1	CD82	1.02981e-06	-4.88585	-0.188689	1	1	0.0376922	MPLKIP	3.19753e-05	-4.15892	-0.151384	1	1	1	CIR1	7.05017e-05	-3.97459	-0.168698	1	1	1	GTF3A
MAN2A1	9.3209e-15	7.74819	0.426178	1	1	3.41154e-10	ABLIM1	2.9109e-35	12.3914	0.455417	1	1	1.06542e-30	YTHDF2	2.22497e-15	7.92812	0.373865	1	1	8.14361e-11	EBPL	0.00075287	-3.36956	-0.136943	1	1	1	IDH3G	1.03648e-06	-4.88458	-0.175265	1	1	0.0379362	BBIP1	3.20085e-05	-4.15869	-0.153383	1	1	1	FXR1	7.05247e-05	-3.97451	-0.177019	1	1	1	LAP3
MORF4L1	9.35556e-15	7.74772	0.487652	1	1	3.42423e-10	UBE2M	2.9999e-35	12.3889	0.442315	1	1	1.09799e-30	REX1BD	2.41848e-15	7.91775	0.35507	1	1	8.85189e-11	ATRX	0.000770865	-3.36305	-0.132408	1	1	1	POLR1D	1.05285e-06	-4.88149	-0.196149	1	1	0.0385354	RRP36	3.21519e-05	-4.15766	-0.148463	1	1	1	EIF3D	7.20086e-05	-3.96955	-0.180915	1	1	1	MZT2B
COX16	9.69302e-15	7.74322	0.447417	1	1	3.54774e-10	PTS	3.37878e-35	12.3794	0.38924	1	1	1.23667e-30	HSP90B1	2.68478e-15	7.90475	0.434333	1	1	9.82657e-11	EBI3	0.000786817	3.35739	0.143159	1	1	1	UFD1	1.08518e-06	-4.87553	-0.18147	1	1	0.0397186	COA6	3.23308e-05	-4.1564	-0.14506	1	1	1	LSM6	7.20498e-05	-3.96941	-0.16621	1	1	1	KRT15
STON2	1.00624e-14	7.73847	0.537508	1	1	3.68295e-10	RARS	3.41589e-35	12.3785	0.388693	1	1	1.25025e-30	NT5C	2.80569e-15	7.89926	0.340825	1	1	1.02691e-10	OSTF1	0.000791623	3.35571	0.133168	1	1	1	PLIN3	1.10125e-06	-4.87263	-0.188831	1	1	0.0403069	DESI2	3.24329e-05	-4.15567	-0.176562	1	1	1	SREK1IP1	7.23308e-05	-3.96849	-0.175685	1	1	1	MRPL20
RAB34	1.01445e-14	7.73743	0.448355	1	1	3.71297e-10	SLC25A37	3.5551e-35	12.3753	0.403295	1	1	1.3012e-30	AC104461.1	2.93911e-15	7.89346	0.369097	1	1	1.07574e-10	MAPKAPK3	0.000794962	3.35454	0.141483	1	1	1	SPRYD7	1.1247e-06	-4.86846	-0.178241	1	1	0.041165	ENO1	3.26919e-05	-4.15386	-0.195915	1	1	1	CCDC59	7.24186e-05	-3.9682	-0.167672	1	1	1	CD300LF
PGBD5	1.05236e-14	7.73276	0.485975	1	1	3.85175e-10	KDELR1	3.68267e-35	12.3725	0.482285	1	1	1.34789e-30	BNIP3	2.98228e-15	7.89165	0.34871	1	1	1.09155e-10	TSPAN6	0.000800435	-3.35264	-0.136771	1	1	1	ITGA11	1.1614e-06	4.86211	0.194463	1	1	0.0425085	RAD23A	3.29048e-05	-4.15237	-0.159627	1	1	1	SQSTM1	7.30171e-05	-3.96623	-0.230558	1	1	1	PLEKHO1
ARGLU1	1.05419e-14	-7.73254	-0.425692	1	1	3.85846e-10	TMEM160	4.75613e-35	12.3519	0.399562	1	1	1.74079e-30	MT-CYB	3.02106e-15	7.89003	0.468537	1	1	1.10574e-10	KDELR2	0.000817463	3.34681	0.140827	1	1	1	ADK	1.16232e-06	-4.86195	-0.176807	1	1	0.0425422	ITLN1	3.41401e-05	4.14393	0.173122	1	1	1	TMEM97	7.36107e-05	-3.9643	-0.202448	1	1	1	RPSA
AK4	1.06336e-14	7.73144	0.428703	1	1	3.89202e-10	PRSS8	5.12129e-35	12.346	0.430427	1	1	1.87444e-30	RPLP2	3.11321e-15	7.88628	0.417082	1	1	1.13946e-10	QKI	0.000830039	3.34258	0.142547	1	1	1	PTMA	1.17551e-06	-4.85972	-0.24742	1	1	0.0430247	TUSC3	3.42738e-05	-4.14304	-0.160618	1	1	1	SRRM1	7.47231e-05	-3.96072	-0.18795	1	1	1	CLU
ADAMTS9	1.07765e-14	7.72974	0.527277	1	1	3.94429e-10	UQCRH	5.65054e-35	12.3381	0.537463	1	1	2.06816e-30	RAB34	3.13737e-15	7.88532	0.368363	1	1	1.14831e-10	RPS23	0.000833204	-3.34152	-0.190807	1	1	1	YWHAE	1.18049e-06	-4.85889	-0.202802	1	1	0.043207	RPL27A	3.45173e-05	-4.14141	-0.207923	1	1	1	LDHB	7.48037e-05	-3.96047	-0.234852	1	1	1	PAWR
PGLS	1.07993e-14	7.72947	0.476926	1	1	3.95265e-10	P4HB	6.15145e-35	12.3312	0.47818	1	1	2.25149e-30	PSMA6	3.22286e-15	7.88196	0.392758	1	1	1.1796e-10	DNAJA1	0.000845339	3.33751	0.137552	1	1	1	NIFK	1.19365e-06	-4.85669	-0.187666	1	1	0.0436887	RHOD	3.47325e-05	-4.13999	-0.147851	1	1	1	CSTB	7.54294e-05	-3.95848	-0.223866	1	1	1	ATF3
MARCKSL1	1.09341e-14	7.72789	0.563195	1	1	4.00199e-10	HMGN2	6.71831e-35	-12.3241	-0.489251	1	1	2.45897e-30	CAPRIN1	3.33205e-15	7.8778	0.375089	1	1	1.21956e-10	MPEG1	0.000847889	3.33667	0.142521	1	1	1	HARS	1.19775e-06	-4.85601	-0.17454	1	1	0.0438388	TFRC	3.48218e-05	-4.1394	-0.149835	1	1	1	MTCH2	7.59211e-05	-3.95692	-0.175626	1	1	1	CAMTA1
CST6	1.10034e-14	7.72709	0.602079	1	1	4.02736e-10	ATP5PD	7.50329e-35	12.3152	0.429273	1	1	2.74628e-30	PAWR	3.59833e-15	7.86818	0.411876	1	1	1.31703e-10	BLOC1S1	0.000850808	3.33571	0.144719	1	1	1	IDH2	1.21305e-06	-4.85349	-0.196022	1	1	0.0443987	ASS1	3.55848e-05	-4.13442	-0.152379	1	1	1	C2CD4A	7.85237e-05	-3.94886	-0.199807	1	1	1	ATG3
UBE2E2	1.11032e-14	7.72594	0.417133	1	1	4.06388e-10	ERGIC1	7.59043e-35	12.3143	0.393849	1	1	2.77817e-30	HDAC7	3.72634e-15	7.86381	0.359212	1	1	1.36388e-10	CHIT1	0.000860593	3.33253	0.295622	1	1	1	FKBP8	1.25845e-06	-4.84621	-0.184005	1	1	0.0460605	RPLP1	3.55898e-05	-4.13439	-0.203489	1	1	1	AGR3	7.85429e-05	3.9488	0.206202	1	1	1	MIF4GD
AMOTL2	1.16445e-14	7.71987	0.515313	1	1	4.26199e-10	INAVA	7.63288e-35	12.3138	0.397127	1	1	2.79371e-30	UBE2Z	3.76878e-15	7.86239	0.340897	1	1	1.37941e-10	RPL32	0.00086758	-3.33028	-0.187597	1	1	1	MRPS12	1.26543e-06	-4.84511	-0.192173	1	1	0.0463158	NUDT14	3.59046e-05	-4.13237	-0.150986	1	1	1	TRBC2	7.85591e-05	-3.94875	-0.186376	1	1	1	COX7A2L
SAR1A	1.17697e-14	7.71851	0.415718	1	1	4.30783e-10	UBE2L3	7.66058e-35	12.3135	0.429402	1	1	2.80385e-30	ENY2	3.86246e-15	7.85931	0.375973	1	1	1.4137e-10	PHPT1	0.000872397	-3.32874	-0.157545	1	1	1	SHC1	1.26946e-06	-4.84448	-0.20219	1	1	0.0464636	EEF1G	3.6246e-05	-4.13019	-0.17953	1	1	1	MRPL19	7.89023e-05	-3.94771	-0.166019	1	1	1	WASF2
SCO2	1.20577e-14	7.71543	0.422485	1	1	4.41323e-10	CITED4	8.3102e-35	12.307	0.438768	1	1	3.04162e-30	CAPN1	3.93017e-15	7.85714	0.344749	1	1	1.43848e-10	CYFIP1	0.000882447	3.32555	0.13845	1	1	1	ATP5F1B	1.26977e-06	-4.84443	-0.212951	1	1	0.046475	KRTCAP3	3.64788e-05	-4.12872	-0.15657	1	1	1	SRSF10	7.90195e-05	-3.94735	-0.176007	1	1	1	SNHG6
FAM210B	1.21136e-14	7.71484	0.488658	1	1	4.43369e-10	ZFAND6	8.77236e-35	12.3026	0.385374	1	1	3.21077e-30	SNCAIP	3.94094e-15	7.85679	0.364511	1	1	1.44242e-10	TST	0.00088604	-3.32442	-0.134608	1	1	1	CYC1	1.27522e-06	-4.84358	-0.189823	1	1	0.0466743	HMOX1	3.68731e-05	-4.12625	-0.156863	1	1	1	G3BP1	7.94086e-05	-3.94618	-0.186205	1	1	1	SP3
CCDC90B	1.26057e-14	7.70976	0.429811	1	1	4.6138e-10	AGPAT1	9.01632e-35	12.3004	0.394771	1	1	3.30006e-30	OXA1L	4.04605e-15	7.85349	0.345132	1	1	1.48089e-10	TMEM141	0.000897628	-3.32079	-0.134562	1	1	1	MRPL28	1.29843e-06	-4.83999	-0.179466	1	1	0.0475237	TMA7	3.70616e-05	-4.12507	-0.187298	1	1	1	UBE2E2	8.00006e-05	-3.9444	-0.173432	1	1	1	IL2RA
IRX3	1.34068e-14	-7.70189	-0.409438	1	1	4.90701e-10	CLN3	1.03791e-34	12.289	0.394131	1	1	3.79887e-30	PLPP3	4.15357e-15	7.85021	0.360207	1	1	1.52025e-10	RESF1	0.000933052	-3.30997	-0.143369	1	1	1	MTCH1	1.32753e-06	-4.83559	-0.186684	1	1	0.048589	MT-CO3	3.72556e-05	-4.12387	-0.212755	1	1	1	PPP2R1A	8.01253e-05	-3.94403	-0.198748	1	1	1	ANAPC11
ADGRF4	1.4268e-14	7.69393	0.447023	1	1	5.22225e-10	CLTA	1.06083e-34	12.2872	0.482208	1	1	3.88274e-30	OPN3	4.17658e-15	7.84951	0.35802	1	1	1.52867e-10	WASHC4	0.00093487	3.30943	0.135956	1	1	1	PLS3	1.38595e-06	-4.82701	-0.216308	1	1	0.0507271	PHB2	3.74288e-05	-4.1228	-0.163063	1	1	1	BAMBI	8.04311e-05	-3.94311	-0.204197	1	1	1	ST3GAL1
SLC25A1	1.58959e-14	7.6801	0.427962	1	1	5.81807e-10	CERS6	1.09262e-34	12.2848	0.397992	1	1	3.99908e-30	RPS8	4.27627e-15	7.84655	0.430793	1	1	1.56516e-10	DUSP16	0.00094198	-3.30731	-0.132924	1	1	1	PSMD1	1.38943e-06	-4.82652	-0.200963	1	1	0.0508544	UTP11	3.77132e-05	-4.12106	-0.149727	1	1	1	HSP90B1	8.06099e-05	-3.94258	-0.217614	1	1	1	HSPA1B
JUND	1.62035e-14	7.67765	0.537483	1	1	5.93064e-10	CREB3L2	1.09517e-34	12.2847	0.417356	1	1	4.00842e-30	PLK2	4.37566e-15	7.84367	0.470857	1	1	1.60154e-10	TRIM2	0.000952029	-3.30433	-0.134893	1	1	1	ZNRD2	1.41738e-06	-4.82254	-0.181226	1	1	0.0518776	SHARPIN	3.78314e-05	-4.12034	-0.150504	1	1	1	TMEM160	8.06309e-05	-3.94252	-0.1695	1	1	1	BUD23
EVA1B	1.68729e-14	7.67246	0.437374	1	1	6.17563e-10	TKT	1.18115e-34	12.2785	0.482587	1	1	4.32312e-30	ATP1A1	4.72321e-15	7.83407	0.458334	1	1	1.72874e-10	C19orf53	0.000970592	-3.29892	-0.141358	1	1	1	ACTR10	1.43021e-06	-4.82075	-0.170602	1	1	0.0523472	COMMD2	3.79721e-05	-4.11948	-0.148963	1	1	1	TTC1	8.07014e-05	-3.94231	-0.167959	1	1	1	TNFRSF1A
UBE2A	1.71107e-14	7.67066	0.411053	1	1	6.26269e-10	MARCKS	1.49801e-34	12.2593	0.541689	1	1	5.48286e-30	PTPRG	4.81283e-15	7.83171	0.34657	1	1	1.76154e-10	ATP6AP1	0.000970624	3.29891	0.134289	1	1	1	COPZ1	1.43373e-06	-4.82026	-0.178689	1	1	0.052476	COA4	3.81498e-05	-4.11841	-0.161554	1	1	1	TIMP2	8.07309e-05	-3.94222	-0.172962	1	1	1	GUSB
HIGD1A	1.74037e-14	7.66849	0.479438	1	1	6.36991e-10	EIF6	1.52952e-34	12.2576	0.455226	1	1	5.59819e-30	NDUFAF8	5.02467e-15	7.82629	0.390465	1	1	1.83908e-10	IER5L	0.000974528	3.29778	0.142909	1	1	1	ACTN1	1.43974e-06	-4.81942	-0.273975	1	1	0.0526959	SRP9	3.82253e-05	-4.11795	-0.167484	1	1	1	HACD3	8.14515e-05	-3.94009	-0.177018	1	1	1	RPS4Y1
FHL3	1.80992e-14	7.66346	0.436823	1	1	6.62447e-10	ARL4C	1.63295e-34	-12.2523	-0.523031	1	1	5.97674e-30	TAGLN2	5.05216e-15	7.82561	0.581656	1	1	1.84914e-10	SLC3A2	0.000987813	3.29397	0.155882	1	1	1	UQCRC2	1.46288e-06	-4.81624	-0.177927	1	1	0.0535428	BRK1	3.83026e-05	-4.11749	-0.176457	1	1	1	MRPL23	8.20754e-05	-3.93826	-0.167884	1	1	1	LAMTOR1
GOPC	1.84588e-14	7.66093	0.482528	1	1	6.75611e-10	NUCB2	1.63802e-34	-12.2521	-0.470107	1	1	5.99532e-30	PCMT1	5.12718e-15	7.82375	0.347599	1	1	1.8766e-10	MTMR6	0.00100248	3.28983	0.139404	1	1	1	STOML2	1.50287e-06	-4.81085	-0.189726	1	1	0.0550067	RAB5C	3.88391e-05	-4.11428	-0.155241	1	1	1	GSTK1	8.23075e-05	-3.93758	-0.181	1	1	1	GTF2B
ZBTB16	1.93481e-14	-7.65489	-0.386976	1	1	7.08159e-10	MTUS1	1.78081e-34	12.2453	0.425839	1	1	6.51795e-30	ZNF593	5.1545e-15	7.82308	0.37541	1	1	1.8866e-10	LARP7	0.00101877	-3.28529	-0.131019	1	1	1	SHROOM3	1.50703e-06	-4.8103	-0.209923	1	1	0.0551587	TBC1D7	3.94735e-05	-4.11054	-0.151159	1	1	1	PROX1	8.30695e-05	-3.93537	-0.256328	1	1	1	SPCS1
TANK	1.96796e-14	7.6527	0.424577	1	1	7.20294e-10	CLIC5	1.93957e-34	12.2383	0.468918	1	1	7.09901e-30	CD47	5.15912e-15	7.82297	0.423003	1	1	1.88829e-10	FRZB	0.00103915	-3.27971	-0.134351	1	1	1	SRP72	1.50867e-06	-4.81008	-0.179529	1	1	0.0552189	DYNLL1	4.0112e-05	-4.10683	-0.202511	1	1	1	BRK1	8.38202e-05	-3.93321	-0.20235	1	1	1	SC5D
STARD3NL	1.97415e-14	7.6523	0.412635	1	1	7.22559e-10	AKIRIN1	1.99876e-34	12.2359	0.399957	1	1	7.31566e-30	IAH1	5.22397e-15	7.8214	0.336584	1	1	1.91203e-10	SH3PXD2A	0.00104778	3.27737	0.138167	1	1	1	C12orf75	1.51598e-06	-4.80912	-0.299311	1	1	0.0554865	HERPUD1	4.01613e-05	-4.10655	-0.156193	1	1	1	YWHAQ	8.38695e-05	-3.93307	-0.184435	1	1	1	RBM39
RBCK1	1.97468e-14	7.65227	0.425339	1	1	7.22753e-10	GSTK1	2.17822e-34	12.2289	0.408807	1	1	7.9725e-30	LYPLA2	5.31084e-15	7.81932	0.345711	1	1	1.94382e-10	CAPS	0.0010577	-3.27471	-0.133807	1	1	1	UBXN4	1.51776e-06	-4.80888	-0.205544	1	1	0.0555514	CLTB	4.01855e-05	-4.10641	-0.209487	1	1	1	EMC2	8.42101e-05	-3.93209	-0.171017	1	1	1	FTL
TANC2	2.15719e-14	7.64089	0.427198	1	1	7.89552e-10	YWHAQ	2.33752e-34	12.2232	0.433288	1	1	8.55556e-30	CDK2AP1	5.35883e-15	7.81819	0.387953	1	1	1.96139e-10	APOBR	0.00106115	3.27379	0.137863	1	1	1	SCCPDH	1.52303e-06	-4.80819	-0.17673	1	1	0.0557444	PSMB4	4.03639e-05	-4.10539	-0.154481	1	1	1	POP5	8.50313e-05	-3.92976	-0.167293	1	1	1	RAB5IF
IER3IP1	2.273e-14	7.63416	0.44921	1	1	8.3194e-10	PARK7	2.67076e-34	12.2123	0.472448	1	1	9.77525e-30	ZFP36L1	5.42804e-15	7.81657	0.527927	1	1	1.98672e-10	FSCN1	0.00109118	3.2659	0.13888	1	1	1	PCNP	1.5328e-06	-4.80691	-0.17176	1	1	0.0561019	MT-CO2	4.09585e-05	-4.10201	-0.214556	1	1	1	CAPZA1	8.52347e-05	-3.92918	-0.171582	1	1	1	TGFBI
XRN2	2.47099e-14	7.62339	0.447722	1	1	9.04407e-10	CHD2	2.68942e-34	12.2118	0.422584	1	1	9.84355e-30	PPIC	5.47967e-15	7.81538	0.415081	1	1	2.00561e-10	QPRT	0.00109903	-3.26387	-0.130158	1	1	1	EIF2S3	1.54681e-06	-4.80509	-0.187498	1	1	0.0566149	VGLL1	4.11512e-05	-4.10092	-0.154294	1	1	1	YME1L1	8.55646e-05	-3.92825	-0.183493	1	1	1	CIR1
MTPN	2.47218e-14	7.62333	0.45884	1	1	9.04844e-10	UBE2K	2.69485e-34	12.2116	0.386401	1	1	9.86341e-30	PSMB1	5.54059e-15	7.81399	0.408959	1	1	2.02791e-10	SH3BP2	0.00110216	3.26306	0.13753	1	1	1	SHARPIN	1.5504e-06	-4.80463	-0.172131	1	1	0.0567462	MICA	4.14578e-05	-4.0992	-0.149331	1	1	1	MTDH	8.56439e-05	-3.92803	-0.19762	1	1	1	GLUL
LAMP1	2.59648e-14	7.617	0.446789	1	1	9.50339e-10	SLC17A5	2.73655e-34	12.2104	0.400428	1	1	1.0016e-29	NDUFV3	5.56807e-15	7.81337	0.349591	1	1	2.03797e-10	MFSD12	0.00110415	3.26255	0.133924	1	1	1	MEAF6	1.55089e-06	-4.80456	-0.177549	1	1	0.056764	MRFAP1	4.17335e-05	-4.09767	-0.156341	1	1	1	DSTN	8.66714e-05	-3.92516	-0.235184	1	1	1	LSM4
NUAK2	2.67858e-14	7.61297	0.434987	1	1	9.80386e-10	RNF167	3.31391e-34	12.1948	0.382346	1	1	1.21293e-29	HSPB11	5.59148e-15	7.81284	0.353271	1	1	2.04654e-10	FOSL2	0.00110465	3.26242	0.137122	1	1	1	DDAH2	1.56657e-06	-4.80255	-0.18508	1	1	0.0573379	THOC2	4.17518e-05	-4.09757	-0.160312	1	1	1	SARNP	8.75268e-05	-3.9228	-0.170052	1	1	1	RPS27L
SLC35B2	2.68384e-14	7.61272	0.413032	1	1	9.82314e-10	PTPN1	3.48121e-34	12.1908	0.39622	1	1	1.27416e-29	RBM47	5.91355e-15	7.80578	0.353637	1	1	2.16442e-10	PTPN12	0.00110504	3.26232	0.133092	1	1	1	YIPF3	1.58075e-06	-4.80075	-0.187735	1	1	0.0578569	MAP2	4.176e-05	-4.09752	-0.166903	1	1	1	DDX1	8.76843e-05	-3.92236	-0.166248	1	1	1	TMCC3
AGPAT1	2.73287e-14	7.61038	0.413682	1	1	1.00026e-09	COX6B1	3.77479e-34	12.1842	0.492555	1	1	1.38161e-29	SELENOS	6.87954e-15	7.78668	0.387172	1	1	2.51798e-10	SDF2	0.00110959	-3.26116	-0.130625	1	1	1	NOP53	1.58282e-06	-4.80048	-0.176722	1	1	0.0579329	PSMD9	4.18214e-05	-4.09718	-0.157029	1	1	1	SNRPB2	8.80486e-05	-3.92137	-0.176502	1	1	1	RBM3
UBE2S	2.85248e-14	7.60484	0.484966	1	1	1.04404e-09	GPRC5A	4.15636e-34	12.1763	0.714513	1	1	1.52127e-29	PLIN2	7.40022e-15	7.77745	0.361048	1	1	2.70856e-10	RPS14	0.00112361	-3.25759	-0.185221	1	1	1	CDK2AP1	1.59146e-06	-4.79939	-0.213667	1	1	0.0582491	SOD3	4.19711e-05	-4.09635	-0.17315	1	1	1	RNH1	8.81213e-05	-3.92117	-0.171403	1	1	1	BRK1
PLXNB2	2.89909e-14	7.60275	0.408136	1	1	1.0611e-09	DNAJB6	4.17635e-34	12.1759	0.401176	1	1	1.52859e-29	UBAP2	7.63368e-15	7.77352	0.339422	1	1	2.794e-10	CRK	0.00112494	3.25726	0.135772	1	1	1	NEDD9	1.63235e-06	-4.79431	-0.231223	1	1	0.0597456	OSMR	4.22645e-05	-4.09474	-0.153995	1	1	1	CCND2	8.86647e-05	-3.91969	-0.238447	1	1	1	DEF8
NAA20	2.98632e-14	7.59891	0.424012	1	1	1.09302e-09	OXA1L	4.19313e-34	12.1756	0.384077	1	1	1.53473e-29	MYL12B	8.02321e-15	7.76721	0.43367	1	1	2.93657e-10	NUDT4	0.00112498	-3.25725	-0.132387	1	1	1	TIMM17B	1.63811e-06	-4.7936	-0.176274	1	1	0.0599563	UBXN1	4.24541e-05	-4.0937	-0.150757	1	1	1	MCM7	8.88332e-05	-3.91923	-0.171604	1	1	1	DRAP1
ATP5MC1	3.05347e-14	7.59603	0.520661	1	1	1.1176e-09	LARP6	4.58924e-34	12.1682	0.407982	1	1	1.67971e-29	DYNLL1	8.39924e-15	7.76141	0.430016	1	1	3.0742e-10	UBXN1	0.00113406	-3.25497	-0.124884	1	1	1	SERTAD1	1.65021e-06	-4.79213	-0.178211	1	1	0.0603993	PSMB7	4.25097e-05	-4.0934	-0.154313	1	1	1	PIN4	8.9083e-05	-3.91855	-0.176633	1	1	1	GPR35
AUP1	3.42211e-14	7.58126	0.416169	1	1	1.25253e-09	RSL24D1	4.65646e-34	12.167	0.413261	1	1	1.70431e-29	MITF	8.576e-15	7.75877	0.353058	1	1	3.1389e-10	RPS15A	0.00114964	-3.25109	-0.18235	1	1	1	CRIPT	1.66116e-06	-4.7908	-0.172012	1	1	0.0608003	FAAP20	4.25837e-05	-4.093	-0.157226	1	1	1	UFC1	9.06763e-05	-3.91427	-0.182453	1	1	1	NT5DC2
SMARCC1	3.45146e-14	7.58015	0.452413	1	1	1.26327e-09	TMA7	4.72021e-34	12.1659	0.484438	1	1	1.72764e-29	GANAB	8.82636e-15	7.75511	0.345815	1	1	3.23054e-10	EPB41L4A-AS1	0.00115529	-3.24969	-0.130087	1	1	1	CMPK1	1.67138e-06	-4.78957	-0.181992	1	1	0.0611741	DPH3	4.31171e-05	-4.09011	-0.149267	1	1	1	FAM207A	9.10711e-05	-3.91323	-0.168806	1	1	1	KRAS
BANF1	3.46277e-14	7.57973	0.469903	1	1	1.26741e-09	EGFL7	5.05826e-34	12.1603	0.395609	1	1	1.85137e-29	DIAPH2	8.82842e-15	7.75509	0.34899	1	1	3.23129e-10	RP2	0.00117674	3.24446	0.137435	1	1	1	TMEM54	1.67765e-06	-4.78882	-0.181609	1	1	0.0614038	DHRSX	4.33592e-05	-4.08881	-0.148875	1	1	1	C12orf75	9.13324e-05	-3.91253	-0.215018	1	1	1	GADD45GIP1
LLPH	3.92993e-14	7.56329	0.406385	1	1	1.43839e-09	RPL26	5.26413e-34	12.157	0.550993	1	1	1.92672e-29	GIPC1	9.0636e-15	7.75175	0.359226	1	1	3.31737e-10	MYL6	0.00117783	3.2442	0.175119	1	1	1	ZSWIM7	1.75109e-06	-4.78021	-0.18134	1	1	0.0640916	SNRPB	4.33776e-05	-4.08871	-0.166653	1	1	1	ARPC5	9.21835e-05	-3.91029	-0.192642	1	1	1	CD302
AURKAIP1	3.96791e-14	7.56204	0.476254	1	1	1.45229e-09	FAU	5.37994e-34	12.1552	0.505679	1	1	1.96911e-29	FAIM	9.20792e-15	7.74974	0.352789	1	1	3.37019e-10	SLC6A6	0.00118341	3.24285	0.134696	1	1	1	RABGGTB	1.76349e-06	-4.77879	-0.17302	1	1	0.0645456	UFC1	4.36468e-05	-4.08728	-0.158172	1	1	1	ACADVL	9.33628e-05	-3.90722	-0.178303	1	1	1	ECH1
OSMR	3.97901e-14	7.56168	0.425254	1	1	1.45636e-09	ZNF503	6.82029e-34	-12.1358	-0.490906	1	1	2.49629e-29	TRIR	9.36828e-15	7.74755	0.388452	1	1	3.42888e-10	LGALS3	0.00119651	3.23971	0.176572	1	1	1	UTP11	1.76379e-06	-4.77876	-0.172469	1	1	0.0645564	GALK1	4.41319e-05	-4.08471	-0.15239	1	1	1	NQO1	9.4487e-05	-3.90433	-0.17946	1	1	1	GSPT1
[truncated: 35,502 more rows]
[truncated: 41 more columns]
